# Supplementary material for: Deep learning-based enhancement of epigenomics data with AtacWorks
Source: Nat Commun. 2021 Mar 8;12:1507. doi: 10.1038/s41467-021-21765-5 (PMC7940635; doi:10.1038/s41467-021-21765-5)
Supplement: Supplementary file 4 — Supplementary Data 1 [file 41467_2021_21765_MOESM4_ESM.xlsx]

## Sheet: Sheet1
					Pearson correlation		MSE		Spearman correlation		AUPRC		AUROC		Equivalent #cells
Cluster ID	Cell type	Number of Cells	Approx coverage (x million reads)		Subsampled	Subsampled +AtacWorks	Subsampled	Subsampled +AtacWorks	Subsampled	Subsampled+ AtacWorks	Subsampled +MACS2	Subsampled +AtacWorks	Subsampled +MACS2	Subsampled +AtacWorks	Based on Pearson correlation	Based on AUPRC
EN04	oscillatory neurons	4	0.1	Whole genome	0.3707	0.4554	1031.7	939.314	0.1557	0.3554	0.089	0.36	0.4965	0.7487	8	60
EN04	oscillatory neurons	8	0.2	Whole genome	0.4561	0.5232	1028.62	775.86	0.1918	0.2549	0.0959	0.368	0.5025	0.7616	10	62
EN04	oscillatory neurons	40	1	Whole genome	0.7899	0.8578	993.77	301.011	0.3971	0.6108	0.2761	0.6736	0.626	0.9272	67	203
EN04	oscillatory neurons	4	0.1	Chr10	0.3426	0.4684	1005.38	915.502	0.1314	0.3238	0.0919	0.3515	0.5291	0.7386
EN04	oscillatory neurons	8	0.2	Chr10	0.435	0.4548	1002.15	813.019	0.1888	0.2159	0.0964	0.3522	0.5296	0.7579
EN04	oscillatory neurons	40	1	Chr10	0.778	0.8572	968.701	280.912	0.388	0.5663	0.2638	0.6803	0.6479	0.9279
EN04	oscillatory neurons	4	0.1	All peaks	0.3583	0.4201	12313	11193.9	0.2416	0.2981
EN04	oscillatory neurons	8	0.2	All peaks	0.4567	0.5084	12276.1	8517.55	0.2946	0.332
EN04	oscillatory neurons	40	1	All peaks	0.7774	0.8326	11860.2	3205.59	0.5162	0.5959
EN04	oscillatory neurons	4	0.1	Non-peaks	0.093	0.1607	25.4583	24.653	0.0811	0.2521
EN04	oscillatory neurons	8	0.2	Non-peaks	0.1147	0.1144	25.3888	85.3352	0.1051	0.1493
EN04	oscillatory neurons	40	1	Non-peaks	0.2878	0.3887	24.5337	41.9353	0.2616	0.5119
EN04	oscillatory neurons	4	0.1	All cell-type specific peaks	0.4176	0.4523	31494.1	28654.8	0.3482	0.4363	0.8538		0.5695
EN04	oscillatory neurons	8	0.2	All cell-type specific peaks	0.5181	0.5443	31398.8	19602.5	0.4257	0.477	0.8662	0.9148	0.5893	0.731
EN04	oscillatory neurons	40	1	All cell-type specific peaks	0.8286	0.8565	30347.3	6513.59	0.7221	0.7892	0.9359	0.9698	0.7529	0.8765
EN12	pyramidal neurons	4	0.1	Whole genome	0.3811	0.4751	724.873	649.849	0.1539	0.3452	0.0774	0.3419	0.4891	0.7483	7	68
EN12	pyramidal neurons	8	0.2	Whole genome	0.5017	0.5737	720.535	611.199	0.2137	0.2751	0.098	0.3874	0.508	0.793	13	82
EN12	pyramidal neurons	40	1	Whole genome	0.7832	0.8662	694.868	246.338	0.3805	0.5916	0.2379	0.6477	0.6067	0.9264	60	216
EN12	pyramidal neurons	4	0.1	Chr10	0.3621	0.4553	700.994	629.365	0.1516	0.314	0.0824	0.3245	0.5248	0.7457
EN12	pyramidal neurons	8	0.2	Chr10	0.5112	0.5397	696.723	582.918	0.2048	0.228	0.101	0.3665	0.7804	0.5472
EN12	pyramidal neurons	40	1	Chr10	0.7911	0.8665	672.156	228.87	0.3616	0.5321	0.2234	0.6514	0.6301	0.9248
EN12	pyramidal neurons	4	0.1	All peaks	0.3845	0.4482	9541.34	8536.98	0.2361	0.2971
EN12	pyramidal neurons	8	0.2	All peaks	0.5143	0.5688	9484.25	6892.29	0.3179	0.353
EN12	pyramidal neurons	40	1	All peaks	0.7942	0.8491	9145.97	2869.34	0.4969	0.5819
EN12	pyramidal neurons	4	0.1	Non-peaks	0.0987	0.1641	16.6455	16.275	0.0855	0.2455
EN12	pyramidal neurons	8	0.2	Non-peaks	0.1356	0.1321	16.5456	106.639	0.126	0.1698
EN12	pyramidal neurons	40	1	Non-peaks	0.2798	0.3724	15.99	35.6314	0.2556	0.4942
EN12	pyramidal neurons	4	0.1	All cell-type specific peaks	0.4592	0.4919	22412.2	20050.9	0.3486	0.4533	0.8026	0.8737	0.554	0.7038
EN12	pyramidal neurons	8	0.2	All cell-type specific peaks	0.5897	0.6151	22277.9	13328.2	0.4626	0.5137	0.828	0.8988	0.5872	0.7514
EN12	pyramidal neurons	40	1	All cell-type specific peaks	0.8488	0.8755	21484.4	5379.4	0.7026	0.7822	0.903	0.9558	0.7225	0.8671
