# Supplementary material for: Deep learning-based enhancement of epigenomics data with AtacWorks
Source: Nat Commun. 2021 Mar 8;12:1507. doi: 10.1038/s41467-021-21765-5 (PMC7940635; doi:10.1038/s41467-021-21765-5)
Supplement: Supplementary file 6 — Supplementary Data 3 [file 41467_2021_21765_MOESM6_ESM.xlsx]

## Sheet: Significant long-term HSC peaks
chromosome	region_start	region_end	length	peak	z-score	coverage	mean	std	log10(p-value)	FDR
chr1	1049945	1050656	711	1050312	9.776	66.106	5.744	6.175	21.845	1.48843e-17
chr1	1135202	1136165	963	1135420	8.205	245.868	27.106	26.663	15.636	1.60152e-11
chr1	1202386	1203859	1473	1203684	11.161	52.189	2.052	4.492	28.197	9.40766e-24
chr1	1560484	1560817	333	1560708	6.168	165.845	16.049	24.286	9.16	2.78515e-05
chr1	1590820	1591688	868	1590948	5.219	433.749	126.371	58.895	6.745	0.00540256
chr1	1783723	1785289	1566	1784147	6.581	49.87	2.379	7.216	10.331	2.10618e-06
chr1	1786292	1787068	776	1786812	7.001	35.952	2.685	4.752	11.595	1.28483e-07
chr1	1906069	1906885	816	1906421	11.502	57.988	2.288	4.843	29.889	2.07926e-25
chr1	2733726	2735468	1742	2734861	12.421	57.988	2.037	4.505	34.697	4.06151e-30
chr1	2739121	2740491	1370	2739498	6.637	71.905	12.008	9.025	10.495	1.46604e-06
chr1	2795082	2795450	368	2795250	5.435	35.952	3.903	5.897	7.26	0.00177309
chr1	2892401	2892968	567	2892789	5.613	47.55	4.838	7.61	7.701	0.000677023
chr1	2917093	2917685	592	2917453	15.013	67.266	1.672	4.369	50.221	2.38877e-45
chr1	2920660	2921643	983	2920988	5.582	54.509	3.412	9.155	7.623	0.000802578
chr1	2980688	2981503	815	2980928	11.653	56.828	3.428	4.583	30.652	3.72648e-26
chr1	3078109	3078524	415	3078365	5.325	121.774	16.762	19.719	6.997	0.00313003
chr1	3456866	3457212	346	3457060	4.897	584.517	133.18	92.169	6.011	0.0262848
chr1	3480677	3481206	529	3480926	6.751	39.432	5.378	5.044	10.833	6.92672e-07
chr1	3490029	3491297	1268	3490453	22.713	139.171	1.618	6.056	113.477	7.14485e-108
chr1	3516346	3516760	414	3516528	6.164	131.052	12.153	19.289	9.15	2.84659e-05
chr1	3600003	3600721	718	3600332	7.378	91.621	7.495	11.402	12.794	8.96397e-09
chr1	3622268	3622716	448	3622583	6.179	44.071	4.744	6.365	9.189	2.61155e-05
chr1	3645960	3646598	638	3646215	8.094	112.496	9.637	12.708	15.238	3.88854e-11
chr1	3715533	3716718	1185	3716390	7.171	86.982	5.924	11.304	12.128	3.92102e-08
chr1	3738526	3739206	680	3739068	7.373	37.112	1.481	4.833	12.778	9.29174e-09
chr1	6534959	6535351	392	6535207	5.743	104.378	19.341	14.808	8.031	0.000331159
chr1	6544455	6545326	871	6544617	5.909	89.301	13.638	12.805	8.462	0.000128705
chr1	6658531	6659783	1252	6659035	8.574	61.467	6.116	6.456	16.999	7.63952e-13
chr1	6779209	6780072	863	6779911	4.841	54.509	6.835	9.848	5.889	0.0340871
chr1	6845717	6845980	263	6845838	5.323	313.134	85.853	42.701	6.99	0.00317694
chr1	8781420	8782322	902	8781921	12.587	82.343	3.143	6.292	35.603	5.23708e-31
chr1	8935325	8936233	908	8935717	7.937	73.065	6.057	8.442	14.685	1.33107e-10
chr1	9097426	9097811	385	9097602	7.827	92.78	4.072	11.334	14.301	3.12587e-10
chr1	9139161	9139418	257	9139281	4.917	88.141	9.414	16.012	6.056	0.0238584
chr1	9912249	9912592	343	9912427	7.231	169.324	17.936	20.936	12.32	2.56272e-08
chr1	10012084	10013015	931	10012316	11.212	48.71	3.426	4.039	28.446	5.35271e-24
chr1	10072899	10073389	490	10073129	9.082	33.633	0.863	3.608	18.97	9.35552e-15
chr1	15837967	15839136	1169	15838219	12.197	51.029	1.454	4.065	33.491	6.19673e-29
chr1	16371013	16371565	552	16371157	5.939	111.337	12.65	16.616	8.543	0.000107581
chr1	16405188	16405618	430	16405350	5.027	336.329	105.541	45.907	6.303	0.0139971
chr1	16460123	16460891	768	16460288	9.268	104.378	5.907	10.625	19.722	1.73004e-15
chr1	16466096	16467138	1042	16466749	7.356	92.78	8.99	11.391	12.722	1.05295e-08
chr1	16473672	16474250	578	16473936	15.674	81.183	3.015	4.987	54.642	1.04125e-49
chr1	16490185	16490569	384	16490361	4.913	39.432	6.405	6.722	6.047	0.0243316
chr1	16704413	16705272	859	16704951	11.979	46.39	1.554	3.743	32.341	8.27653e-28
chr1	16726275	16726715	440	16726464	9.089	49.87	3.146	5.141	18.998	8.78161e-15
chr1	17231818	17232050	232	17231890	5.283	488.257	173.308	59.612	6.897	0.00388691
chr1	17268818	17269457	639	17269169	14.831	38.272	1.428	2.484	49.034	3.4038e-44
chr1	17292893	17293566	673	17293237	9.91	128.733	7.868	12.196	22.426	4.04356e-18
chr1	17581164	17581844	680	17581558	9.817	38.272	1.897	3.705	22.023	9.95193e-18
chr1	17636624	17637680	1056	17636976	10.837	84.662	3.838	7.458	26.636	3.15282e-22
chr1	19687614	19688242	628	19687880	6.731	147.289	16.841	19.38	10.773	7.90819e-07
chr1	19720643	19721488	845	19720919	11.815	34.793	2.07	2.77	31.487	5.6766e-27
chr1	21048091	21048888	797	21048728	5.82	70.745	9.013	10.606	8.231	0.000213736
chr1	22055849	22057835	1986	22057148	18.759	86.982	0.645	4.602	77.789	1.56805e-72
chr1	22094302	22094723	421	22094595	4.809	80.023	9.299	14.706	5.819	0.0396442
chr1	22108681	22109190	509	22109077	4.894	597.274	171.443	87.018	6.004	0.0266759
chr1	22154289	22155232	943	22154931	17.267	100.899	2.694	5.687	66.079	5.55787e-61
chr1	27904595	27905143	548	27904986	6.405	82.343	8.84	11.476	9.823	6.47441e-06
chr1	27944499	27944751	252	27944614	5.468	112.496	18.182	17.249	7.342	0.00148156
chr1	27957049	27958014	965	27957550	5.851	81.183	13.665	11.54	8.31	0.000179867
chr1	28814748	28815719	971	28814981	8.252	37.112	1.16	4.357	15.808	1.09165e-11
chr1	28837164	28837767	603	28837599	5.623	69.585	6.422	11.234	7.725	0.000642737
chr1	28843172	28843838	666	28843412	6.053	63.787	8.707	9.1	8.847	5.54154e-05
chr1	28858156	28858820	664	28858548	8.303	47.55	2.383	5.44	15.995	7.18281e-12
chr1	31246160	31246687	527	31246318	8.994	128.733	8.377	13.382	18.623	2.03501e-14
chr1	31249973	31250732	759	31250324	8.821	250.507	18.536	26.297	17.946	9.23403e-14
chr1	31280179	31280785	606	31280504	6.807	241.229	17.808	32.823	11.001	4.77978e-07
chr1	31289688	31290416	728	31290120	8.239	111.337	7.21	12.639	15.76	1.21468e-11
chr1	31712260	31712546	286	31712420	6.152	382.719	62.921	51.98	9.117	3.05657e-05
chr1	32058098	32058701	603	32058516	6.271	63.787	7.959	8.903	9.444	1.49294e-05
chr1	32080721	32081531	810	32081347	5.084	66.106	6.826	11.659	6.433	0.0105805
chr1	32122646	32123450	804	32123001	9.821	97.419	4.143	9.498	22.04	9.5833e-18
chr1	32134031	32134662	631	32134375	8.692	82.343	8.349	8.513	17.448	2.80523e-13
chr1	32169029	32169708	679	32169552	4.896	340.968	58.249	57.746	6.009	0.0263895
chr1	32182699	32183299	600	32183090	7.497	187.88	15.099	23.047	13.185	3.75434e-09
chr1	32742949	32743366	417	32743116	8.956	38.272	2.899	3.95	18.472	2.84871e-14
chr1	32929295	32929721	426	32929601	5.484	93.94	15.977	14.218	7.38	0.00136306
chr1	33214638	33215134	496	33214998	5.197	57.988	6.782	9.853	6.694	0.00603766
chr1	33235730	33235953	223	33235857	4.78	41.751	3.828	7.934	5.756	0.0453473
chr1	33335114	33335762	648	33335330	5.101	107.857	17.458	17.721	6.472	0.00973506
chr1	33346523	33346931	408	33346715	5.046	53.349	6.832	9.219	6.345	0.0127932
chr1	33391920	33392613	693	33392213	5.35	52.189	8.845	8.102	7.055	0.00276047
chr1	33430566	33431312	746	33431056	5.782	68.426	19.128	8.526	8.132	0.000265147
chr1	35224372	35226460	2088	35225158	21.772	82.343	0.965	3.738	104.365	7.7057e-99
chr1	36101976	36104017	2041	36103072	24.119	35.952	0.27	1.479	127.801	4.99341e-122
chr1	36106494	36106973	479	36106830	5.808	461.583	137.231	55.846	8.199	0.000229218
chr1	36107824	36109696	1872	36108317	7.671	258.626	29.503	29.868	13.768	1.02201e-09
chr1	36268465	36269627	1162	36269179	10.413	69.585	3.743	6.323	24.663	2.66154e-20
chr1	36564853	36565268	415	36565017	5.59	167.005	40.97	22.548	7.643	0.000768268
chr1	36579088	36579360	272	36579224	5.827	75.384	5.655	11.967	8.248	0.000206031
chr1	36587827	36588445	618	36588075	5.289	78.863	12.4	12.567	6.91	0.00377924
chr1	36620678	36621210	532	36620880	6.527	270.223	52.108	33.417	10.173	2.98104e-06
chr1	36627229	36628086	857	36627472	7.17	300.377	56.77	33.978	12.124	3.95591e-08
chr1	36819164	36819402	238	36819281	4.786	95.1	10.39	17.699	5.769	0.0441202
chr1	39313882	39314879	997	39314132	18.692	80.023	1.225	4.216	77.24	5.48038e-72
chr1	40024672	40025174	502	40024789	6.362	136.851	17.559	18.751	9.7	8.48206e-06
chr1	40039123	40039647	524	40039362	8.629	64.946	4.781	6.973	17.207	4.79682e-13
chr1	40046269	40047641	1372	40047296	18.182	59.148	1.581	3.166	73.142	6.11108e-68
chr1	41143701	41144789	1088	41144333	9.146	51.029	2.724	5.281	19.23	5.20947e-15
chr1	41384031	41386116	2085	41385197	13.697	92.78	1.616	6.656	41.975	2.97543e-37
chr1	41419898	41420175	277	41420019	4.898	66.106	9.102	11.639	6.013	0.0261758
chr1	41433179	41433836	657	41433508	6.351	39.432	2.735	5.778	9.669	9.08133e-06
chr1	41485938	41486879	941	41486141	11.215	126.413	6.355	10.705	28.463	5.15751e-24
chr1	41487701	41488245	544	41488003	6.549	85.822	7.599	11.944	10.238	2.58463e-06
chr1	41488689	41489206	517	41489002	6.87	80.023	6.97	10.634	11.192	3.13404e-07
chr1	42780293	42781732	1439	42780780	11.716	38.272	2.796	3.028	30.977	1.79216e-26
chr1	43520020	43521262	1242	43520671	27.519	53.349	0.726	1.912	165.988	7.17221e-160
chr1	43535191	43535567	376	43535423	5.179	82.343	10.598	13.853	6.652	0.0066093
chr1	43909125	43909411	286	43909285	6.53	35.952	2.96	5.053	10.181	2.93053e-06
chr1	44367826	44368170	344	44367978	6.225	110.177	7.795	16.448	9.316	1.9784e-05
chr1	44386261	44386785	524	44386485	14.527	33.633	0.677	2.269	47.085	2.78412e-42
chr1	44414726	44415075	349	44414895	8.434	52.189	3.705	5.749	16.476	2.45191e-12
chr1	44873386	44873604	218	44873474	5.184	193.679	39.678	29.707	6.663	0.00645549
chr1	45974485	45975077	592	45974952	5.266	53.349	6.614	8.875	6.856	0.00424916
chr1	46035927	46036405	478	46036238	6.83	293.418	40.53	37.023	11.072	4.09223e-07
chr1	46087990	46089017	1027	46088694	5.517	37.112	4.448	5.92	7.463	0.00113822
chr1	46144364	46145213	849	46145002	6.557	177.443	12.665	25.131	10.26	2.46284e-06
chr1	46629963	46630444	481	46630148	11.233	39.432	2.089	3.324	28.553	4.22381e-24
chr1	46671348	46672029	681	46671654	6.068	51.029	5.191	7.554	8.888	5.06535e-05
chr1	46712106	46712526	420	46712258	4.962	122.934	33.708	17.982	6.156	0.0192156
chr1	46713508	46713752	244	46713612	5.503	405.915	119.683	52.011	7.429	0.00122618
chr1	46934374	46935482	1108	46935168	8.104	80.023	6.577	9.063	15.275	3.58302e-11
chr1	46974954	46975810	856	46975522	16.025	45.23	1.803	2.71	57.071	4.31056e-52
chr1	46981921	46982642	721	46982250	6.557	153.088	16.584	20.82	10.259	2.46815e-06
chr1	47013550	47014422	872	47014230	5.922	64.946	10.443	9.204	8.496	0.000119399
chr1	47083150	47083960	810	47083438	8.131	136.851	13.821	15.131	15.37	2.90124e-11
chr1	53151071	53151901	830	53151455	6.475	63.787	7.513	8.691	10.022	4.16323e-06
chr1	54928395	54928636	241	54928500	5.44	48.71	5.32	7.976	7.274	0.00171888
chr1	54946655	54947679	1024	54947406	7.365	61.467	6.193	7.505	12.751	9.87856e-09
chr1	54955971	54956263	292	54956086	4.952	475.5	132.69	69.222	6.135	0.0201012
chr1	55028111	55030372	2261	55030194	6.191	202.957	17.035	30.032	9.223	2.4237e-05
chr1	55069805	55070261	456	55070045	6.726	337.489	53.524	42.221	10.758	8.17588e-07
chr1	55086952	55088096	1144	55087561	16.12	136.851	2.988	8.304	57.733	9.61491e-53
chr1	55096071	55097557	1486	55096830	8.779	37.112	0.967	4.117	17.781	1.33674e-13
chr1	55456047	55456599	552	55456254	9.49	67.266	3.957	6.671	20.636	2.2382e-16
chr1	62739406	62739878	472	62739732	6.798	57.988	5.879	7.665	10.975	5.05771e-07
chr1	62749913	62750695	782	62750057	6.055	44.071	5.112	6.434	8.852	5.47953e-05
chr1	64241557	64242030	473	64241813	6.965	38.272	5.677	4.68	11.482	1.65135e-07
chr1	66259457	66261025	1568	66259816	7.536	52.189	7.285	5.959	13.313	2.82959e-09
chr1	66902400	66902704	304	66902560	4.921	73.065	6.393	13.548	6.065	0.0233987
chr1	67692273	67692761	488	67692537	12.921	38.272	0.739	2.905	37.463	7.92216e-33
chr1	68579366	68580146	780	68579864	14.852	55.668	2.193	3.6	49.173	2.50845e-44
chr1	71510929	71511702	773	71511321	7.193	64.946	7.42	7.998	12.198	3.36033e-08
chr1	71547210	71548099	889	71547482	9.518	104.378	16.231	9.262	20.751	1.73543e-16
chr1	72746333	72746632	299	72746428	4.98	49.87	7.081	8.592	6.197	0.0175992
chr1	74664225	74664734	509	74664478	5.078	82.343	26.458	11.006	6.418	0.0109335
chr1	76188654	76189853	1199	76189166	6.114	53.349	6.91	7.596	9.011	3.86492e-05
chr1	87697452	87698017	565	87697828	5.119	391.997	45.72	67.646	6.512	0.00893089
chr1	87792572	87793700	1128	87793366	4.824	64.946	17.799	9.774	5.851	0.0369989
chr1	91891834	91893667	1833	91893268	11.901	60.307	2.181	4.884	31.932	2.07973e-27
chr1	93642257	93643051	794	93642759	13.826	52.189	2.29	3.609	42.751	5.15753e-38
chr1	95287205	95288301	1096	95287445	6.011	55.668	6.405	8.195	8.735	7.07354e-05
chr1	109191713	109193186	1473	109192290	12.417	53.349	1.684	4.161	34.676	4.25413e-30
chr1	109368938	109369616	678	109369050	4.999	63.787	5.648	11.631	6.239	0.0160644
chr1	109371881	109372503	622	109372160	8.696	45.23	3.408	4.809	17.463	2.71284e-13
chr1	109392155	109393973	1818	109392370	12.717	35.952	1.293	2.725	36.325	1.03158e-31
chr1	109430382	109430704	322	109430544	5.032	39.432	5.276	6.788	6.314	0.0136662
chr1	109490331	109490682	351	109490584	4.883	76.544	9.111	13.809	5.982	0.0279492
chr1	110063695	110064300	605	110064015	13.983	55.668	1.579	3.868	43.701	5.98399e-39
chr1	110075932	110076283	351	110076119	5.926	92.78	20.422	12.21	8.508	0.000116261
chr1	110160250	110161072	822	110160440	5.252	40.591	4.662	6.841	6.822	0.00457287
chr1	110172286	110172590	304	110172454	5.242	226.152	37.753	35.94	6.799	0.00480747
chr1	110254158	110255080	922	110254442	6.433	176.283	24.235	23.637	9.902	5.43977e-06
chr1	110301889	110302682	793	110302410	6.962	105.538	8.654	13.916	11.474	1.68121e-07
chr1	110304861	110305457	596	110305029	7.364	70.745	6.646	8.704	12.749	9.92232e-09
chr1	113216131	113216550	419	113216419	5.834	141.49	21.338	20.596	8.266	0.000197883
chr1	113620346	113622340	1994	113621812	17.089	56.828	0.937	3.271	64.75	1.13749e-59
chr1	114353408	114354015	607	114353820	4.914	106.698	25.871	16.447	6.05	0.024175
chr1	116721242	116723545	2303	116721773	23.208	68.426	0.67	2.919	118.424	9.1879e-113
chr1	145533338	145533649	311	145533471	7.167	33.633	1.523	4.48	12.117	4.01878e-08
chr1	145638463	145639659	1196	145639482	10.807	37.112	0.733	3.366	26.498	4.29307e-22
chr1	150243273	150244029	756	150243533	6.894	49.87	4.102	6.639	11.264	2.67437e-07
chr1	150345978	150348682	2704	150347081	27.739	80.023	0.703	2.86	168.625	1.73515e-162
chr1	150427713	150428239	526	150427985	15.095	35.952	0.701	2.335	50.756	7.09116e-46
chr1	150523801	150524789	988	150523925	6.057	378.08	87.977	47.898	8.857	5.41962e-05
chr1	150537991	150538783	792	150538367	5.659	52.189	6.853	8.011	7.817	0.000526686
chr1	150540863	150541422	559	150541183	7.336	311.974	44.277	36.489	12.658	1.21295e-08
chr1	150549026	150550215	1189	150549469	11.016	84.662	5.466	7.189	27.493	4.58658e-23
chr1	150550471	150550991	520	150550833	6.309	199.478	29.543	26.937	9.55	1.18188e-05
chr1	150978225	150978530	305	150978352	5.548	98.579	17.585	14.598	7.54	0.000962306
chr1	150983321	150984096	775	150983812	6.81	54.509	4.522	7.341	11.009	4.69704e-07
chr1	151033588	151034164	576	151033924	5.137	49.87	6.075	8.525	6.555	0.00814179
chr1	151318266	151318912	646	151318404	4.855	69.585	10.595	12.151	5.919	0.0320176
chr1	151707988	151708497	509	151708252	5.981	48.71	7.716	6.854	8.654	8.4492e-05
chr1	151787389	151788617	1228	151787534	5.117	68.426	9.705	11.475	6.508	0.00900917
chr1	151789195	151789432	237	151789312	4.858	149.609	25.618	25.525	5.925	0.0316063
chr1	151826258	151826801	543	151826480	14.762	75.384	2.528	4.935	48.587	9.3213e-44
chr1	151871242	151871486	244	151871358	4.876	350.246	68.563	57.765	5.966	0.0289076
chr1	153541383	153541814	431	153541709	5.502	122.934	28.453	17.172	7.425	0.00123631
chr1	153549642	153549914	272	153549770	4.9	88.141	8.003	16.354	6.019	0.0258538
chr1	153602752	153603467	715	153603308	7.251	55.668	4.575	7.046	12.384	2.22467e-08
chr1	153621045	153621963	918	153621510	18.425	119.455	4.44	6.242	75.085	7.36337e-70
chr1	153640555	153641954	1399	153641308	8.983	35.952	2.755	3.696	18.58	2.23789e-14
chr1	153744471	153744919	448	153744799	5.97	121.774	15.816	17.749	8.624	9.0157e-05
chr1	153763625	153763916	291	153763737	4.833	288.779	59.527	47.431	5.872	0.0353576
chr1	153772521	153773313	792	153773113	7.991	78.863	5.173	9.221	14.875	8.71963e-11
chr1	153949067	153949409	342	153949217	5.947	109.017	19.152	15.112	8.563	0.000102972
chr1	154374707	154375035	328	154374907	5.275	102.059	15.41	16.427	6.876	0.00406825
chr1	154522840	154523272	432	154522998	7.803	38.272	1.656	4.693	14.219	3.74813e-10
chr1	155020306	155020669	363	155020573	4.956	39.432	3.512	7.248	6.143	0.0197615
chr1	155044615	155045621	1006	155044913	8.221	124.094	14.763	13.298	15.696	1.40231e-11
chr1	155059714	155060201	487	155059969	5.698	167.005	25.427	24.848	7.916	0.000425104
chr1	155093232	155093920	688	155093568	7.494	44.071	1.934	5.623	13.174	3.84476e-09
chr1	155095730	155096530	800	155096158	15.04	40.591	1.815	2.578	50.395	1.61302e-45
chr1	155156573	155157409	836	155157217	7.371	56.828	4.588	7.087	12.771	9.43921e-09
chr1	155158796	155159110	314	155158954	10.76	140.33	8.652	12.238	26.273	7.12063e-22
chr1	155902878	155903392	514	155903179	6.544	64.946	10.294	8.351	10.224	2.66494e-06
chr1	155904362	155905120	758	155904524	5.309	316.613	94.319	41.868	6.959	0.00339864
chr1	155914231	155914628	397	155914454	6.184	186.721	23.161	26.449	9.204	2.52731e-05
chr1	155915999	155916445	446	155916320	4.933	100.899	16.052	17.199	6.092	0.0220683
chr1	156035032	156036013	981	156035275	9.625	80.023	6.681	7.62	21.205	6.26449e-17
chr1	156044505	156045170	665	156045017	7.823	76.544	6.309	8.978	14.288	3.21549e-10
chr1	156119483	156119875	392	156119667	7.232	53.349	6.972	6.413	12.322	2.55231e-08
chr1	156217431	156218402	971	156217990	5.097	163.526	22.748	27.621	6.462	0.00994746
chr1	156553682	156554138	456	156553866	4.803	163.526	28.418	28.13	5.806	0.0407778
chr1	156565537	156565937	400	156565729	5.826	38.272	1.945	6.236	8.245	0.000207383
chr1	156586914	156587227	313	156587074	5.182	44.071	5.135	7.514	6.658	0.00652507
chr1	156588634	156589413	779	156589067	5.389	218.034	32.411	34.446	7.149	0.00225382
chr1	156648181	156648911	730	156648388	8.424	104.378	12.653	10.889	16.438	2.66893e-12
chr1	156672740	156673273	533	156672868	5.742	77.704	8.71	12.015	8.03	0.000331843
chr1	156682258	156682572	314	156682426	7.161	57.988	3.927	7.549	12.098	4.19188e-08
chr1	156699251	156700034	783	156699686	6.569	48.71	7.618	6.255	10.295	2.28032e-06
chr1	156776087	156776784	697	156776608	8.309	42.911	4.334	4.643	16.015	6.86766e-12
chr1	156828802	156828991	189	156828901	4.837	231.951	58.283	35.908	5.879	0.034832
chr1	156830247	156830473	226	156830367	4.914	465.062	153.632	63.37	6.05	0.024175
chr1	156860270	156860782	512	156860438	6.524	85.822	16.679	10.598	10.165	3.03421e-06
chr1	157536876	157537101	225	157536996	5.039	92.78	13.123	15.807	6.331	0.01318
chr1	160059016	160059761	745	160059567	5.837	45.23	3.652	7.124	8.274	0.000194555
chr1	160950333	160951209	876	160950947	8.492	55.668	6.935	5.739	16.691	1.52018e-12
chr1	160991259	160992016	757	160991800	4.917	73.065	17.154	11.37	6.057	0.0238057
chr1	161151324	161152188	864	161151996	9.935	77.704	3.674	7.452	22.531	3.19236e-18
chr1	161172652	161173197	545	161172830	6.069	78.863	19.162	9.836	8.892	5.01956e-05
chr1	161357938	161358821	883	161358573	5.554	63.787	9.421	9.788	7.554	0.000933233
chr1	162037603	162039578	1975	162038777	10.152	62.627	8.342	5.347	23.488	3.72807e-19
chr1	164581553	164581961	408	164581761	8.422	33.633	1.564	3.808	16.432	2.70342e-12
chr1	167052211	167052654	443	167052470	8.965	257.466	23.045	26.149	18.507	2.63481e-14
chr1	167093252	167093633	381	167093417	5.976	133.372	13.612	20.042	8.639	8.7306e-05
chr1	167525422	167526231	809	167525853	8.154	81.183	9.024	8.849	15.455	2.40077e-11
chr1	167568608	167569798	1190	167569399	5.364	110.177	14.47	17.842	7.089	0.00256654
chr1	169056491	169057183	692	169056899	10.542	39.432	2.626	3.491	25.256	7.01762e-21
chr1	169072190	169072502	312	169072330	5.094	54.509	6.384	9.446	6.456	0.0100781
chr1	169083939	169084627	688	169084320	6.583	42.911	1.892	6.231	10.337	2.07791e-06
chr1	169405871	169407663	1792	169406941	12.783	46.39	0.512	3.589	36.692	4.51635e-32
chr1	173831264	173831527	263	173831399	4.838	121.774	13.63	22.353	5.882	0.0346105
chr1	173942500	173944067	1567	173943440	17.944	35.952	0.591	1.971	71.276	4.20368e-66
chr1	173953600	173957603	4003	173955563	20.862	57.988	0.789	2.742	95.923	1.7221e-90
chr1	177999821	178001059	1238	178000818	6.163	111.337	15.826	15.498	9.146	2.871e-05
chr1	178063665	178063921	256	178063770	5.348	426.79	123.899	56.64	7.05	0.00278835
chr1	178113652	178116300	2648	178114788	31.168	52.189	0.296	1.665	212.534	7.31038e-206
chr1	179098148	179098858	710	179098422	5.092	46.39	4.832	8.161	6.451	0.010186
chr1	179187857	179188177	320	179188009	6.109	66.106	7.115	9.656	9	3.95883e-05
chr1	180150751	180153056	2305	180151598	17.411	59.148	1.489	3.312	67.169	4.66267e-62
chr1	185074321	185078909	4588	185077150	26.753	80.023	0.6	2.969	156.946	6.93306e-151
chr1	185135024	185135781	757	185135184	7.202	60.307	4.019	7.816	12.227	3.15106e-08
chr1	186405961	186407385	1424	186406673	18.064	42.911	0.404	2.353	72.216	5.02366e-67
chr1	198905334	198906172	838	198905902	11.615	38.272	2.509	3.079	30.459	5.76027e-26
chr1	201017711	201018581	870	201017981	5.307	59.148	5.756	10.061	6.952	0.00344853
chr1	201154621	201155888	1267	201155013	12.491	48.71	1.891	3.748	35.08	1.70211e-30
chr1	201539298	201539802	504	201539442	5.579	111.337	13.457	17.543	7.617	0.000813013
chr1	202779408	202779935	527	202779753	5.065	520.73	164.398	70.358	6.388	0.0116554
chr1	202827104	202827427	323	202827272	5.765	171.644	27.195	25.058	8.087	0.000292692
chr1	202842449	202842761	312	202842593	7.626	38.272	1.655	4.802	13.616	1.43426e-09
chr1	203089122	203090377	1255	203089820	7.277	125.254	12.471	15.499	12.466	1.85724e-08
chr1	203096911	203097183	272	203097039	5.061	303.856	71.329	45.945	6.38	0.0118564
chr1	203098236	203098902	666	203098546	14.593	419.832	28.038	26.849	47.505	1.07425e-42
chr1	203131476	203131788	312	203131652	5.503	93.94	8.331	15.558	7.427	0.00123117
chr1	203254722	203255630	908	203255247	12.139	139.171	9.379	10.692	33.185	1.23543e-28
chr1	204046128	204046355	227	204046232	4.985	93.94	12.36	16.365	6.208	0.0171844
chr1	204049414	204049903	489	204049588	10.463	126.413	7.242	11.389	24.895	1.57938e-20
chr1	204097287	204097560	273	204097431	4.825	86.982	20.846	13.708	5.853	0.036845
chr1	204160165	204160538	373	204160269	5.377	106.698	20.98	15.942	7.12	0.00239829
chr1	204388628	204390149	1521	204389114	19.791	81.183	2.066	3.998	86.445	4.25599e-81
chr1	205562827	205563143	316	205562964	5.051	182.082	28.063	30.495	6.356	0.0124933
chr1	205636749	205637146	397	205636988	8.268	38.272	4.625	4.07	15.865	9.61425e-12
chr1	208095909	208096240	331	208096078	5.495	241.229	38.851	36.832	7.407	0.00128609
chr1	208096576	208096824	248	208096713	5.293	259.785	69.319	35.985	6.919	0.0037059
chr1	208097442	208099905	2463	208098974	11.464	110.177	6.923	9.006	29.701	3.16818e-25
chr1	211649355	211649915	560	211649684	4.997	214.555	27.248	37.485	6.234	0.0162384
chr1	211653747	211654575	828	211654303	8.377	56.828	3.293	6.39	16.266	3.91619e-12
chr1	212604596	212605519	923	212605245	9.533	54.509	5.808	5.108	20.818	1.49317e-16
chr1	212661585	212662543	958	212661950	7.986	148.449	12.481	17.026	14.856	9.09767e-11
chr1	212687508	212687949	441	212687776	5.29	294.578	61.724	44.017	6.913	0.00375438
chr1	216809425	216815285	5860	216812569	33.459	32.473	0.178	0.965	244.719	9.54927e-238
chr1	217755449	217758441	2992	217756777	18.611	53.349	0.565	2.836	76.581	2.4602e-71
chr1	217845301	217847826	2525	217847018	30.714	33.633	0.233	1.087	206.438	7.29508e-200
chr1	222717467	222719239	1772	222718612	17.679	70.745	1.43	3.921	69.217	4.49434e-64
chr1	222947054	222948726	1672	222947526	17.287	54.509	2.996	2.98	66.227	3.98829e-61
chr1	226188982	226189836	854	226189302	8.465	83.502	15.729	8.007	16.59	1.90165e-12
chr1	226238930	226242292	3362	226240638	24.487	61.467	0.656	2.483	131.694	6.97593e-126
chr1	226256161	226257185	1024	226256641	9.662	56.828	3.119	5.559	21.359	4.43884e-17
chr1	226262640	226262928	288	226262776	4.776	51.029	6.002	9.428	5.747	0.0462211
chr1	228073428	228073890	462	228073719	7.343	427.95	68.907	48.895	12.68	1.15516e-08
chr1	228189651	228190139	488	228189830	7.813	96.26	7.476	11.363	14.255	3.45497e-10
chr1	228202576	228202954	378	228202720	4.909	111.337	21.51	18.298	6.039	0.0247593
chr1	228217933	228219100	1167	228218588	9.224	60.307	2.209	6.299	19.542	2.59252e-15
chr1	228605973	228606429	456	228606286	5.256	37.112	3.977	6.305	6.832	0.00447602
chr1	232940187	232940723	536	232940539	6.051	42.911	7.682	5.822	8.841	5.61571e-05
chr1	233008644	233010696	2052	233009644	26.069	57.988	0.477	2.206	149.084	4.19053e-143
chr1	234656226	234657362	1136	234656883	12.345	102.059	5.81	7.797	34.283	1.03893e-29
chr1	234664690	234665495	805	234665128	9.93	45.23	2.042	4.349	22.509	3.35219e-18
chr1	234862611	234863464	853	234862954	16.13	114.816	4.827	6.819	57.806	8.14139e-53
chr1	235731078	235731480	402	235731195	5.281	234.271	31.573	38.383	6.891	0.00393777
chr1	236842611	236847557	4946	236845900	14.678	107.857	1.739	7.23	48.052	3.12379e-43
chr1	236925497	236926289	792	236925911	8.679	201.798	10.864	22	17.399	3.12797e-13
chr1	239711979	239712399	420	239712187	7.591	59.148	3.771	7.295	13.498	1.86948e-09
chr1	247282684	247282950	266	247282820	5.136	272.543	49.629	43.4	6.552	0.00819344
chr1	247283559	247283878	319	247283712	6.234	78.863	9.397	11.143	9.342	1.86802e-05
chr1	247288390	247288854	464	247288704	13.226	83.502	2.249	6.144	39.206	1.53025e-34
chr1	247294837	247295405	568	247295175	7.512	40.591	1.849	5.157	13.235	3.36087e-09
chr1	247335905	247336393	488	247336249	5.572	156.567	22.285	24.099	7.599	0.000845709
chr1	247579455	247579715	260	247579618	5.129	659.901	217.069	86.334	6.536	0.00848358
chr1	248068067	248069099	1032	248068868	9.68	139.171	9.047	13.443	21.435	3.74905e-17
chr10	3132849	3133036	187	3132948	5.275	37.112	3.655	6.343	6.877	0.00405931
chr10	5532079	5533306	1227	5532880	10.778	67.266	1.361	6.115	26.358	5.89423e-22
chr10	5546661	5547256	595	5546951	13.734	61.467	2.32	4.307	42.197	1.80151e-37
chr10	5672709	5673357	648	5673092	15.456	55.668	3.079	3.402	53.164	3.01534e-48
chr10	14905081	14905936	855	14905665	14.735	33.633	0.561	2.245	48.412	1.38142e-43
chr10	14921937	14923568	1631	14922290	10.882	104.378	8.38	8.822	26.854	1.92869e-22
chr10	15387638	15388540	902	15388053	9.238	81.183	4.2	8.333	19.602	2.26344e-15
chr10	17448630	17450524	1894	17449143	7.981	151.928	10.031	17.779	14.839	9.45262e-11
chr10	17507028	17507609	581	17507196	12.071	53.349	1.968	4.256	32.825	2.78975e-28
chr10	17538750	17541386	2636	17540042	18.355	125.254	2.032	6.713	74.523	2.61555e-69
chr10	18333800	18334264	464	18334088	5.578	84.662	5.526	14.188	7.613	0.000819983
chr10	18432130	18433692	1562	18432768	9.612	77.704	7.152	7.34	21.148	7.12163e-17
chr10	21797365	21797941	576	21797573	5.989	40.591	3.732	6.154	8.676	8.05435e-05
chr10	22534857	22535366	509	22535076	12.988	37.112	1.176	2.767	37.846	3.32568e-33
chr10	22717588	22720976	3388	22719031	8.109	57.988	2.206	6.879	15.292	3.45091e-11
chr10	25325728	25327449	1721	25326160	16.218	52.189	1.747	3.11	58.423	1.99422e-53
chr10	27752975	27754602	1627	27754321	13.063	41.751	1.02	3.118	38.268	1.28353e-33
chr10	28286417	28286931	514	28286800	6.391	62.627	15.386	7.392	9.782	7.08996e-06
chr10	38277505	38277793	288	38277649	5.016	99.739	9.827	17.924	6.278	0.0147739
chr10	38381909	38382793	884	38382305	6.022	62.627	10.27	8.694	8.764	6.64301e-05
chr10	38434381	38437624	3243	38435984	24.52	71.905	0.397	2.916	132.042	3.16682e-126
chr10	45348642	45348911	269	45348749	4.835	35.952	2.616	6.895	5.876	0.0350581
chr10	45491560	45491920	360	45491720	5.483	625.108	110.284	93.902	7.378	0.00136905
chr10	45499101	45500229	1128	45499309	6.271	35.952	2.441	5.343	9.446	1.48649e-05
chr10	45584845	45587341	2496	45586912	11.819	144.969	4.009	11.926	31.508	5.41808e-27
chr10	46952049	46952731	682	46952523	5.744	53.349	10.198	7.513	8.033	0.000329754
chr10	46975122	46975369	247	46975257	4.903	419.832	96.423	65.963	6.025	0.0255244
chr10	46976258	46976577	319	46976430	5.378	148.449	23.589	23.218	7.123	0.00238328
chr10	46989330	46989696	366	46989519	5.516	68.426	8.462	10.872	7.459	0.00114837
chr10	47008630	47008979	349	47008807	6.19	113.656	16.291	15.729	9.222	2.42863e-05
chr10	49846765	49849077	2312	49847382	8.84	60.307	2.789	6.507	18.017	7.87346e-14
chr10	50966012	50966324	312	50966197	6.012	37.112	2.391	5.775	8.737	7.04465e-05
chr10	50970446	50970719	273	50970646	4.794	241.229	65.301	36.701	5.785	0.0426349
chr10	51037374	51042524	5150	51039968	15.638	55.668	0.381	3.535	54.399	1.81375e-49
chr10	51496251	51496907	656	51496747	7.656	54.509	4.547	6.526	13.718	1.14216e-09
chr10	51518065	51519157	1092	51518339	10.689	190.2	10.514	16.811	25.94	1.50545e-21
chr10	69430031	69432245	2214	69431048	13.496	37.112	0.666	2.701	40.779	4.40445e-36
chr10	69539185	69539812	627	69539360	5.422	77.704	8.768	12.715	7.229	0.00189633
chr10	69544375	69544837	462	69544703	9.291	61.467	3.874	6.199	19.814	1.40704e-15
chr10	70319284	70319928	644	70319756	9.278	281.821	27.957	27.362	19.763	1.57803e-15
chr10	70320365	70320911	546	70320494	5.011	449.985	103.471	69.157	6.265	0.0151887
chr10	72550390	72552292	1902	72551545	8.136	61.467	2.527	7.244	15.389	2.7802e-11
chr10	72569150	72569810	660	72569446	8.9	61.467	2.933	6.577	18.254	4.63806e-14
chr10	72715821	72716125	304	72715996	6.78	35.952	2.111	4.992	10.919	5.72373e-07
chr10	72745299	72745619	320	72745475	6.143	317.773	42.492	44.814	9.091	3.2378e-05
chr10	75160033	75161097	1064	75160337	13.243	33.633	0.821	2.478	39.307	1.21972e-34
chr10	76962350	76963172	822	76962583	10.062	48.71	1.947	4.647	23.09	9.09885e-19
chr10	79717585	79719448	1863	79718746	20.542	44.071	0.717	2.11	93.044	1.18901e-87
chr10	79791020	79792057	1037	79791865	11.923	93.94	5.337	7.431	32.045	1.61091e-27
chr10	79802728	79803383	655	79803127	12.774	71.905	2.866	5.405	36.642	5.06368e-32
chr10	81103360	81104841	1481	81103719	6.236	54.509	5.089	7.926	9.346	1.85216e-05
chr10	81162398	81162941	543	81162793	5.888	138.011	23.035	19.527	8.408	0.000144881
chr10	81967833	81968234	401	81968009	6.329	49.87	5.53	7.006	9.608	1.03892e-05
chr10	82212219	82212546	327	82212401	5.117	62.627	11.043	10.081	6.508	0.00900917
chr10	82233646	82234374	728	82234166	10.851	48.71	2.357	4.272	26.707	2.68586e-22
chr10	82253345	82253651	306	82253482	5.108	165.845	19.963	28.558	6.488	0.00941009
chr10	82280852	82281476	624	82281103	6.533	49.87	2.77	7.209	10.192	2.86105e-06
chr10	82325267	82328073	2806	82327283	14.551	83.502	1.512	5.635	47.238	1.96631e-42
chr10	85919001	85919806	805	85919169	6.079	63.787	4.057	9.825	8.919	4.73182e-05
chr10	85983654	85986260	2606	85984471	8.999	82.343	4.142	8.69	18.643	1.94619e-14
chr10	86016235	86016814	579	86016552	8.887	173.963	15.987	17.776	18.202	5.21066e-14
chr10	89544704	89549028	4324	89546602	12.668	33.633	0.448	2.62	36.049	1.92385e-31
chr10	89621015	89621394	379	89621196	5.322	230.791	62.404	31.642	6.988	0.00319029
chr10	89624182	89624960	778	89624358	6.811	164.685	24.849	20.53	11.014	4.64773e-07
chr10	94386599	94388112	1513	94387768	21.853	96.26	1.241	4.348	105.138	1.31526e-99
chr10	94458377	94458709	332	94458521	4.795	90.461	13.737	16.002	5.788	0.0423707
chr10	94462109	94463212	1103	94462544	7.344	64.946	6.57	7.949	12.684	1.14541e-08
chr10	94522240	94524685	2445	94522741	25.069	62.627	1.328	2.445	137.969	4.18437e-132
chr10	94909474	94910423	949	94910113	6.217	99.739	7.233	14.881	9.294	2.07525e-05
chr10	95516302	95517198	896	95516806	8.087	67.266	3.985	7.825	15.213	4.10606e-11
chr10	95572780	95574582	1802	95573855	8.117	56.828	5.256	6.354	15.32	3.24202e-11
chr10	95585137	95585925	788	95585713	12.373	59.148	2.831	4.552	34.438	7.29508e-30
chr10	97985609	97986792	1183	97986257	9.379	41.751	1.438	4.298	20.177	6.25061e-16
chr10	98105434	98106752	1318	98105786	14.773	57.988	1.735	3.808	48.66	7.90757e-44
chr10	98137002	98137378	376	98137106	6.632	39.432	4.17	5.317	10.479	1.5185e-06
chr10	99255390	99256492	1102	99255551	9.018	53.349	3.762	5.498	18.719	1.64124e-14
chr10	99327908	99328634	726	99328289	10.475	42.911	1.068	3.994	24.95	1.39786e-20
chr10	99350835	99351371	536	99351147	5.275	38.272	2.632	6.756	6.878	0.00405121
chr10	99355889	99356609	720	99356453	12.199	40.591	1.646	3.192	33.503	6.04331e-29
chr10	100028426	100028694	268	100028573	5.01	262.105	64.834	39.374	6.265	0.0151887
chr10	100029087	100029774	687	100029630	5.142	128.733	18.782	21.384	6.565	0.00796733
chr10	100033136	100033956	820	100033264	5.249	42.911	3.766	7.457	6.816	0.00463226
chr10	100068533	100069150	617	100068960	5.719	211.076	33.264	31.091	7.97	0.000377783
chr10	101282345	101282925	580	101282497	8.605	143.81	16.328	14.815	17.117	5.86814e-13
chr10	101368517	101369944	1427	101368771	10.327	42.911	2.993	3.865	24.276	6.33821e-20
chr10	101907593	101909150	1557	101908841	11.706	38.272	1.482	3.143	30.926	2.01091e-26
chr10	101935206	101936256	1050	101936000	8.121	34.793	1.123	4.146	15.334	3.14201e-11
chr10	101988401	101988869	468	101988540	5.796	277.182	53.865	38.533	8.167	0.000245854
chr10	101989393	101990335	942	101990007	5.787	80.023	15.139	11.212	8.145	0.000257822
chr10	102787385	102788161	776	102788015	9.706	52.189	3.841	4.981	21.548	2.90697e-17
chr10	102802060	102802415	355	102802215	6.568	193.679	44.435	22.722	10.293	2.2905e-06
chr10	102917431	102918023	592	102917823	9.663	68.426	3.179	6.752	21.364	4.39249e-17
chr10	104144740	104145078	338	104144933	5.965	49.87	4.181	7.659	8.612	9.25308e-05
chr10	104253012	104253540	528	104253274	15.258	76.544	2.909	4.826	51.834	6.19246e-47
chr10	104886416	104887188	772	104886613	10.89	49.87	1.894	4.406	26.889	1.78592e-22
chr10	104966805	104969377	2572	104968305	23.414	52.189	0.627	2.202	120.515	7.96936e-115
chr10	105001117	105001449	332	105001293	5.419	829.225	185.875	118.711	7.223	0.00192106
chr10	105039478	105040897	1419	105040233	20.408	61.467	1.85	2.921	91.849	1.81512e-86
chr10	105176851	105177571	720	105177082	9.422	132.212	10.741	12.892	20.355	4.19212e-16
chr10	105257113	105258344	1231	105257281	8.89	75.384	4.362	7.989	18.213	5.08315e-14
chr10	105309219	105309771	552	105309516	15.546	89.301	3.467	5.521	53.769	7.61025e-49
chr10	105436190	105437315	1125	105437023	8.778	107.857	11.022	11.031	17.78	1.33946e-13
chr10	105478362	105479514	1152	105478906	8.686	35.952	2.299	3.874	17.426	2.94945e-13
chr10	105504960	105505750	790	105505492	5.732	86.982	7.047	13.946	8.002	0.000352356
chr10	105512374	105513389	1015	105513125	16.735	57.988	1.558	3.372	62.139	4.3135e-57
chr10	105882431	105884286	1855	105883186	12.404	59.148	3.816	4.461	34.606	4.98475e-30
chr10	106064409	106065009	600	106064833	8.136	55.668	6.291	6.069	15.39	2.77444e-11
chr10	106076007	106076661	654	106076183	7.915	37.112	1.584	4.489	14.607	1.58207e-10
chr10	106112307	106113157	850	106112579	4.896	47.55	12.414	7.176	6.01	0.0263406
chr10	112611143	112612079	936	112611718	10.26	66.106	4.19	6.035	23.972	1.25679e-19
chr10	112616271	112617423	1152	112617223	12.234	88.141	2.895	6.968	33.689	3.96598e-29
chr10	112626947	112627397	450	112627099	6.05	61.467	5.799	9.202	8.838	5.65171e-05
chr10	112834196	112835076	880	112834640	10.684	64.946	4.991	5.612	25.917	1.58455e-21
chr10	116005121	116006466	1345	116005828	7.799	55.668	5.555	6.425	14.206	3.85803e-10
chr10	118443136	118443620	484	118443292	8.261	118.295	9.792	13.134	15.842	1.01276e-11
chr10	118985929	118986348	419	118986149	5.102	139.171	22.554	22.856	6.474	0.00969686
chr10	118997104	118998415	1311	118997618	7.893	45.23	4.5	5.16	14.531	1.87066e-10
chr10	119031748	119032157	409	119032030	5.803	37.112	2.275	6.004	8.185	0.000236413
chr10	119186621	119187572	951	119187010	8.732	59.148	2.789	6.454	17.603	1.98772e-13
chr10	119190946	119191403	457	119191216	8.426	118.295	7.25	13.178	16.448	2.61073e-12
chr10	120006633	120006906	273	120006794	6.081	59.148	5.718	8.786	8.924	4.67949e-05
chr10	120359122	120360112	990	120359361	9.607	33.633	0.762	3.421	21.128	7.44236e-17
chr10	124904862	124905164	302	124904998	5.177	212.235	43.926	32.509	6.648	0.00666452
chr10	126070700	126071596	896	126071332	8.403	44.071	3.135	4.872	16.361	3.16659e-12
chr10	126073687	126073933	246	126073819	5.825	93.94	8.752	14.625	8.243	0.000208189
chr10	126149514	126149802	288	126149634	5.064	49.87	11.789	7.519	6.387	0.0116812
chr10	126212773	126213070	297	126212934	7.272	37.112	3.501	4.622	12.45	1.92311e-08
chr10	126396618	126397364	746	126396954	8.487	51.029	3.151	5.642	16.672	1.58462e-12
chr10	126489344	126489607	263	126489483	5.112	59.148	9.877	9.638	6.497	0.00923045
chr10	126490972	126491428	456	126491108	5.557	306.176	64.108	43.56	7.562	0.000917426
chr10	131170716	131171600	884	131171332	7.863	46.39	5.345	5.22	14.428	2.35341e-10
chr10	134068618	134069572	954	134068948	10.889	69.585	2.572	6.154	26.888	1.78921e-22
chr10	134211314	134211856	542	134211650	5.239	279.501	56.999	42.466	6.793	0.00486845
chr12	245717	246730	1013	246093	10.928	59.148	2.238	5.208	27.072	1.18383e-22
chr12	253467	254167	700	253683	5.023	202.957	30.523	34.329	6.293	0.0143084
chr12	978256	980759	2503	980285	11.607	32.473	0.613	2.745	30.423	6.24086e-26
chr12	1023488	1024424	936	1023691	6.002	245.868	28.55	36.206	8.711	7.45254e-05
chr12	1105050	1106039	989	1105289	8.194	33.633	1.205	3.957	15.598	1.74314e-11
chr12	4916596	4917423	827	4917193	10.308	154.248	9.449	14.047	24.188	7.72797e-20
chr12	6145395	6146368	973	6145939	14.259	63.787	3.433	4.233	45.404	1.2549e-40
chr12	6255233	6255505	272	6255353	5.702	141.49	18.204	21.623	7.926	0.000415913
chr12	6296784	6297900	1116	6297764	8.708	42.911	3.272	4.552	17.511	2.44052e-13
chr12	6303775	6305162	1387	6304569	5.567	118.295	21.118	17.457	7.586	0.000869654
chr12	6310646	6310966	320	6310814	4.773	105.538	21.566	17.593	5.741	0.0468077
chr12	6389267	6389813	546	6389602	6.564	40.591	5.098	5.407	10.282	2.3482e-06
chr12	6394516	6395264	748	6394877	5.49	54.509	8.036	8.465	7.396	0.00131778
chr12	6673226	6673452	226	6673330	4.764	44.071	7.746	7.625	5.722	0.0487376
chr12	6753891	6754110	219	6754006	5.22	91.621	12.664	15.125	6.748	0.00536859
chr12	6813386	6814018	632	6813609	6.16	60.307	8.379	8.43	9.139	2.91609e-05
chr12	6817718	6818325	607	6817856	5.02	61.467	8.426	10.565	6.288	0.0144592
chr12	6883514	6883985	471	6883793	6.749	138.011	15.512	18.152	10.826	7.03374e-07
chr12	6895905	6896369	464	6896057	8	63.787	4.476	7.414	14.904	8.1742e-11
chr12	7069198	7069462	264	7069302	4.956	70.745	18.2	10.603	6.142	0.0198034
chr12	7762596	7762924	328	7762755	7.766	35.952	1.677	4.413	14.093	4.96353e-10
chr12	7841964	7843173	1209	7842486	14.572	37.112	0.433	2.517	47.375	1.44088e-42
chr12	7920858	7921386	528	7921163	4.803	35.952	2.332	7	5.805	0.0408611
chr12	8380342	8381157	815	8380608	8.644	119.455	12.303	12.396	17.266	4.21026e-13
chr12	10162011	10162465	454	10162278	7.53	37.112	1.228	4.765	13.295	2.94192e-09
chr12	14792335	14793927	1592	14793039	20.704	88.141	1.18	4.2	94.5	4.35176e-89
chr12	14928228	14928688	460	14928347	5.692	373.441	90.907	49.637	7.901	0.000439069
chr12	15368273	15371406	3133	15370049	25.009	44.071	0.266	1.752	137.314	1.84287e-131
chr12	25094049	25096489	2440	25095953	24.691	62.627	0.741	2.506	133.872	4.85337e-128
chr12	25130755	25133236	2481	25131801	18.569	82.343	1.417	4.358	76.245	5.2793e-71
chr12	27186619	27189711	3092	27187911	24.561	136.851	1.334	5.518	132.483	1.16065e-126
chr12	27391252	27393211	1959	27391497	6.771	53.349	3.149	7.413	10.894	6.04852e-07
chr12	27605267	27607028	1761	27606606	24.455	112.496	1.156	4.553	131.348	1.52981e-125
chr12	27739702	27740880	1178	27740291	14.373	45.23	1.105	3.07	46.117	2.48267e-41
chr12	27856227	27856778	551	27856529	5.845	53.349	4.836	8.3	8.296	0.000185465
chr12	29256747	29257482	735	29257194	5.955	51.029	5.402	7.663	8.584	9.83083e-05
chr12	29313146	29313564	418	29313322	7.269	39.432	2.33	5.104	12.442	1.95745e-08
chr12	29358033	29359751	1718	29359440	19.305	95.1	2.971	4.772	82.313	5.34513e-77
chr12	29396123	29396561	438	29396305	6.887	305.016	35.224	39.172	11.245	2.78849e-07
chr12	31789735	31790091	356	31789967	5.368	372.282	78.367	54.753	7.099	0.00251075
chr12	31798968	31799320	352	31799173	4.79	78.863	9.257	14.532	5.777	0.0433674
chr12	31805320	31806165	845	31805851	9.528	298.057	28.428	28.3	20.793	1.58061e-16
chr12	33050744	33051812	1068	33051038	10.942	89.301	8.188	7.413	27.138	1.02025e-22
chr12	33099570	33101561	1991	33100548	19.76	78.863	0.961	3.942	86.185	7.68389e-81
chr12	48137241	48138312	1071	48138160	5.079	93.94	14.566	15.629	6.42	0.0108895
chr12	48174570	48175062	492	48174914	7.858	106.698	10.901	12.191	14.409	2.45452e-10
chr12	48185908	48188271	2363	48187258	10.073	81.183	2.442	7.817	23.137	8.19615e-19
chr12	48422458	48423325	867	48423059	7.112	48.71	7.178	5.839	11.943	5.92132e-08
chr12	48496918	48498284	1366	48498092	7.521	60.307	5.503	7.287	13.264	3.14923e-09
chr12	49110943	49111682	739	49111448	4.774	106.698	32.388	15.565	5.744	0.0465135
chr12	49151196	49152560	1364	49151974	11.672	83.502	3.415	6.862	30.75	2.99206e-26
chr12	49193530	49194427	897	49193802	9.381	39.432	2.416	3.946	20.184	6.1526e-16
chr12	49203042	49204362	1320	49203935	10.754	59.148	2.727	5.247	26.244	7.59881e-22
chr12	49261207	49261634	427	49261536	5.356	38.272	4.518	6.302	7.071	0.00266674
chr12	49273994	49274402	408	49274178	7.683	68.426	4.152	8.365	13.809	9.32365e-10
chr12	49285100	49286098	998	49285452	5.401	52.189	10.267	7.762	7.179	0.00211368
chr12	49629485	49629989	504	49629712	4.783	62.627	17.96	9.338	5.763	0.04468
chr12	49741752	49742322	570	49741863	4.761	182.082	55.405	26.608	5.715	0.0494872
chr12	49761459	49762110	651	49761605	6.041	331.69	62.15	44.621	8.814	5.95814e-05
chr12	50289074	50289851	777	50289583	5.311	49.87	5.417	8.369	6.963	0.00336887
chr12	50366917	50368114	1197	50367497	7.202	81.183	8.631	10.073	12.228	3.14437e-08
chr12	51319104	51321107	2003	51320531	11.782	97.419	5.963	7.763	31.315	8.3478e-27
chr12	51422743	51423295	552	51422979	20.758	75.384	2.76	3.499	94.983	1.45105e-89
chr12	53251440	53252594	1154	53251874	13.714	49.87	0.724	3.584	42.075	2.37235e-37
chr12	54979080	54979552	472	54979271	7.247	86.982	7.295	10.996	12.371	2.2898e-08
chr12	54981255	54981752	497	54981432	8.415	258.626	21.622	28.165	16.405	2.87333e-12
chr12	55050530	55051669	1139	55051338	10.299	47.55	1.891	4.433	24.148	8.45341e-20
chr12	56051817	56052614	797	56052025	11.659	62.627	3.605	5.062	30.687	3.45141e-26
chr12	56053185	56054233	1048	56053464	7.058	73.065	6.221	9.47	11.773	8.65491e-08
chr12	56110561	56110989	428	56110842	5.674	190.2	42.203	26.083	7.856	0.000484408
chr12	56518702	56519680	978	56519468	7.679	47.55	6.828	5.303	13.796	9.59927e-10
chr12	56546500	56547257	757	56547064	5.998	88.141	13.794	12.395	8.7	7.63883e-05
chr12	56597927	56598543	616	56598285	11.742	53.349	3.188	4.272	31.112	1.32233e-26
chr12	56618252	56618466	214	56618360	5.744	783.995	256.995	91.753	8.033	0.000329754
chr12	56659950	56660470	520	56660046	4.785	85.822	22.411	13.252	5.767	0.0443124
chr12	56695083	56695674	591	56695300	7.256	83.502	11.564	9.915	12.398	2.15681e-08
chr12	57032110	57032405	295	57032246	5.149	38.272	5.025	6.457	6.581	0.00770017
chr12	57101935	57104396	2461	57103856	19.482	171.644	2.607	8.677	83.803	1.79542e-78
chr12	64541283	64542945	1662	64542231	11.928	40.591	1.063	3.314	32.072	1.51833e-27
chr12	65671604	65672075	471	65671772	5.591	285.3	60.421	40.221	7.647	0.000761911
chr12	65693324	65694414	1090	65694047	19.89	45.23	0.918	2.228	87.304	5.98304e-82
chr12	70083823	70085098	1275	70084453	11.048	34.793	2.092	2.96	27.651	3.21377e-23
chr12	74933950	74934305	355	74934119	9.72	163.526	10.421	15.751	21.608	2.53795e-17
chr12	88386187	88388564	2377	88387765	30.225	74.224	0.875	2.427	199.95	1.98003e-193
chr12	89935847	89936324	477	89936111	8.038	66.106	5.464	7.545	15.039	6.04706e-11
chr12	92734982	92736264	1282	92735471	6.193	76.544	7.104	11.213	9.228	2.39984e-05
chr12	92777715	92780228	2513	92779183	24.078	47.55	0.421	1.957	127.372	1.29986e-121
chr12	95526293	95526890	597	95526726	8.625	57.988	2.823	6.396	17.192	4.96029e-13
chr12	96370585	96374186	3601	96371755	10.487	44.071	0.815	4.125	25.002	1.24581e-20
chr12	96493239	96494494	1255	96494112	12.154	160.046	7.183	12.578	33.261	1.04169e-28
chr12	96575091	96576595	1504	96576087	17.247	133.372	3.52	7.529	65.932	7.77938e-61
chr12	106974588	106975334	746	106975150	8.984	197.158	21.033	19.604	18.584	2.21863e-14
chr12	110115973	110117495	1522	110116481	10.004	60.307	2.543	5.774	22.836	1.60544e-18
chr12	110148913	110149146	233	110149017	4.944	83.502	12.52	14.358	6.116	0.0209542
chr12	110196614	110197296	682	110197064	5.305	46.39	5.923	7.628	6.949	0.00346886
chr12	110274535	110275782	1247	110274913	11.272	103.218	4.379	8.768	28.744	2.73876e-24
chr12	110288020	110288362	342	110288164	6.202	37.112	2.418	5.594	9.253	2.27113e-05
chr12	110385194	110385854	660	110385469	7.286	86.982	8.43	10.782	12.495	1.74137e-08
chr12	110485597	110486338	741	110486141	6.523	1085.53	289.95	121.969	10.161	3.06093e-06
chr12	110497779	110498769	990	110498402	6.297	60.307	4.865	8.805	9.517	1.27092e-05
chr12	111004679	111005225	546	111004964	11.412	33.633	1.092	2.851	29.44	5.69683e-25
chr12	112116643	112118596	1953	112117919	14.336	49.87	0.65	3.433	45.884	4.21799e-41
chr12	112204830	112205106	276	112204986	5.246	559.002	144.252	79.062	6.808	0.00471362
chr12	112441644	112443324	1680	112442281	23.347	155.407	2.467	6.551	119.826	3.73199e-114
chr12	113409468	113410277	809	113409851	5.162	106.698	14.585	17.844	6.612	0.0072028
chr12	113493799	113494394	595	113494103	6.684	120.615	15.8	15.681	10.634	1.07867e-06
chr12	113497910	113498366	456	113498206	5.827	41.751	3.5	6.564	8.249	0.000205582
chr12	113567160	113567909	749	113567354	9.512	208.756	14.432	20.429	20.73	1.81844e-16
chr12	113631449	113631940	491	113631795	6.38	49.87	4.145	7.167	9.751	7.58525e-06
chr12	113632526	113633217	691	113632974	10.902	117.135	5.528	10.238	26.946	1.5706e-22
chr12	113646813	113647102	289	113646959	7.521	195.999	30.879	21.954	13.265	3.1432e-09
chr12	117115058	117115489	431	117115253	7.246	112.496	9.106	14.269	12.366	2.31507e-08
chr12	117128412	117129037	625	117128533	5.032	110.177	16.268	18.662	6.314	0.0136662
chr12	117129456	117130224	768	117130000	9.791	51.029	5.001	4.701	21.909	1.29031e-17
chr12	117293792	117294837	1045	117294576	10.483	39.432	2.462	3.527	24.983	1.2999e-20
chr12	117322394	117322895	501	117322689	11.801	103.218	5.337	8.294	31.413	6.70776e-27
chr12	117361883	117363115	1232	117362266	6.502	40.591	3.796	5.659	10.101	3.49839e-06
chr12	117400252	117401357	1105	117400680	8.093	66.106	4.208	7.648	15.235	3.91461e-11
chr12	117763740	117765204	1464	117764939	15.445	55.668	0.946	3.543	53.09	3.57027e-48
chr12	118313149	118313930	781	118313550	5.25	154.248	26.692	24.295	6.819	0.00460317
chr12	118589733	118590706	973	118590093	10.061	66.106	2.847	6.287	23.087	9.1585e-19
chr12	118601800	118602416	616	118602104	8.175	37.112	1.69	4.333	15.53	2.02739e-11
chr12	120739109	120739932	823	120739540	7.971	89.301	12.23	9.669	14.804	1.02126e-10
chr12	120832945	120833331	386	120833154	6.83	55.668	7.544	7.046	11.072	4.09223e-07
chr12	121076312	121076858	546	121076496	7.766	60.307	5.396	7.071	14.092	4.97293e-10
chr12	121167406	121169104	1698	121168199	24.09	60.307	0.818	2.469	127.497	9.84803e-122
chr12	121410660	121411466	806	121411078	10.333	111.337	5.866	10.207	24.303	5.97524e-20
chr12	121414763	121415307	544	121415090	9.5	35.952	0.971	3.682	20.678	2.04243e-16
chr12	121470981	121471629	648	121471301	15.863	60.307	1.679	3.696	55.942	5.53006e-51
chr12	121474251	121474579	328	121474403	4.765	62.627	6.116	11.861	5.723	0.0486464
chr12	122267690	122268130	440	122267985	6.928	52.189	2.639	7.153	11.368	2.12609e-07
chr12	122519559	122519798	239	122519687	5.606	449.985	89.52	64.299	7.684	0.000702855
chr12	123550939	123551315	376	123551131	6.538	109.017	10.903	15.007	10.205	2.77833e-06
chr12	123592844	123593332	488	123593138	13.687	37.112	1.472	2.604	41.914	3.41135e-37
chr12	124107972	124108852	880	124108157	8.981	45.23	1.558	4.863	18.57	2.28742e-14
chr12	124118599	124119185	586	124119016	6.399	96.26	17.981	12.233	9.805	6.73582e-06
chr12	124232192	124233193	1001	124232785	9.994	52.189	2.009	5.021	22.79	1.7809e-18
chr12	124339799	124340040	241	124339927	5.368	37.112	2.794	6.393	7.1	0.0025055
chr12	130933376	130935775	2399	130934358	25.311	77.704	0.569	3.047	140.618	1.01827e-134
chr12	133110540	133110776	236	133110687	5.33	34.793	3.099	5.946	7.009	0.00305042
chr12	133145025	133145497	472	133145383	6.352	46.39	3.284	6.786	9.674	8.98372e-06
chr12	133248779	133248996	217	133248868	4.824	37.112	3.601	6.947	5.851	0.0369989
chr12	133249877	133250253	376	133250053	8.525	90.461	5.097	10.014	16.815	1.15206e-12
chr12	133262844	133263321	477	133262985	8.046	112.496	15.29	12.082	15.066	5.69764e-11
chr12	133484545	133484847	302	133484642	4.942	237.75	68.438	34.263	6.111	0.0211756
chr12	133581503	133584597	3094	133582022	13.599	37.112	0.696	2.678	41.394	1.10286e-36
chr12	133633275	133634476	1201	133634070	17.507	81.183	0.774	4.593	67.901	8.99305e-63
chr12	133664036	133667567	3531	133666504	20.727	74.224	0.629	3.551	94.702	2.75847e-89
chr13	20346150	20347110	960	20346589	17.49	96.26	1.435	5.422	67.768	1.20999e-62
chr13	20502634	20503102	468	20502862	9.59	34.793	1.107	3.513	21.056	8.7523e-17
chr13	21269801	21271776	1975	21271025	25.112	80.023	0.99	3.147	138.44	1.4332e-132
chr13	24799686	24799907	221	24799801	4.89	40.591	4.419	7.397	5.997	0.0270802
chr13	25171608	25172330	722	25172141	6.63	33.633	1.238	4.886	10.473	1.53775e-06
chr13	25313316	25314483	1167	25314080	5.149	109.017	11.622	18.914	6.583	0.00766779
chr13	27977941	27978408	467	27978285	5.555	153.088	18.704	24.193	7.556	0.000929152
chr13	28547112	28547380	268	28547268	6.233	95.1	11.82	13.362	9.339	1.87943e-05
chr13	29079491	29079994	503	29079865	4.935	405.915	66.386	68.805	6.095	0.0219283
chr13	29159689	29161220	1531	29160844	7.934	103.218	2.094	12.745	14.674	1.36463e-10
chr13	30416033	30418264	2231	30416617	17.231	80.023	1.448	4.56	65.81	1.02345e-60
chr13	30488284	30489924	1640	30488843	10.666	33.633	0.533	3.103	25.832	1.92041e-21
chr13	30496359	30497077	718	30496701	13.23	41.751	2.038	3.002	39.231	1.44821e-34
chr13	30928624	30929548	924	30929169	7.191	191.36	25.587	23.053	12.192	3.40407e-08
chr13	35540589	35544075	3486	35542616	8.462	55.668	2.335	6.303	16.579	1.94899e-12
chr13	41203240	41204830	1590	41204243	8.631	75.384	5.209	8.13	17.217	4.69126e-13
chr13	41234453	41235301	848	41234837	14.977	41.751	1.062	2.717	49.985	4.05408e-45
chr13	45884330	45884867	537	45884650	6.947	66.106	11.903	7.802	11.43	1.85335e-07
chr13	45889438	45890244	806	45889636	10.521	100.899	3.03	9.302	25.16	8.73156e-21
chr13	45896151	45896444	293	45896287	6.686	39.432	3.234	5.414	10.64	1.0642e-06
chr13	45901031	45901527	496	45901223	8.084	45.23	3.597	5.15	15.202	4.20481e-11
chr13	45947059	45947316	257	45947187	4.879	38.272	6.211	6.571	5.973	0.028486
chr13	45960591	45961073	482	45960967	4.761	168.165	38.683	27.199	5.714	0.0495885
chr13	46000147	46000444	297	46000271	5.139	102.059	12.261	17.473	6.56	0.00805487
chr13	46699251	46699867	616	46699651	4.832	124.094	27.406	20.008	5.87	0.0355115
chr13	46743421	46745366	1945	46744487	7.919	91.621	6.764	10.716	14.62	1.53738e-10
chr13	46775123	46776023	900	46775403	6.383	37.112	3.145	5.321	9.762	7.40504e-06
chr13	47441002	47441817	815	47441162	5.669	41.751	4.482	6.574	7.843	0.000498203
chr13	50201054	50201518	464	50201174	5.793	37.112	4.344	5.656	8.161	0.000248974
chr13	58200834	58202293	1459	58202035	11.329	62.627	3.833	5.189	29.028	1.44166e-24
chr13	72437320	72438387	1067	72438246	6.3	103.218	17.241	13.647	9.526	1.24607e-05
chr13	77912489	77914380	1891	77913666	5.783	64.946	6.636	10.083	8.134	0.000263992
chr13	79176963	79177232	269	79177104	4.961	400.116	81.068	64.306	6.155	0.0192564
chr13	91897989	91899672	1683	91898685	8.833	45.23	3.563	4.717	17.991	8.34328e-14
chr13	95914626	95917384	2758	95914913	9.49	33.633	0.82	3.458	20.636	2.2382e-16
chr13	95973571	95975286	1715	95974291	22.79	48.71	0.801	2.102	114.243	1.26061e-108
chr13	96039066	96039651	585	96039515	7.453	35.952	1.971	4.559	13.041	5.16312e-09
chr13	96217359	96219216	1857	96217663	16.891	56.828	1.315	3.287	63.28	3.23955e-58
chr13	99777105	99777850	745	99777471	9.894	238.91	11.755	22.958	22.356	4.72867e-18
chr13	99787715	99788641	926	99788273	6.189	68.426	5.347	10.192	9.218	2.45011e-05
chr13	99795814	99796783	969	99796623	6.439	46.39	3.719	6.627	9.919	5.23701e-06
chr13	99857097	99857899	802	99857417	5.82	68.426	4.523	10.981	8.229	0.000214697
chr13	99882904	99883174	270	99883024	5.058	42.911	4.095	7.674	6.373	0.0120376
chr13	101345153	101347131	1978	101346640	7.742	38.272	2.642	4.602	14.01	5.96725e-10
chr13	107137602	107137903	301	107137756	5.191	62.627	8.387	10.449	6.679	0.00623557
chr13	107150311	107150905	594	107150719	10.329	106.698	4.691	9.876	24.284	6.2275e-20
chr13	107272374	107272833	459	107272646	5.397	124.094	21.414	19.024	7.17	0.00215427
chr13	109272469	109273502	1033	109273304	12.101	33.633	0.343	2.751	32.981	1.96376e-28
chr13	111470744	111471632	888	111471056	10.581	41.751	4.24	3.545	25.436	4.6859e-21
chr13	111574379	111575440	1061	111574856	14.289	100.899	3.375	6.825	45.588	8.24126e-41
chr13	111720338	111721309	971	111720671	7.754	70.745	9.058	7.955	14.052	5.43934e-10
chr13	112706874	112707763	889	112707579	4.832	82.343	12.093	14.539	5.869	0.035584
chr13	112731215	112732550	1335	112732102	6.427	80.023	7.825	11.233	9.886	5.63657e-06
chr13	112755760	112756886	1126	112756597	11.631	88.141	3.392	7.287	30.541	4.801e-26
chr13	114078308	114079585	1277	114078662	9.525	47.55	1.583	4.826	20.783	1.61585e-16
chr14	20801383	20803117	1734	20801615	5.716	237.75	38.19	34.91	7.963	0.000383651
chr14	21285714	21286714	1000	21285834	6.834	45.23	3.079	6.168	11.083	3.99502e-07
chr14	21324353	21325666	1313	21325464	6.18	39.432	6.707	5.295	9.194	2.58305e-05
chr14	21466698	21467353	655	21467198	8.719	62.627	3.332	6.801	17.551	2.23226e-13
chr14	21511320	21511706	386	21511594	5.231	149.609	25.479	23.729	6.773	0.00508202
chr14	21562274	21562586	312	21562434	5.823	60.307	7.212	9.118	8.239	0.000209988
chr14	21567222	21568050	828	21567680	5.138	45.23	6.167	7.603	6.556	0.00812465
chr14	21659368	21659725	357	21659546	9.03	113.656	12.587	11.192	18.767	1.47204e-14
chr14	21991718	21992118	400	21991854	5.526	59.148	6.222	9.578	7.484	0.00108785
chr14	22971325	22972018	693	22971493	13.133	37.112	1.032	2.747	38.673	5.11215e-34
chr14	23039037	23039635	598	23039406	5.838	431.429	65.473	62.685	8.277	0.000193381
chr14	23295765	23296137	372	23295930	7.465	40.591	3.234	5.005	13.078	4.75315e-09
chr14	23309836	23310302	466	23310012	15.303	106.698	4.313	6.691	52.135	3.12283e-47
chr14	23399065	23399320	255	23399145	5.271	303.856	114.945	35.841	6.867	0.00415006
chr14	23624082	23624589	507	23624399	5.339	44.071	4.221	7.463	7.031	0.00290759
chr14	24737299	24738220	921	24737886	20.896	67.266	2.207	3.114	96.231	8.63955e-91
chr14	24776574	24777187	613	24776846	7.277	98.579	11.626	11.949	12.468	1.84904e-08
chr14	24861001	24861638	637	24861138	6.061	63.787	7.381	9.307	8.868	5.29164e-05
chr14	24878425	24878990	565	24878641	10.082	45.23	2.271	4.261	23.18	7.44863e-19
chr14	24886399	24886746	347	24886564	6.935	113.656	9.271	15.052	11.392	2.01545e-07
chr14	25518593	25518895	302	25518733	5.142	340.968	71.117	52.48	6.566	0.00795055
chr14	25576547	25579863	3316	25578142	24.28	85.822	0.557	3.512	129.499	1.03355e-123
chr14	31449900	31450730	830	31450092	5.242	41.751	7.167	6.597	6.8	0.00479786
chr14	35518444	35519124	680	35518964	7.289	46.39	3.13	5.935	12.506	1.69998e-08
chr14	35755815	35757058	1243	35756589	5.605	167.005	25.296	25.284	7.681	0.000707486
chr14	35760679	35761212	533	35760824	6.19	167.005	33.421	21.582	9.22	2.43918e-05
chr14	35804637	35805391	754	35804797	6.903	63.787	5.762	8.405	11.294	2.50202e-07
chr14	35818976	35819336	360	35819095	5.416	244.708	43.843	37.088	7.215	0.0019549
chr14	36983142	36983784	642	36983523	4.909	236.59	47.627	38.493	6.038	0.0248097
chr14	37021299	37022417	1118	37021811	8.547	53.349	2.242	5.979	16.9	9.53731e-13
chr14	37050050	37050486	436	37050231	8.969	807.19	105.472	78.235	18.525	2.53142e-14
chr14	51554505	51557413	2908	51556893	26.399	52.189	0.346	1.964	152.851	7.97711e-147
chr14	55857182	55858956	1774	55858529	18.438	47.55	0.5	2.552	75.187	5.83949e-70
chr14	55921037	55921563	526	55921126	5.475	120.615	14.988	19.293	7.359	0.00142732
chr14	59101524	59101869	345	59101717	5.063	89.301	9.02	15.856	6.384	0.0117566
chr14	59185550	59185925	375	59185741	5.194	125.254	10.503	22.094	6.686	0.00614441
chr14	59978977	59979421	444	59979173	5.637	84.662	10.36	13.181	7.762	0.000592944
chr14	60099948	60101436	1488	60100264	15.738	106.698	3.173	6.578	55.082	3.85089e-50
chr14	60362083	60362965	882	60362675	7.343	54.509	3.918	6.89	12.68	1.15516e-08
chr14	60364232	60365183	951	60364400	5.163	156.567	19.072	26.632	6.614	0.00717323
chr14	68043569	68044353	784	68043929	5.978	52.189	4.619	7.957	8.646	8.59973e-05
chr14	68092413	68093053	640	68092821	6.593	60.307	3.716	8.583	10.367	1.94302e-06
chr14	69379926	69381224	1298	69380222	13.424	39.432	2.381	2.76	40.357	1.14068e-35
chr14	69385854	69386302	448	69386078	5.701	42.911	3.568	6.901	7.924	0.000417735
chr14	69395014	69395691	677	69395382	8.423	204.117	18.051	22.091	16.435	2.68547e-12
chr14	69424232	69425290	1058	69424630	9.542	127.573	6.855	12.652	20.852	1.38481e-16
chr14	69443229	69443709	480	69443413	4.842	105.538	15.695	18.555	5.891	0.0339424
chr14	69514978	69515594	616	69515300	10.533	167.005	6.737	15.216	25.214	7.71716e-21
chr14	70723855	70725302	1447	70724885	6.793	38.272	3.597	5.105	10.959	5.23585e-07
chr14	74238284	74238527	243	74238381	5.136	178.602	38.048	27.365	6.553	0.00817698
chr14	74309871	74311007	1136	74310703	20.8	48.71	0.788	2.304	95.363	6.16366e-90
chr14	74353579	74354626	1047	74353811	5.229	796.752	253.707	103.857	6.768	0.00513519
chr14	74869318	74869936	618	74869565	9.043	331.69	26.778	33.716	18.819	1.31157e-14
chr14	74894238	74894558	320	74894415	7.498	102.059	8.054	12.538	13.188	3.73064e-09
chr14	74982189	74982493	304	74982327	5.164	277.182	53.37	43.338	6.617	0.00712806
chr14	76602518	76602795	277	76602659	8.013	35.952	2.687	4.152	14.951	7.35988e-11
chr14	77735309	77735700	391	77735547	5.148	321.252	60.174	50.713	6.58	0.0077149
chr14	77741968	77743441	1473	77742179	6.676	75.384	3.817	10.721	10.609	1.14029e-06
chr14	77814309	77814565	256	77814458	5.222	86.982	10.566	14.633	6.752	0.0053215
chr14	77814786	77815234	448	77815018	6.58	47.55	3.976	6.622	10.329	2.11558e-06
chr14	78020073	78020975	902	78020296	9.512	38.272	1.341	3.883	20.726	1.83467e-16
chr14	78178357	78179865	1508	78178757	17.363	93.94	1.77	5.308	66.805	1.06341e-61
chr14	85775078	85775966	888	85775159	4.821	66.106	8.57	11.936	5.844	0.0375705
chr14	90723402	90723680	278	90723546	4.879	140.33	31.938	22.215	5.973	0.028486
chr14	90870862	90871819	957	90871656	6.061	37.112	2.109	5.775	8.869	5.28085e-05
chr14	90893031	90893311	280	90893143	5.865	38.272	2.279	6.137	8.348	0.000165263
chr14	93439603	93440152	549	93439913	6.899	97.419	8.259	12.924	11.281	2.57593e-07
chr14	95894579	95895446	867	95895091	22.847	62.627	1.626	2.67	114.807	3.51779e-109
chr14	95930338	95930870	532	95930710	5.691	135.691	25.182	19.417	7.9	0.000439979
chr14	95992348	95993505	1157	95993232	9.038	177.443	8.093	18.737	18.798	1.37378e-14
chr14	101103415	101104102	687	101103982	5.607	47.55	5.087	7.573	7.686	0.000699784
chr14	101122591	101123151	560	101122959	6.145	48.71	6.359	6.892	9.096	3.20202e-05
chr14	101138219	101138783	564	101138579	5.3	57.988	10.822	8.899	6.936	0.00357023
chr14	101140396	101140943	547	101140753	4.879	42.911	8.625	7.028	5.971	0.0286124
chr14	101142874	101143347	473	101143067	6.067	155.407	26.292	21.283	8.884	5.10822e-05
chr14	101574588	101576205	1617	101575452	26.329	78.863	1.004	2.957	152.044	4.929e-146
chr14	102750881	102751393	512	102751121	7.54	42.911	2.647	5.34	13.328	2.73565e-09
chr14	102771082	102771466	384	102771354	5.284	1119.16	415.134	133.232	6.899	0.00387064
chr14	103560556	103560887	331	103560742	5.495	169.324	24.092	26.431	7.408	0.00128327
chr14	103567649	103568149	500	103567748	5.058	60.307	11.278	9.694	6.372	0.0120619
chr14	103583717	103584383	666	103583874	8.4	76.544	8.804	8.064	16.352	3.22977e-12
chr14	103585841	103586698	857	103586489	7.144	92.78	16.099	10.733	12.043	4.74206e-08
chr14	103596023	103598020	1997	103596535	16.869	55.668	1.948	3.184	63.121	4.63367e-58
chr14	103609033	103609381	348	103609201	7.121	41.751	3.067	5.433	11.969	5.59272e-08
chr14	103624179	103625733	1554	103624915	8.956	41.751	1.908	4.449	18.472	2.84871e-14
chr14	105146546	105146986	440	105146829	8.166	322.412	40.901	34.473	15.497	2.18395e-11
chr14	105182505	105182856	351	105182673	12.764	133.372	5.01	10.056	36.586	5.73511e-32
chr14	105198967	105199568	601	105199224	8.528	104.378	8.945	11.19	16.829	1.11635e-12
chr14	105239292	105239631	339	105239464	13.513	144.969	5.87	10.294	40.88	3.506e-36
chr14	105242387	105242977	590	105242755	6.011	41.751	5.239	6.074	8.735	7.07354e-05
chr14	105254606	105255375	769	105255063	8.471	88.141	6.948	9.585	16.612	1.81129e-12
chr14	105360243	105360491	248	105360387	4.77	48.71	6.305	8.889	5.736	0.0473172
chr14	105515649	105516165	516	105515889	10.579	38.272	3.008	3.333	25.429	4.76001e-21
chr14	105721190	105721575	385	105721399	9.523	81.183	4.473	8.055	20.774	1.64806e-16
chr14	105740747	105741017	270	105740867	5.233	59.148	5.343	10.281	6.779	0.00501834
chr14	105802147	105802555	408	105802331	5.545	40.591	4.12	6.578	7.531	0.000981692
chr14	105816774	105817280	506	105817108	6.024	61.467	6.674	9.096	8.769	6.57289e-05
chr14	105849087	105849686	599	105849526	9.745	56.828	2.163	5.609	21.714	1.99997e-17
chr14	105863557	105863984	427	105863768	5.626	204.117	34.792	30.098	7.733	0.000631725
chr14	105886373	105887048	675	105886472	5.086	189.04	44.677	28.383	6.437	0.0104915
chr14	105888897	105889568	671	105889066	5.614	155.407	23.529	23.489	7.705	0.00067112
chr14	105997714	105998166	452	105997935	6.638	129.893	17.029	17.003	10.498	1.45639e-06
chr14	106000263	106000870	607	106000646	12.746	52.189	3.641	3.809	36.485	7.21545e-32
chr14	106031423	106031959	536	106031783	12.39	37.112	1.329	2.888	34.529	5.92788e-30
chr14	106727712	106729077	1365	106728055	8.043	119.455	8.026	13.855	15.056	5.82649e-11
chr14	106737279	106738687	1408	106737565	6.163	118.295	9.471	17.658	9.146	2.871e-05
chr15	23810848	23812123	1275	23811210	10.389	132.212	4.802	12.264	24.556	3.38302e-20
chr15	23888073	23888981	908	23888499	18.013	66.106	3.834	3.457	71.814	1.24428e-66
chr15	32936385	32938080	1695	32937734	13.377	48.71	0.723	3.587	40.082	2.11931e-35
chr15	33534917	33535389	472	33535144	5.656	51.029	4.14	8.291	7.809	0.000535675
chr15	33582664	33586017	3353	33585329	22.535	77.704	1.17	3.396	111.725	3.84418e-106
chr15	40386773	40387472	699	40387221	10.385	41.751	3.127	3.719	24.54	3.50571e-20
chr15	40633315	40633905	590	40633419	4.8	243.549	59.897	38.264	5.799	0.0413756
chr15	40661860	40662477	617	40662340	5.132	92.78	11.946	15.752	6.542	0.00837695
chr15	40724747	40725355	608	40725051	9.227	60.307	3.294	6.179	19.556	2.51255e-15
chr15	41087431	41087967	536	41087543	6.071	110.177	10.059	16.491	8.896	4.97809e-05
chr15	41309737	41310100	363	41309936	5.556	120.615	9.861	19.933	7.56	0.000921455
chr15	41731212	41731488	276	41731320	6.012	103.218	9.449	15.596	8.738	7.02935e-05
chr15	41758018	41758961	943	41758234	6.796	34.793	1.712	4.868	10.968	5.13662e-07
chr15	41793224	41793624	400	41793369	6.295	206.437	37.734	26.798	9.513	1.28214e-05
chr15	41846577	41847667	1090	41846897	4.878	89.301	9.453	16.371	5.969	0.0287265
chr15	41896575	41897162	587	41896957	10.164	77.704	7.748	6.883	23.541	3.30735e-19
chr15	42127228	42127803	575	42127556	7.347	60.307	3.561	7.724	12.693	1.12254e-08
chr15	42154334	42154923	589	42154542	6.214	70.745	7.268	10.216	9.286	2.11239e-05
chr15	43206746	43207472	726	43207152	16.271	98.579	3.122	5.867	58.802	8.42141e-54
chr15	43218917	43219385	468	43219078	5.656	263.265	30.021	41.237	7.81	0.000534628
chr15	43617988	43618620	632	43618301	13.557	44.071	1.141	3.167	41.143	1.94096e-36
chr15	43619868	43621767	1899	43621510	6.59	151.928	25.814	19.136	10.358	1.98251e-06
chr15	45417692	45418365	673	45418129	17.703	53.349	2.139	2.893	69.399	2.97041e-64
chr15	45455942	45456552	610	45456095	5.029	105.538	21.344	16.74	6.308	0.0138447
chr15	45740653	45741085	432	45740917	5.936	56.828	4.847	8.757	8.535	0.000109499
chr15	50478515	50480605	2090	50479059	29.457	53.349	0.648	1.789	189.992	1.3286e-183
chr15	50811804	50813461	1657	50812369	28.618	66.106	0.528	2.291	179.397	4.295e-173
chr15	52014867	52018014	3147	52017071	14.203	146.129	2.575	10.107	45.056	2.76422e-40
chr15	52386936	52387412	476	52387192	7.54	86.982	9.627	10.259	13.329	2.72989e-09
chr15	52484842	52488289	3447	52488029	10.49	32.473	0.598	3.039	25.018	1.20376e-20
chr15	52560799	52561201	402	52560967	15.96	34.793	0.665	2.138	56.614	1.21813e-51
chr15	56533328	56535360	2032	56535154	12.625	305.016	26.088	22.093	35.814	3.25821e-31
chr15	57600256	57600656	400	57600431	7.701	46.39	4.656	5.419	13.871	8.13536e-10
chr15	57627952	57628624	672	57628320	7.129	41.751	3.132	5.417	11.996	5.26475e-08
chr15	59950188	59950629	441	59950343	5.322	85.822	20.025	12.362	6.99	0.00317694
chr15	64976393	64976968	575	64976680	5.739	56.828	4.778	9.069	8.022	0.000337573
chr15	65075033	65075790	757	65075433	12.875	64.946	2.585	4.844	37.206	1.41432e-32
chr15	65144494	65145165	671	65144836	8.393	37.112	2.263	4.152	16.323	3.44696e-12
chr15	65662032	65662673	641	65662193	5.459	38.272	3.398	6.389	7.319	0.00155673
chr15	65664849	65665278	429	65665046	7.446	136.851	12.112	16.753	13.015	5.47544e-09
chr15	66513473	66513817	344	66513657	5.489	42.911	2.848	7.299	7.393	0.00132575
chr15	66531044	66533437	2393	66532537	11.678	63.787	2.295	5.266	30.782	2.78421e-26
chr15	68012334	68013120	786	68012784	5.239	53.349	5.706	9.094	6.792	0.0048782
chr15	68124907	68125163	256	68125027	5.31	213.395	44.181	31.868	6.96	0.00339117
chr15	68153421	68153989	568	68153674	9.906	66.106	4.426	6.227	22.405	4.2378e-18
chr15	75567084	75567825	741	75567576	6.351	102.059	17.006	13.391	9.671	9.04216e-06
chr15	75723689	75724526	837	75724206	15.709	34.793	0.549	2.18	54.88	6.08426e-50
chr15	76235441	76236984	1543	76236297	23.674	34.793	0.187	1.462	123.17	1.87801e-117
chr15	78913394	78913833	439	78913712	5.105	139.171	24.711	22.422	6.48	0.00957303
chr15	79018132	79019363	1231	79019226	5.249	40.591	3.218	7.12	6.816	0.00463226
chr15	79614408	79614616	208	79614520	4.998	118.295	15.578	20.552	6.237	0.0161371
chr15	83376863	83377919	1056	83377525	9.873	111.337	10.794	10.183	22.264	5.80906e-18
chr15	83538917	83539485	568	83539285	10.399	56.828	4.794	5.004	24.602	3.0492e-20
chr15	91579329	91580553	1224	91579841	14.117	33.633	0.837	2.323	44.526	9.1835e-40
chr15	91587206	91587990	784	91587548	7.077	44.071	3.037	5.798	11.832	7.57882e-08
chr15	91644113	91644595	482	91644473	5.773	164.685	25.053	24.188	8.108	0.000279509
chr15	93250810	93251570	760	93251314	7.389	53.349	4.598	6.598	12.831	8.25339e-09
chr15	98507366	98508366	1000	98507955	10.873	46.39	1.277	4.149	26.81	2.13238e-22
chr16	290332	291051	719	290750	10.07	44.071	2.194	4.159	23.125	8.41317e-19
chr16	328113	328951	838	328380	8.26	82.343	13.061	8.387	15.838	1.02165e-11
chr16	630664	630925	261	630810	5.438	55.668	8.418	8.689	7.269	0.00173766
chr16	753922	754353	431	754135	5.444	153.088	22.851	23.921	7.284	0.00168157
chr16	759088	759450	362	759258	5.322	163.526	27.185	25.618	6.989	0.00318394
chr16	775508	775939	431	775697	4.858	205.277	46.443	32.693	5.927	0.0314806
chr16	867719	868074	355	867855	5.026	162.366	26.53	27.025	6.301	0.0140578
chr16	868378	868714	336	868562	4.896	55.668	10.942	9.135	6.01	0.0263406
chr16	883892	884479	587	884188	10.568	41.751	2.301	3.733	25.38	5.31721e-21
chr16	920017	920628	611	920233	7.885	33.633	1.588	4.064	14.501	2.00064e-10
chr16	1175255	1175499	244	1175259	5.455	106.698	11.966	17.367	7.309	0.00159196
chr16	1176843	1177854	1011	1177274	7.924	86.982	6.429	10.165	14.639	1.47473e-10
chr16	1183927	1184356	429	1184147	6.391	74.224	6.429	10.607	9.784	7.0584e-06
chr16	1215648	1215890	242	1215744	5.09	35.952	2.7	6.533	6.445	0.0103148
chr16	1258184	1258847	663	1258708	4.973	202.957	25.618	35.659	6.181	0.0182059
chr16	1350260	1350923	663	1350575	6.7	127.573	22.511	15.68	10.682	9.69104e-07
chr16	1357986	1358562	576	1358410	4.898	70.745	19.406	10.483	6.013	0.0261758
chr16	1384292	1384596	304	1384422	5.466	209.916	37.619	31.523	7.336	0.00150071
chr16	1465152	1465528	376	1465351	5.195	110.177	21.454	17.079	6.689	0.00610454
chr16	1473041	1474376	1335	1473825	24.053	73.065	1.819	2.962	127.111	2.34685e-121
chr16	1482328	1483616	1288	1483379	6.354	150.768	20.465	20.506	9.68	8.86547e-06
chr16	1972185	1973310	1125	1973164	5.795	120.615	19.208	17.499	8.166	0.000246391
chr16	2004218	2005265	1047	2004713	9.727	57.988	2.76	5.678	21.634	2.39375e-17
chr16	2012065	2012466	401	2012290	7.226	107.857	12.848	13.148	12.304	2.65557e-08
chr16	2032244	2032562	318	2032410	5.47	163.526	26.664	25.019	7.347	0.00146524
chr16	2128232	2128752	520	2128528	6.192	35.952	3.084	5.309	9.225	2.41485e-05
chr16	2140500	2140746	246	2140610	5.866	110.177	12.255	16.693	8.351	0.000164146
chr16	2868416	2868727	311	2868544	5.016	80.023	11.091	13.742	6.278	0.0147739
chr16	2882569	2884024	1455	2883073	20.898	46.39	1.345	2.156	96.25	8.31046e-91
chr16	2911453	2912481	1028	2911995	12.596	54.509	2.192	4.154	35.651	4.70887e-31
chr16	2997862	2998868	1006	2998444	19.788	82.343	1.746	4.073	86.424	4.44926e-81
chr16	3063038	3063645	607	3063176	5.775	171.644	22.919	25.754	8.113	0.000276475
chr16	3082146	3082611	465	3082333	6.249	161.206	28.501	21.235	9.385	1.6989e-05
chr16	3097428	3098062	634	3097869	9.504	240.069	25.142	22.616	20.693	1.97566e-16
chr16	3236036	3236517	481	3236245	6.092	38.272	4.756	5.502	8.952	4.40172e-05
chr16	3335546	3337776	2230	3336291	15.78	100.899	2.937	6.208	55.368	2.01512e-50
chr16	3399281	3399761	480	3399474	10.208	48.71	2.159	4.56	23.741	2.10943e-19
chr16	3513922	3514546	624	3514369	5.273	82.343	7.118	14.265	6.873	0.00409562
chr16	3517916	3518203	287	3518084	5.131	47.55	4.152	8.458	6.541	0.00839299
chr16	4562854	4563448	594	4563062	4.93	54.509	8.753	9.282	6.084	0.022452
chr16	4618824	4619900	1076	4619599	16.788	32.473	0.551	1.901	62.528	1.78604e-57
chr16	4732006	4732733	727	4732556	6.865	124.094	11.963	16.333	11.179	3.22665e-07
chr16	4855264	4855710	446	4855412	7.03	34.793	2.485	4.596	11.684	1.0544e-07
chr16	4899446	4900187	741	4899902	7.486	38.272	2.996	4.713	13.147	4.08044e-09
chr16	10516867	10517180	313	10517051	5.298	82.343	6.991	14.222	6.932	0.00360031
chr16	10860526	10860940	414	10860717	10.256	67.266	3.083	6.258	23.955	1.30594e-19
chr16	10915737	10916131	394	10915905	9.597	52.189	3.296	5.094	21.087	8.16559e-17
chr16	11017759	11017983	224	11017839	5.034	46.39	4.992	8.223	6.319	0.0135263
chr16	11032542	11033379	837	11032849	5.904	242.389	36.571	34.86	8.45	0.000132081
chr16	11038731	11039273	542	11038907	5.324	167.005	41.841	23.51	6.993	0.00315638
chr16	11041057	11041514	457	11041153	5.181	44.071	5.112	7.519	6.657	0.00653752
chr16	11044129	11044448	319	11044265	6.861	54.509	7.149	6.903	11.165	3.32966e-07
chr16	11906864	11908096	1232	11907707	8.461	70.745	4.373	7.844	16.577	1.95702e-12
chr16	11918030	11920475	2445	11919601	23.071	51.029	0.544	2.188	117.048	2.08224e-111
chr16	11999633	12001160	1527	12000226	6.137	33.633	1.765	5.193	9.075	3.35529e-05
chr16	16022491	16023220	729	16022835	13.949	61.467	1.639	4.289	43.498	9.49265e-39
chr16	21075280	21079855	4575	21077944	20.636	35.952	0.141	1.735	93.888	1.7333e-88
chr16	21160867	21161666	799	21161480	8.108	56.828	7.429	6.092	15.289	3.47327e-11
chr16	24865546	24866106	560	24865706	11.833	66.106	2.347	5.388	31.58	4.60374e-27
chr16	25057824	25058426	602	25058226	9.07	44.071	2.948	4.534	18.925	1.03468e-14
chr16	25079109	25079592	483	25079270	5.221	69.585	14.872	10.481	6.749	0.00535678
chr16	25103426	25104087	661	25103919	5.682	84.662	8.171	13.463	7.875	0.000464696
chr16	27166413	27167180	767	27166942	11.309	107.857	10.128	8.642	28.925	1.81821e-24
chr16	27183665	27185105	1440	27184073	7.449	51.029	4.851	6.199	13.028	5.31699e-09
chr16	27246056	27246343	287	27246247	6.557	148.449	34.391	17.395	10.26	2.46284e-06
chr16	28824133	28825364	1231	28824566	14.32	32.473	0.425	2.238	45.782	5.30041e-41
chr16	28913696	28914149	453	28913888	7.022	149.609	16.396	18.97	11.662	1.10693e-07
chr16	28988606	28989037	431	28988797	7.488	75.384	6.119	9.25	13.157	3.99365e-09
chr16	29877436	29877905	469	29877639	10.31	40.591	2.077	3.736	24.198	7.55506e-20
chr16	29878323	29879781	1458	29879595	12.471	61.467	2.164	4.755	34.968	2.19537e-30
chr16	29885805	29886509	704	29886179	8.067	45.23	3.632	5.157	15.142	4.80738e-11
chr16	29915007	29915421	414	29915184	9.034	41.751	2.039	4.396	18.781	1.42616e-14
chr16	29988284	29989252	968	29988668	13.84	46.39	1.938	3.212	42.837	4.24745e-38
chr16	30361465	30361978	513	30361818	5.153	38.272	3.415	6.765	6.59	0.00755036
chr16	30376136	30376480	344	30376280	6.519	35.952	1.57	5.274	10.149	3.1439e-06
chr16	30408306	30408828	522	30408634	8.208	42.911	3.505	4.801	15.649	1.55645e-11
chr16	30427151	30427789	638	30427471	9.061	49.87	3.663	5.1	18.888	1.12441e-14
chr16	30429720	30430423	703	30429841	5.645	372.282	97.678	48.644	7.783	0.000566638
chr16	30439497	30440027	530	30439769	10.988	95.1	5.917	8.116	27.361	6.1542e-23
chr16	30635314	30635645	331	30635484	5.978	37.112	1.836	5.901	8.645	8.61846e-05
chr16	31049619	31050297	678	31050107	9.116	66.106	3.234	6.897	19.109	6.84289e-15
chr16	31160536	31161077	541	31160927	6.915	162.366	16.736	21.059	11.331	2.30677e-07
chr16	31206869	31207166	297	31207042	6.312	70.745	7.194	10.068	9.561	1.15296e-05
chr16	31210656	31211347	691	31211059	6.505	122.934	16.062	16.429	10.11	3.42865e-06
chr16	31214910	31215286	376	31215086	6.615	118.295	14.282	15.723	10.431	1.68721e-06
chr16	31241099	31241628	529	31241250	6.296	93.94	8.367	13.591	9.516	1.27367e-05
chr16	31277803	31278199	396	31278019	7.26	49.87	5.589	6.099	12.412	2.08914e-08
chr16	31407513	31408566	1053	31407872	16.026	53.349	2.085	3.199	57.075	4.27828e-52
chr16	31444468	31445332	864	31445010	16.671	37.112	0.747	2.181	61.674	1.22449e-56
chr16	31540446	31540986	540	31540609	7.694	264.424	29.542	30.526	13.847	8.57686e-10
chr16	46978247	46979390	1143	46978847	14.051	39.432	0.709	2.756	44.122	2.30211e-39
chr16	49376337	49377177	840	49376489	7.073	115.976	6.04	15.544	11.818	7.82041e-08
chr16	53134189	53134904	715	53134359	6.276	95.1	18.073	12.273	9.459	1.44386e-05
chr16	56621055	56621652	597	56621225	6.517	82.343	7.588	11.47	10.145	3.17158e-06
chr16	56640640	56640949	309	56640800	8.294	106.698	11.094	11.527	15.959	7.78884e-12
chr16	56691907	56692263	356	56692023	5.506	517.251	126.994	70.877	7.436	0.00120817
chr16	56693793	56694763	970	56694426	12.492	83.502	3.769	6.383	35.082	1.69544e-30
chr16	56705725	56706146	421	56705985	6.744	38.272	4.28	5.041	10.811	7.27065e-07
chr16	56712322	56713225	903	56712898	7.34	41.751	2.952	5.286	12.672	1.17642e-08
chr16	56735499	56735869	370	56735675	6.174	70.745	11.762	9.554	9.176	2.68729e-05
chr16	56742141	56743300	1159	56742809	7.82	61.467	3.536	7.408	14.276	3.30077e-10
chr16	56956731	56957324	593	56957080	13.787	63.787	3.016	4.408	42.516	8.76672e-38
chr16	57001178	57002578	1400	57001860	11.328	91.621	1.879	7.922	29.022	1.46097e-24
chr16	57016963	57017339	376	57017139	7.306	54.509	2.912	7.062	12.561	1.50625e-08
chr16	57032290	57032751	461	57032520	14.875	38.272	1.568	2.467	49.321	1.79973e-44
chr16	57046791	57049851	3060	57048634	19.927	85.822	0.57	4.278	87.625	2.90372e-82
chr16	57073326	57073842	516	57073721	5.446	99.739	13.039	15.921	7.287	0.00167035
chr16	57107353	57108183	830	57107672	17.822	38.272	0.787	2.103	70.325	3.61184e-65
chr16	57122311	57123358	1047	57122863	11.983	66.106	2.98	5.268	32.362	7.8954e-28
chr16	57437982	57438673	691	57438158	5.825	110.177	8.636	17.432	8.243	0.000208189
chr16	57505230	57505847	617	57505662	9.217	51.029	3.275	5.181	19.514	2.75853e-15
chr16	57508383	57509080	697	57508696	6.387	92.78	14.298	12.288	9.771	7.26352e-06
chr16	57560767	57561488	721	57561248	10.134	81.183	3.894	7.627	23.407	4.47194e-19
chr16	57564376	57564839	463	57564526	6.838	713.25	136.111	84.402	11.095	3.88991e-07
chr16	57565467	57566573	1106	57566258	5.618	165.845	25.304	25.015	7.715	0.000656738
chr16	57598763	57599527	764	57599192	6.079	47.55	4.427	7.094	8.917	4.75241e-05
chr16	58371152	58371412	260	58371300	5.099	158.887	23.534	26.544	6.467	0.00983926
chr16	58453136	58453660	524	58453447	6.406	45.23	2.612	6.653	9.825	6.44651e-06
chr16	58495700	58496005	305	58495853	5.185	53.349	9.223	8.51	6.666	0.00641295
chr16	58531221	58531627	406	58531475	4.772	90.461	15.754	15.656	5.738	0.0471079
chr16	66945855	66946839	984	66946643	8.857	66.106	4.725	6.93	18.085	6.76186e-14
chr16	66949901	66950518	617	66950245	10.307	86.982	2.844	8.163	24.186	7.76056e-20
chr16	67688194	67689420	1226	67688940	9.522	70.745	4.379	6.97	20.768	1.67045e-16
chr16	67757277	67757683	406	67757507	5.318	44.071	3.739	7.584	6.98	0.00324657
chr16	67943961	67944164	203	67944026	5.535	56.828	5.637	9.249	7.506	0.00103664
chr16	67959835	67960545	710	67960059	5.66	85.822	9.826	13.426	7.821	0.000522278
chr16	67964811	67965275	464	67964987	9.143	80.023	5.623	8.138	19.215	5.38143e-15
chr16	67984027	67984575	548	67984411	7.665	51.029	3.128	6.249	13.747	1.07179e-09
chr16	68015624	68016486	862	68016030	7.454	66.106	6.274	8.027	13.043	5.14231e-09
chr16	68272060	68272432	372	68272165	5.904	255.146	64.589	32.276	8.45	0.000132081
chr16	68342975	68343695	720	68343527	7.421	40.591	4.822	4.82	12.935	6.53969e-09
chr16	68639895	68641129	1234	68640169	10.169	67.266	3.602	6.261	23.562	3.15486e-19
chr16	69374174	69374658	484	69374460	5.781	180.922	37.452	24.816	8.13	0.000266307
chr16	71457582	71458530	948	71458168	12.552	238.91	12.954	18.001	35.412	8.03439e-31
chr16	71655690	71656609	919	71656096	13.261	110.177	3.087	8.076	39.409	9.70005e-35
chr16	72101075	72102286	1211	72101375	11.712	45.23	1.816	3.707	30.957	1.8745e-26
chr16	75033776	75034228	452	75034100	7.252	388.518	65.318	44.566	12.387	2.21015e-08
chr16	75046680	75046986	306	75046823	5.641	55.668	4.033	9.153	7.772	0.00058011
chr16	75100686	75101064	378	75100854	7.3	42.911	4.248	5.296	12.542	1.56959e-08
chr16	75126146	75128073	1927	75127571	13.499	112.496	4.378	8.009	40.802	4.18095e-36
chr16	75553048	75554294	1246	75553661	16.725	98.579	2.809	5.726	62.066	5.09297e-57
chr16	75660941	75661605	664	75661364	9.407	46.39	2.945	4.618	20.293	4.82321e-16
chr16	77896362	77898128	1766	77897344	11.614	34.793	0.443	2.958	30.454	5.82375e-26
chr16	84133910	84136233	2323	84134643	12.124	45.23	1.097	3.64	33.104	1.48406e-28
chr16	84161899	84164006	2107	84162575	28.079	55.668	0.551	1.963	172.75	1.52424e-166
chr16	84262101	84262841	740	84262641	5.872	59.148	5.295	9.171	8.365	0.000159252
chr16	84326934	84327750	816	84327246	5.268	68.426	12.317	10.651	6.86	0.00421363
chr16	84401462	84401891	429	84401670	7.434	334.01	35.057	40.217	12.976	5.9651e-09
chr16	85768292	85768914	622	85768655	5.731	306.176	62.974	42.436	8.001	0.000353085
chr16	85779814	85781097	1283	85780444	12.783	57.988	1.836	4.393	36.693	4.5093e-32
chr16	85845722	85846296	574	85846072	4.942	67.266	8.361	11.918	6.113	0.021086
chr16	87351877	87352725	848	87352305	8.22	55.668	6.075	6.033	15.691	1.41724e-11
chr16	87440933	87441488	555	87441302	12.807	113.656	3.911	8.569	36.827	3.33439e-32
chr16	87469409	87470153	744	87469633	4.977	90.461	14.996	15.164	6.189	0.0178917
chr16	87580647	87581439	792	87580911	6.773	42.911	2.977	5.896	10.898	5.99496e-07
chr16	87618686	87619053	367	87618881	13.85	141.49	4.539	9.888	42.897	3.71382e-38
chr16	87623578	87623962	384	87623794	5.629	48.71	6.165	7.558	7.742	0.000619615
chr16	87659267	87659608	341	87659451	6.203	37.112	2.271	5.617	9.257	2.25214e-05
chr17	160118	160362	244	160172	5.159	51.029	8.539	8.237	6.604	0.00732735
chr17	161637	162141	504	161981	6.812	67.266	5.523	9.063	11.018	4.60586e-07
chr17	184999	185331	332	185151	5.896	403.595	66.856	57.109	8.43	0.000138134
chr17	187984	188899	915	188385	11.43	96.26	4.807	8.001	29.526	4.69551e-25
chr17	227338	227752	414	227514	8.413	49.87	2.622	5.616	16.4	2.90518e-12
chr17	257347	258393	1046	257653	10.342	105.538	6.632	9.563	24.343	5.45822e-20
chr17	1370226	1370937	711	1370402	6.668	103.218	9.772	14.015	10.585	1.20266e-06
chr17	1478236	1478676	440	1478452	5.277	143.81	26.835	22.166	6.882	0.0040153
chr17	1496706	1497708	1002	1497135	6.459	171.644	25.828	22.575	9.977	4.60431e-06
chr17	1572069	1573379	1310	1572642	6.834	165.845	17.798	21.663	11.084	3.98648e-07
chr17	4070106	4070561	455	4070314	7.449	41.751	3.626	5.118	13.026	5.33951e-09
chr17	4111529	4112297	768	4111995	12.994	39.432	1.814	2.895	37.879	3.08714e-33
chr17	4454729	4455584	855	4455345	5.909	59.148	5.866	9.017	8.463	0.000128425
chr17	4522834	4524377	1543	4523318	15.749	46.39	0.955	2.885	55.155	3.2652e-50
chr17	4799188	4799679	491	4799527	5.201	107.857	11.878	18.455	6.702	0.00593277
chr17	4853256	4853432	176	4853331	5.02	393.157	129.014	52.615	6.287	0.0144844
chr17	4872547	4873526	979	4873139	5.967	68.426	7.649	10.185	8.618	9.13304e-05
chr17	4897787	4898515	728	4898264	13.705	77.704	3.367	5.424	42.021	2.68142e-37
chr17	4915132	4915589	457	4915300	6.423	61.467	4.692	8.84	9.873	5.79696e-06
chr17	5002539	5003478	939	5002886	13.798	136.851	6.544	9.444	42.58	7.58731e-38
chr17	5004449	5005162	713	5004633	5.928	41.751	3.785	6.404	8.515	0.000114459
chr17	6962887	6963749	862	6963475	10.683	49.87	1.874	4.493	25.912	1.6022e-21
chr17	7214935	7215585	650	7215397	6.423	64.946	6.012	9.176	9.873	5.79696e-06
chr17	7291509	7291800	291	7291649	6.423	38.272	2.747	5.531	9.875	5.77365e-06
chr17	7456942	7457620	678	7457156	9.1	71.905	7.867	7.037	19.042	7.96567e-15
chr17	7591111	7591335	224	7591255	4.979	289.939	117.716	34.591	6.194	0.0177048
chr17	7645327	7646079	752	7645816	12.797	66.106	5.064	4.77	36.77	3.7879e-32
chr17	7937673	7940562	2889	7940018	11.862	37.112	1.517	3.001	31.73	3.27832e-27
chr17	8214181	8214485	304	8214357	8.261	57.988	4.882	6.429	15.84	1.0172e-11
chr17	8219159	8219495	336	8219311	8.089	90.461	5.468	10.507	15.22	4.04402e-11
chr17	8227096	8228938	1842	8228277	5.685	161.206	22.208	24.449	7.884	0.000455535
chr17	8300649	8303382	2733	8302422	16.674	44.071	1.173	2.573	61.694	1.17163e-56
chr17	8731362	8732662	1300	8731551	10.02	49.87	1.597	4.818	22.905	1.37515e-18
chr17	10549570	10549802	232	10549675	5.338	124.094	22.064	19.114	7.027	0.00293327
chr17	14215596	14215908	312	14215764	5.141	89.301	10.463	15.335	6.564	0.00798414
chr17	14221990	14222279	289	14222119	6.126	69.585	3.651	10.764	9.044	3.59542e-05
chr17	17074361	17075876	1515	17075551	15.801	53.349	1.677	3.27	55.514	1.45346e-50
chr17	17076604	17077103	499	17076884	8.498	41.751	2.255	4.648	16.715	1.44024e-12
chr17	17082671	17083866	1195	17083587	8.302	62.627	2.33	7.263	15.991	7.24756e-12
chr17	17102431	17103367	936	17102767	14.909	54.509	1.359	3.565	49.54	1.10358e-44
chr17	19211260	19211972	712	19211652	16.378	61.467	2.467	3.602	59.56	1.50231e-54
chr17	19549570	19550838	1268	19550177	12.081	60.307	6.639	4.442	32.875	2.49412e-28
chr17	19573531	19575285	1754	19574484	11.184	32.473	0.542	2.855	28.311	7.26441e-24
chr17	19620294	19620775	481	19620654	5.728	37.112	2.487	6.044	7.994	0.000358484
chr17	20548980	20550297	1317	20550026	5.083	162.366	26.437	26.74	6.431	0.0106283
chr17	21016742	21016961	219	21016873	6.101	53.349	6.009	7.76	8.977	4.16315e-05
chr17	26291561	26293529	1968	26292161	13.099	45.23	0.864	3.387	38.478	7.97745e-34
chr17	26579024	26579532	508	26579260	5.635	62.627	13.761	8.672	7.757	0.000599468
chr17	26658868	26659724	856	26659067	6.616	68.426	3.158	9.864	10.434	1.67611e-06
chr17	26739682	26741243	1561	26740907	10.403	46.39	1.536	4.312	24.619	2.93693e-20
chr17	26794829	26795941	1112	26795139	12.589	44.071	1.409	3.389	35.613	5.12504e-31
chr17	27408578	27409083	505	27408913	9.959	57.988	3.752	5.446	22.639	2.50125e-18
chr17	27428356	27429116	760	27428803	17.458	93.94	2.41	5.243	67.526	2.09755e-62
chr17	27446561	27447682	1121	27447470	11.708	47.55	2.26	3.868	30.937	1.96173e-26
chr17	27933345	27933665	320	27933497	7.03	37.112	1.621	5.049	11.685	1.05215e-07
chr17	33356079	33357464	1385	33356280	17.242	64.946	1.367	3.687	65.891	8.53066e-61
chr17	34066147	34067835	1688	34067031	8.635	80.023	7.302	8.421	17.233	4.52624e-13
chr17	34078597	34079389	792	34078808	10.322	63.787	8.023	5.402	24.252	6.693e-20
chr17	34132477	34132814	337	34132647	5.008	47.55	8.107	7.877	6.259	0.0153943
chr17	34206086	34209146	3060	34206977	27.887	132.212	1.025	4.704	170.421	3.07553e-164
chr17	36605721	36606057	336	36605881	5.168	104.378	13.29	17.626	6.626	0.00699287
chr17	36910672	36911152	480	36910881	7.896	44.071	3.199	5.176	14.54	1.83346e-10
chr17	36917708	36918315	607	36917902	6.799	66.106	6.306	8.795	10.978	5.0261e-07
chr17	36973508	36975814	2306	36973831	13.479	48.71	1.591	3.496	40.68	5.49333e-36
chr17	36977926	36978454	528	36978302	6.522	59.148	5.165	8.277	10.158	3.08169e-06
chr17	36987189	36987488	299	36987351	7.272	35.952	1.803	4.696	12.452	1.91531e-08
chr17	37009079	37009573	494	37009460	5.643	295.738	66.3	40.66	7.777	0.000573864
chr17	37024841	37025165	324	37024997	5.879	219.194	60.743	26.95	8.385	0.000152441
chr17	37027671	37028863	1192	37028526	5.096	104.378	14.754	17.588	6.459	0.0100126
chr17	37052813	37053279	466	37053061	7.519	41.751	3.251	5.12	13.258	3.1912e-09
chr17	37139164	37140444	1280	37139521	7.68	134.532	8.873	16.361	13.799	9.537e-10
chr17	37198058	37200033	1975	37199096	10.706	33.633	0.427	3.102	26.019	1.26223e-21
chr17	37305888	37306346	458	37306094	5.644	66.106	7.45	10.393	7.779	0.000571423
chr17	37369116	37369745	629	37369509	10.507	186.721	11.648	16.662	25.098	1.00461e-20
chr17	37405092	37406107	1015	37405356	8.326	38.272	2.087	4.346	16.08	5.93552e-12
chr17	37704066	37704307	241	37704184	5.221	349.087	74.022	52.682	6.75	0.00534499
chr17	37721008	37721448	440	37721256	4.953	35.952	3.955	6.46	6.136	0.0200624
chr17	37772583	37772962	379	37772774	5.473	103.218	15.146	16.092	7.355	0.0014399
chr17	37809204	37809516	312	37809348	5.456	131.052	12.899	21.656	7.312	0.00158169
chr17	37841930	37842852	922	37842199	8.073	41.751	2.452	4.868	15.165	4.5655e-11
chr17	38264043	38264308	265	38264196	4.834	426.79	129.446	61.513	5.873	0.0352825
chr17	38276171	38276850	679	38276674	5.096	54.509	8.358	9.057	6.459	0.0100126
chr17	38297096	38298368	1272	38297773	8.379	40.591	6.013	4.127	16.272	3.86432e-12
chr17	38371664	38371973	309	38371808	7.82	39.432	2.074	4.777	14.278	3.28629e-10
chr17	38374743	38375334	591	38375270	5.033	484.778	190.719	58.432	6.315	0.0136399
chr17	39682404	39682809	405	39682652	5.386	46.39	6.598	7.389	7.141	0.00229354
chr17	39795581	39796286	705	39795862	9.362	38.272	2.403	3.831	20.108	7.29268e-16
chr17	39906665	39908484	1819	39906933	12.119	54.509	1.802	4.349	33.079	1.57002e-28
chr17	40013284	40015216	1932	40014198	24.173	73.065	0.805	2.989	128.372	1.35517e-122
chr17	40052048	40053452	1404	40052616	17.605	47.55	1.205	2.633	68.644	1.65281e-63
chr17	40063652	40064106	454	40063849	13.663	33.633	1.158	2.377	41.772	4.69133e-37
chr17	40108995	40109459	464	40109091	5.486	53.349	5.437	8.734	7.385	0.00134819
chr17	40172456	40172631	175	40172548	4.78	157.727	47.486	23.061	5.757	0.0452508
chr17	40313318	40313979	661	40313787	7.408	56.828	4.045	7.126	12.891	7.20721e-09
chr17	40369217	40371509	2292	40370597	16.107	42.911	0.646	2.624	57.644	1.17813e-52
chr17	40440117	40440293	176	40440205	5.534	289.939	96.091	35.028	7.505	0.00103879
chr17	40530714	40531193	479	40530961	11.581	71.905	4.266	5.841	30.289	8.44541e-26
chr17	41136803	41138029	1226	41137035	8.154	61.467	4.426	6.996	15.453	2.41075e-11
chr17	41159355	41163224	3869	41160604	23.901	85.822	2.427	3.489	125.521	8.77575e-120
chr17	41180267	41180667	400	41180475	5.473	86.982	11.834	13.73	7.354	0.00144291
chr17	41391304	41391808	504	41391416	5.234	46.39	6.954	7.535	6.78	0.00500781
chr17	41658039	41659633	1594	41658608	15.98	73.065	1.934	4.451	56.753	8.88945e-52
chr17	41718049	41718841	792	41718534	7.897	42.911	1.788	5.207	14.545	1.81362e-10
chr17	41994020	41994626	606	41994442	6.708	169.324	34.038	20.169	10.704	9.22094e-07
chr17	42010525	42012401	1876	42011201	16.431	113.656	2.847	6.744	59.938	6.38443e-55
chr17	42118651	42119160	509	42119051	5.151	45.23	3.348	8.131	6.586	0.00761799
chr17	42148203	42148407	204	42148280	4.967	851.261	277.768	115.45	6.169	0.0186798
chr17	42211293	42211761	468	42211468	5.533	70.745	5.007	11.882	7.501	0.00104806
chr17	42283572	42283971	399	42283826	6.528	140.33	16.263	19.004	10.177	2.95677e-06
chr17	42295384	42295893	509	42295514	5.391	273.702	61.788	39.312	7.153	0.00223434
chr17	42326220	42326588	368	42326395	5.416	100.899	9.516	16.872	7.215	0.0019549
chr17	42339368	42339922	554	42339616	9.91	59.148	2.94	5.672	22.423	4.07013e-18
chr17	42392488	42392751	263	42392617	4.766	410.554	80.923	69.162	5.726	0.0483363
chr17	42452518	42453011	493	42452691	7.495	280.661	36.477	32.58	13.178	3.81096e-09
chr17	42850656	42850999	343	42850844	7.978	150.768	15.225	16.99	14.827	9.70689e-11
chr17	42989258	42989782	524	42989402	5.925	172.804	29.504	24.185	8.506	0.000116783
chr17	45899762	45900858	1096	45900361	5.07	60.307	9.648	9.991	6.401	0.0113332
chr17	45912218	45912475	257	45912356	5.05	44.071	4.41	7.854	6.355	0.0125197
chr17	46024022	46024394	372	46024226	5.998	127.573	17.539	18.345	8.699	7.65449e-05
chr17	46642172	46642395	223	46642276	4.898	80.023	14.716	13.333	6.014	0.0261226
chr17	46798426	46798917	491	46798770	7.612	119.455	13.837	13.875	13.569	1.59347e-09
chr17	46825407	46825806	399	46825577	8.782	99.739	9.814	10.24	17.793	1.30136e-13
chr17	47029545	47029994	449	47029794	6.484	60.307	4.157	8.659	10.05	3.91587e-06
chr17	47067071	47069663	2592	47067921	7.655	39.432	2.03	4.886	13.715	1.14939e-09
chr17	47917348	47917854	506	47917500	7.394	39.432	2.894	4.941	12.846	7.98064e-09
chr17	47950352	47951250	898	47950682	10.324	133.372	7.24	12.217	24.261	6.55834e-20
chr17	47959754	47960970	1216	47960114	10.165	146.129	8.056	13.583	23.548	3.25572e-19
chr17	48006107	48006455	348	48006259	5.655	56.828	6.651	8.873	7.808	0.000536787
chr17	48275340	48275668	328	48275572	5.069	241.229	50.135	37.696	6.399	0.0113834
chr17	48282224	48282592	368	48282382	5.473	60.307	5.955	9.93	7.355	0.0014399
chr17	48379630	48380478	848	48380214	12.853	46.39	1.322	3.506	37.082	1.87459e-32
chr17	48561875	48562931	1056	48562301	12.772	41.751	1.68	3.137	36.629	5.20598e-32
chr17	48582626	48583707	1081	48583119	6.659	83.502	7.705	11.382	10.561	1.26767e-06
chr17	48613225	48613745	520	48613401	5.649	60.307	7.774	9.3	7.792	0.000555526
chr17	48618255	48619169	914	48618628	5.704	191.36	39.833	26.567	7.931	0.000411393
chr17	48683338	48683634	296	48683455	5.058	68.426	11.076	11.338	6.373	0.0120376
chr17	48689116	48689769	653	48689324	8.906	115.976	7.429	12.188	18.275	4.42773e-14
chr17	48702278	48702719	441	48702583	4.958	91.621	15.704	15.312	6.147	0.0195911
chr17	48723950	48724910	960	48724629	9.671	40.591	1.722	4.019	21.399	4.06063e-17
chr17	48783156	48783476	320	48783300	5.247	46.39	6.847	7.536	6.812	0.00467276
chr17	48796164	48796786	622	48796509	4.823	308.495	103.743	42.457	5.849	0.0371632
chr17	49398805	49401831	3026	49400060	11.622	56.828	1.947	4.722	30.497	5.2923e-26
chr17	52977259	52977482	223	52977358	5.036	147.289	28.851	23.519	6.323	0.0134124
chr17	53348816	53349355	539	53349032	5.374	38.272	5.033	6.185	7.114	0.00242934
chr17	53366153	53367876	1723	53366812	14.487	34.793	0.834	2.344	46.834	4.89604e-42
chr17	53382565	53382781	216	53382669	5.125	98.579	11.806	16.933	6.525	0.00868517
chr17	56190401	56191408	1007	56190887	5.681	133.372	24.475	19.169	7.873	0.000466624
chr17	56346982	56347320	338	56347142	7.5	35.952	2.002	4.527	13.194	3.68016e-09
chr17	56392337	56393296	959	56392785	15.857	127.573	5.329	7.709	55.9	6.08177e-51
chr17	56593731	56594252	521	56593969	10.178	70.745	9.397	6.027	23.606	2.85856e-19
chr17	57250572	57251132	560	57250852	6.001	38.272	1.146	6.186	8.708	7.50228e-05
chr17	57335868	57339052	3184	57337006	27.44	46.39	0.444	1.674	165.039	6.23259e-159
chr17	58480152	58480868	716	58480576	6.091	84.662	8.154	12.561	8.95	4.42088e-05
chr17	58504196	58505028	832	58504562	9.262	33.633	1.55	3.464	19.699	1.82192e-15
chr17	61517267	61518034	767	61517857	6.673	248.188	30.209	32.668	10.6	1.16399e-06
chr17	61521772	61522736	964	61522052	6.884	61.467	9.097	7.608	11.234	2.85583e-07
chr17	61764688	61765414	726	61765150	11.815	40.591	1.624	3.298	31.485	5.69949e-27
chr17	61770166	61770667	501	61770385	8.607	128.733	9.853	13.812	17.126	5.74925e-13
chr17	62016481	62016976	495	62016753	6.468	115.976	10.093	16.371	10.003	4.34307e-06
chr17	62024736	62025583	847	62025196	7.052	299.217	36.764	37.217	11.753	9.04887e-08
chr17	62044061	62044317	256	62044197	5.321	56.828	4.571	9.822	6.986	0.00320402
chr17	62045493	62046816	1323	62045757	10.003	42.911	1.582	4.131	22.832	1.61911e-18
chr17	62049613	62050271	658	62050014	10.755	42.911	2.086	3.796	26.251	7.48397e-22
chr17	62053505	62053875	370	62053674	7.696	83.502	7.743	9.845	13.851	8.50335e-10
chr17	71612248	71612558	310	71612398	4.935	83.502	6.743	15.553	6.097	0.0218335
chr17	72266241	72266513	272	72266369	4.822	41.751	5.319	7.555	5.848	0.0372391
chr17	72327310	72327700	390	72327604	4.965	42.911	4.259	7.785	6.163	0.0189258
chr17	72340968	72341248	280	72341080	6.4	42.911	3.972	6.084	9.809	6.67502e-06
chr17	73621304	73621659	355	73621498	8.248	153.088	19.262	16.225	15.793	1.12922e-11
chr17	73683121	73683884	763	73683689	11.356	62.627	5.357	5.043	29.159	1.07397e-24
chr17	73718634	73719577	943	73719241	7.007	141.49	15.779	17.942	11.612	1.23739e-07
chr17	73744679	73745354	675	73745127	6.456	81.183	14.689	10.3	9.968	4.69594e-06
chr17	74131224	74131858	634	74131489	5.803	93.94	8.3	14.757	8.187	0.000235384
chr17	74160129	74161810	1681	74161073	12.027	61.467	0.877	5.038	32.59	4.72789e-28
chr17	74438858	74439529	671	74439050	5.906	88.141	8.039	13.563	8.455	0.000130666
chr17	74497038	74497329	291	74497161	4.978	494.056	139.603	71.21	6.191	0.0178161
chr17	74509107	74509475	368	74509347	4.792	98.579	12.959	17.868	5.782	0.0429044
chr17	74539360	74539850	490	74539720	5.652	133.372	18.152	20.386	7.8	0.00054595
chr17	74607556	74608722	1166	74608349	10.674	64.946	2.228	5.876	25.869	1.76665e-21
chr17	77675653	77675901	248	77675773	6.423	178.602	22.671	24.279	9.873	5.79696e-06
chr17	77695967	77696512	545	77696112	5.665	60.307	4.963	9.769	7.833	0.000508983
chr17	77755731	77756410	679	77756239	5.625	190.2	34.725	27.638	7.733	0.000631725
chr17	77772629	77772994	365	77772817	9.093	285.3	31.853	27.874	19.015	8.46176e-15
chr17	77826208	77826731	523	77826494	5.832	131.052	13.406	20.174	8.261	0.000200125
chr17	78290972	78291505	533	78291156	9.459	44.071	1.66	4.484	20.506	3.00086e-16
chr17	78427876	78428164	288	78428044	6.891	247.028	48.441	28.818	11.257	2.71427e-07
chr17	78517611	78518400	789	78517960	6.117	41.751	8.969	5.359	9.021	3.78194e-05
chr17	78561376	78562358	982	78561701	11.715	45.23	1.89	3.7	30.971	1.81606e-26
chr17	78573026	78574156	1130	78573748	9.404	66.106	3.656	6.641	20.278	4.98956e-16
chr17	79705209	79705857	648	79705417	6.79	103.218	9.798	13.758	10.95	5.3421e-07
chr17	79841132	79841946	814	79841610	7.472	55.668	4.581	6.837	13.103	4.50348e-09
chr17	79866082	79866506	424	79866322	9.612	66.106	4.836	6.374	21.147	7.13329e-17
chr17	79883703	79884286	583	79884119	5.631	244.708	52.754	34.091	7.746	0.000614144
chr17	79894419	79895032	613	79894803	6.848	321.252	51.804	39.348	11.125	3.64085e-07
chr17	79905700	79906798	1098	79906633	7.487	49.87	2.699	6.3	13.153	4.02907e-09
chr17	79969914	79970297	383	79970105	7.079	266.744	36.698	32.499	11.837	7.49335e-08
chr17	80005154	80005804	650	80005644	6.462	46.39	2.882	6.733	9.986	4.51382e-06
chr17	80246093	80246359	266	80246255	5.086	33.633	1.971	6.225	6.438	0.0104704
chr17	80259377	80259647	270	80259519	5.861	187.88	39.44	25.328	8.336	0.00016981
chr17	80289028	80289263	235	80289161	4.764	88.141	15.164	15.317	5.723	0.0486464
chr17	80305258	80306651	1393	80306291	7.626	63.787	5.157	7.689	13.614	1.44059e-09
chr17	80337035	80337323	288	80337171	7.247	48.71	4.28	6.131	12.371	2.2898e-08
chr18	519753	520394	641	519926	6.287	73.065	13.413	9.488	9.49	1.34868e-05
chr18	709646	710163	517	709913	19.914	96.26	2.948	4.686	87.51	3.7534e-82
chr18	805197	806532	1335	805691	8.678	51.029	2.47	5.596	17.394	3.16171e-13
chr18	3465952	3466413	461	3466269	6.591	35.952	1.753	5.189	10.36	1.97399e-06
chr18	3504174	3505758	1584	3505342	16.003	40.591	0.912	2.479	56.915	6.14235e-52
chr18	6944778	6945803	1025	6945624	15.582	52.189	0.811	3.297	54.018	4.31515e-49
chr18	19267773	19268842	1069	19268108	14.904	42.911	1.355	2.788	49.511	1.17679e-44
chr18	20720398	20720814	416	20720541	5.128	146.129	24.996	23.623	6.533	0.0085399
chr18	20808432	20808744	312	20808606	6.055	120.615	12.393	17.873	8.852	5.47953e-05
chr18	20812671	20813765	1094	20813055	8.945	41.751	3.881	4.234	18.429	3.13461e-14
chr18	21198471	21199147	676	21198663	8.197	167.005	30.243	16.685	15.607	1.70857e-11
chr18	22928735	22929298	563	22929142	4.997	380.4	90.329	58.052	6.234	0.0162384
chr18	24092945	24094979	2034	24094379	14.975	48.71	1.235	3.17	49.971	4.176e-45
chr18	24215011	24215553	542	24215383	9.01	92.78	4.43	9.806	18.686	1.76726e-14
chr18	25660218	25662681	2463	25660993	11.936	32.473	0.397	2.687	32.113	1.38486e-27
chr18	25782819	25783637	818	25783309	17.351	49.87	1.718	2.775	66.709	1.32348e-61
chr18	25788471	25788808	337	25788632	8.296	113.656	8.722	12.648	15.969	7.61515e-12
chr18	29068187	29071753	3566	29070000	29.782	39.432	0.29	1.314	194.171	9.63611e-188
chr18	29075014	29076474	1460	29075622	16.157	62.627	2.696	3.709	57.997	5.26271e-53
chr18	29092142	29093057	915	29092496	9.458	151.928	7.829	15.236	20.502	3.02474e-16
chr18	29268026	29269153	1127	29268925	6.506	104.378	10.135	14.485	10.113	3.40555e-06
chr18	32868698	32869211	513	32869027	7.479	52.189	6.793	6.07	13.126	4.27525e-09
chr18	32957853	32958381	528	32958043	5.186	83.502	12.632	13.665	6.669	0.00637133
chr18	47084242	47085063	821	47084759	14.332	63.787	2.792	4.256	45.863	4.41271e-41
chr18	48252848	48254115	1267	48253705	16.439	141.49	2.895	8.431	59.998	5.57088e-55
chr18	48346654	48347085	431	48346939	6.085	91.621	20.361	11.711	8.933	4.58832e-05
chr18	52616338	52617551	1213	52616888	8.308	55.668	2.752	6.369	16.011	6.92628e-12
chr18	59527950	59531695	3745	59529676	24.102	38.272	0.373	1.572	127.622	7.46191e-122
chr18	71861276	71861635	359	71861445	7.261	38.272	2.42	4.938	12.416	2.07111e-08
chr18	71864772	71865252	480	71864996	6.293	45.23	5.031	6.388	9.506	1.30207e-05
chr18	74901173	74903231	2058	74902143	6.55	48.71	4.176	6.799	10.24	2.57352e-06
chr18	74930640	74932377	1737	74930830	7.593	112.496	5.726	14.063	13.503	1.84953e-09
chr18	77796869	77798962	2093	77797822	20.504	66.106	1.248	3.163	92.701	2.60787e-87
chr18	77865110	77865398	288	77865262	5.182	67.266	11.08	10.842	6.66	0.00649766
chr19	599239	599695	456	599439	9.722	62.627	3.764	6.055	21.614	2.50484e-17
chr19	654029	654864	835	654130	4.805	42.911	3.46	8.21	5.81	0.040425
chr19	693412	693922	510	693693	11.822	61.467	4.191	4.845	31.521	5.26136e-27
chr19	749567	750010	443	749730	7.207	47.55	4.11	6.027	12.244	3.03494e-08
chr19	755746	756397	651	756214	8.75	109.017	8.129	11.53	17.67	1.70991e-13
chr19	766232	766900	668	766552	14.729	84.662	2.461	5.581	48.374	1.50238e-43
chr19	774179	774835	656	774499	12.55	45.23	2.058	3.44	35.402	8.21585e-31
chr19	850080	850724	644	850344	5.65	149.609	22.332	22.527	7.795	0.000552018
chr19	887412	888256	844	887772	18.866	44.071	1.325	2.266	78.667	2.14563e-73
chr19	927715	928092	377	927851	6.102	62.627	8.025	8.948	8.981	4.12824e-05
chr19	939836	940481	645	940143	7.027	134.532	22.958	15.879	11.674	1.07805e-07
chr19	1315611	1315833	222	1315707	5.631	292.258	54.979	42.137	7.747	0.000612941
chr19	1323170	1324294	1124	1323830	13.298	93.94	5.852	6.624	39.621	5.99328e-35
chr19	1368561	1369238	677	1368748	9.153	52.189	3.595	5.309	19.256	4.91689e-15
chr19	1391505	1393065	1560	1392143	22.739	56.828	1.148	2.449	113.73	4.04802e-108
chr19	1426276	1427626	1350	1427008	25.394	105.538	1.186	4.109	141.528	1.32754e-135
chr19	1492183	1492660	477	1492516	6.153	85.822	12.655	11.891	9.12	3.03714e-05
chr19	1769687	1770247	560	1769961	6.147	146.129	15.132	21.311	9.102	3.16061e-05
chr19	1873542	1874558	1016	1873702	5.718	61.467	4.967	9.881	7.967	0.000380268
chr19	1947478	1947936	458	1947681	7.816	56.828	5.938	6.511	14.262	3.40466e-10
chr19	2238664	2239443	779	2239251	7.232	48.71	4.528	6.109	12.322	2.55231e-08
chr19	2250669	2251066	397	2250970	4.994	175.123	40.698	26.92	6.227	0.0164869
chr19	2285451	2285792	341	2285653	6.854	85.822	8.393	11.297	11.143	3.497e-07
chr19	2309502	2309988	486	2309654	5.437	231.951	43.599	34.645	7.265	0.00175336
chr19	2321344	2321906	562	2321601	9.061	51.029	2.251	5.383	18.889	1.12215e-14
chr19	2330902	2331567	665	2331191	5.007	62.627	10.274	10.457	6.256	0.0154895
chr19	2333934	2334180	246	2334076	5.502	286.46	56.086	41.872	7.425	0.00123631
chr19	2340322	2340610	288	2340474	6.424	98.579	13.284	13.278	9.877	5.74796e-06
chr19	2354304	2354800	496	2354608	12.74	57.988	3.492	4.277	36.452	7.77366e-32
chr19	2389678	2390439	761	2390070	12.627	59.148	2.906	4.454	35.826	3.17391e-31
chr19	2749556	2749947	391	2749811	5.517	63.787	14.967	8.849	7.463	0.00113822
chr19	2782327	2782945	618	2782785	5.642	155.407	37.23	20.947	7.773	0.000578908
chr19	2815373	2815894	521	2815766	5.213	47.55	4.9	8.181	6.732	0.00555837
chr19	2840748	2841109	361	2840970	5.275	964.917	264.542	132.768	6.877	0.00405931
chr19	2955160	2955848	688	2955476	16.489	83.502	2.867	4.89	60.36	2.45234e-55
chr19	3073260	3073649	389	3073456	6.822	126.413	10.146	17.042	11.048	4.31293e-07
chr19	3175852	3176325	473	3175976	4.79	139.171	26.329	23.557	5.778	0.0432714
chr19	3250687	3250903	216	3250759	4.843	63.787	8.581	11.399	5.893	0.0338014
chr19	3475185	3476138	953	3475528	18.759	39.432	1.72	2.01	77.791	1.56588e-72
chr19	3476467	3477223	756	3476698	8.66	41.751	3.446	4.423	17.326	3.68607e-13
chr19	3477465	3478180	715	3478059	4.819	163.526	39.952	25.641	5.842	0.0377208
chr19	3506747	3507086	339	3506903	5.308	381.56	76.425	57.488	6.955	0.00342761
chr19	3650165	3650915	750	3650341	12.337	55.668	1.923	4.356	34.243	1.13689e-29
chr19	3783188	3783487	299	3783332	7.487	97.419	10.682	11.586	13.15	4.05467e-09
chr19	3785197	3785814	617	3785548	7.496	344.447	41.556	40.405	13.183	3.77023e-09
chr19	3792095	3792642	547	3792414	16.078	35.952	1.114	2.167	57.44	1.87154e-52
chr19	3807178	3807482	304	3807336	7.922	98.579	6.586	11.612	14.632	1.49741e-10
chr19	4025473	4025889	416	4025657	7.909	53.349	2.466	6.434	14.584	1.66563e-10
chr19	4063406	4063933	527	4063573	9.708	195.999	16.37	18.503	21.556	2.85489e-17
chr19	4265533	4265823	290	4265663	6.041	42.911	4.624	6.338	8.815	5.9452e-05
chr19	4292316	4292988	672	4292724	17.345	67.266	1.346	3.801	66.667	1.45458e-61
chr19	4319043	4319934	891	4319566	12.36	47.55	1.233	3.747	34.368	8.55956e-30
chr19	4330697	4332299	1602	4331147	9.851	42.911	2.736	4.078	22.169	7.18856e-18
chr19	4804765	4805010	245	4804906	4.772	45.23	8.269	7.746	5.739	0.0470117
chr19	4816996	4817315	319	4817139	5.365	49.87	5.434	8.282	7.093	0.00254434
chr19	4840948	4841275	327	4841131	5.605	91.621	8.243	14.875	7.682	0.000705939
chr19	4910460	4910750	290	4910630	5.329	186.721	47.01	26.217	7.005	0.00307769
chr19	5664427	5664902	475	5664722	9.361	35.952	1.234	3.709	20.101	7.40194e-16
chr19	5669386	5669978	592	5669791	8.679	404.755	30.13	43.165	17.399	3.12797e-13
chr19	5693128	5693591	463	5693364	8.25	222.673	25.211	23.935	15.8	1.11169e-11
chr19	5784219	5784658	439	5784371	6.049	149.609	14.742	22.296	8.836	5.67706e-05
chr19	5829890	5830405	515	5830203	8.24	96.26	9.104	10.578	15.763	1.20744e-11
chr19	5836903	5837509	606	5837238	8.595	38.272	3.041	4.099	17.081	6.35901e-13
chr19	5841511	5842112	601	5841832	6.056	47.55	4.563	7.098	8.855	5.44393e-05
chr19	5885810	5886299	489	5886146	5.556	38.272	3.763	6.212	7.558	0.000925399
chr19	5891169	5892062	893	5891561	7.014	138.011	14.591	17.596	11.635	1.17535e-07
chr19	6221548	6222381	833	6222044	10.105	40.591	2.359	3.783	23.281	5.93427e-19
chr19	6429793	6430227	434	6430043	5.126	76.544	7.595	13.45	6.529	0.00861223
chr19	7796459	7796908	449	7796731	14.233	109.017	4.43	7.348	45.246	1.79792e-40
chr19	7951715	7952397	682	7952213	10.459	73.065	6.456	6.368	24.876	1.64796e-20
chr19	8036247	8037050	803	8036648	5.293	230.791	38.843	36.265	6.919	0.0037059
chr19	8045624	8046544	920	8046063	12.394	42.911	1.672	3.327	34.55	5.65562e-30
chr19	8376783	8377039	256	8376896	4.851	45.23	3.876	8.526	5.91	0.0326447
chr19	8542785	8543223	438	8542983	8.594	52.189	2.264	5.809	17.075	6.44418e-13
chr19	8554152	8555145	993	8554488	6.939	81.183	7.502	10.619	11.402	1.97153e-07
chr19	10177522	10178448	926	10178085	15.026	46.39	0.771	3.036	50.302	1.99554e-45
chr19	10256096	10257783	1687	10256753	13.546	90.461	1.835	6.543	41.076	2.25056e-36
chr19	10265242	10266048	806	10265671	7.519	39.432	1.621	5.029	13.258	3.1912e-09
chr19	11360479	11361378	899	11360934	9.828	40.591	1.796	3.947	22.07	8.96564e-18
chr19	11369257	11370053	796	11369649	17.226	113.656	3.092	6.418	65.775	1.1069e-60
chr19	11392664	11393328	664	11393119	7.221	49.87	3.308	6.448	12.287	2.75765e-08
chr19	11458495	11461957	3462	11461027	8.528	49.87	2.198	5.59	16.829	1.11635e-12
chr19	11532393	11532967	574	11532838	5.439	487.097	121.925	67.14	7.271	0.00173024
chr19	11591390	11591630	240	11591516	5.17	106.698	23.916	16.011	6.631	0.00691486
chr19	11593756	11594444	688	11593886	6.16	218.034	57.494	26.063	9.137	2.92837e-05
chr19	11614743	11615486	743	11615194	9.007	95.1	10.731	9.367	18.673	1.8194e-14
chr19	11686757	11687453	696	11687205	6.823	70.745	7.158	9.319	11.05	4.2945e-07
chr19	11697029	11697471	442	11697296	5.714	460.423	71.603	68.051	7.956	0.000389748
chr19	11958401	11959259	858	11959083	5.264	165.845	40.785	23.756	6.852	0.00428586
chr19	11990667	11991851	1184	11990858	8.861	151.928	9.429	16.082	18.101	6.52443e-14
chr19	12170827	12171570	743	12171242	14.6	83.502	6.561	5.27	47.552	9.67391e-43
chr19	12192920	12193688	768	12193320	13.815	59.148	1.482	4.174	42.685	5.97506e-38
chr19	12251570	12251785	215	12251687	4.838	403.595	136.576	55.189	5.883	0.0345339
chr19	12269964	12271482	1518	12270765	8.478	307.335	17.378	34.2	16.641	1.69849e-12
chr19	12713789	12714692	903	12714361	10.199	120.615	7.879	11.054	23.696	2.33882e-19
chr19	12855417	12856097	680	12855927	8.63	96.26	4.791	10.599	17.211	4.75407e-13
chr19	12875055	12876103	1048	12875464	6.021	45.23	5.021	6.678	8.762	6.67282e-05
chr19	12898097	12899038	941	12898689	7.154	45.23	8.203	5.176	12.074	4.42308e-08
chr19	13134143	13134907	764	13134718	5.285	64.946	11.534	10.107	6.9	0.00386252
chr19	13904840	13905929	1089	13905798	6.004	598.434	168.076	71.678	8.716	7.37288e-05
chr19	13934690	13935592	902	13934930	10.331	46.39	2.739	4.225	24.291	6.13037e-20
chr19	13971781	13972286	505	13972000	5.436	131.052	28.642	18.84	7.263	0.00176108
chr19	14040080	14041484	1404	14041102	9.353	63.787	3.793	6.415	20.068	7.96646e-16
chr19	14054844	14055883	1039	14055151	12.65	38.272	0.916	2.953	35.952	2.38476e-31
chr19	14889664	14891210	1546	14890830	14.557	47.55	2.722	3.08	47.276	1.80567e-42
chr19	15030012	15031701	1689	15030745	23.13	33.633	0.587	1.429	117.632	5.46904e-112
chr19	15315796	15317521	1725	15316316	10.382	59.148	2.027	5.502	24.525	3.62157e-20
chr19	15337115	15337552	437	15337431	5.014	56.828	6.43	10.051	6.274	0.0149036
chr19	15367664	15368143	479	15367919	7.632	37.112	1.523	4.663	13.635	1.37476e-09
chr19	15389022	15389511	489	15389212	7.033	66.106	4.785	8.719	11.695	1.02925e-07
chr19	15398868	15399120	252	15398997	6.936	39.432	4.419	5.048	11.395	2.00224e-07
chr19	15485725	15486333	608	15485965	6.99	44.071	3.053	5.868	11.56	1.38799e-07
chr19	15925716	15927253	1537	15926277	13.375	46.39	1.161	3.382	40.072	2.16682e-35
chr19	15952970	15953459	489	15953155	9.825	95.1	3.643	9.309	22.056	9.24314e-18
chr19	16010218	16010924	706	16010570	6.33	511.452	82.982	67.691	9.61	1.03443e-05
chr19	16085962	16086825	863	16086098	6.258	37.112	1.675	5.663	9.408	1.61549e-05
chr19	16216110	16217257	1147	16216949	9.681	64.946	3.438	6.353	21.44	3.70993e-17
chr19	16233693	16234742	1049	16234238	10.672	38.272	1.116	3.482	25.861	1.79871e-21
chr19	16269137	16269669	532	16269287	9.765	59.148	3.814	5.666	21.799	1.6513e-17
chr19	16361562	16362170	608	16361746	6.783	35.952	2.73	4.898	10.93	5.58588e-07
chr19	16732300	16733044	744	16732589	13.917	86.982	2.523	6.069	43.3	1.4872e-38
chr19	16773533	16774278	745	16774101	6.068	44.071	5.033	6.434	8.886	5.08674e-05
chr19	17312334	17312852	518	17312705	8.661	53.349	3.973	5.701	17.328	3.67009e-13
chr19	17350731	17351067	336	17350915	7.655	52.189	3.209	6.398	13.715	1.14939e-09
chr19	17442378	17444609	2231	17444215	8.584	153.088	17.942	15.744	17.038	6.99761e-13
chr19	17468861	17469784	923	17469426	15.848	190.2	2.693	11.832	55.839	6.98765e-51
chr19	17506489	17506913	424	17506713	10.487	105.538	7.865	9.314	25.002	1.24581e-20
chr19	17610651	17612156	1505	17611524	6.908	86.982	8.232	11.4	11.308	2.42543e-07
chr19	17617270	17618398	1128	17617558	15.325	45.23	1.349	2.863	52.282	2.24204e-47
chr19	17623574	17623828	254	17623715	4.894	144.969	41.435	21.156	6.005	0.0266217
chr19	17653057	17653661	604	17653501	5.509	78.863	8.474	12.776	7.444	0.00118742
chr19	18474128	18474651	523	18474329	8.451	41.751	3.014	4.584	16.54	2.12373e-12
chr19	18501126	18501765	639	18501549	8.951	47.55	4.567	4.802	18.454	2.96342e-14
chr19	18524005	18524677	672	18524357	9.629	138.011	11.454	13.144	21.218	6.08587e-17
chr19	18559547	18560131	584	18559843	9.954	53.349	3.44	5.014	22.616	2.63346e-18
chr19	18587295	18587786	491	18587420	8.481	49.87	2.788	5.551	16.653	1.65343e-12
chr19	18603885	18604759	874	18604398	11.213	69.585	3.357	5.906	28.453	5.27238e-24
chr19	18611573	18611950	377	18611789	5.489	48.71	7.148	7.572	7.393	0.00132575
chr19	18616411	18617113	702	18616985	5.528	119.455	18.116	18.333	7.489	0.00107599
chr19	18625248	18625523	275	18625376	6.999	38.272	3.155	5.017	11.589	1.30183e-07
chr19	18631664	18631938	274	18631792	4.992	282.98	68.615	42.94	6.224	0.0165874
chr19	18640636	18641264	628	18640832	8.715	110.177	5.75	11.983	17.535	2.31481e-13
chr19	18963994	18964705	711	18964360	8.381	52.189	2.216	5.963	16.279	3.80437e-12
chr19	18989727	18990067	340	18989923	5.426	110.177	13.32	17.85	7.24	0.00185148
chr19	19041432	19041789	357	19041621	7.066	97.419	10.973	12.234	11.797	8.20082e-08
chr19	19060222	19061410	1188	19060533	22.646	81.183	1.52	3.518	112.813	3.20449e-107
chr19	19598668	19599082	414	19598898	5.073	88.141	12.697	14.872	6.407	0.0111905
chr19	19619159	19619648	489	19619408	7.462	42.911	3.064	5.34	13.071	4.82946e-09
chr19	19642635	19643033	398	19642819	7.291	187.88	38.502	20.488	12.512	1.67726e-08
chr19	21512069	21513033	964	21512737	5.662	88.141	17.877	12.409	7.826	0.000516657
chr19	21579153	21579749	596	21579452	5.373	114.816	26.066	16.519	7.11	0.00245053
chr19	21624225	21625721	1496	21625409	13.371	33.633	0.636	2.468	40.046	2.29074e-35
chr19	22195243	22196746	1503	22195866	15.943	38.272	1.023	2.336	56.5	1.57067e-51
chr19	30362720	30363057	337	30362864	5.496	104.378	17.867	15.741	7.41	0.00127779
chr19	30377543	30377873	330	30377715	4.91	571.76	109.544	94.142	6.04	0.0247046
chr19	33143846	33144844	998	33144110	14.462	37.112	0.999	2.497	46.676	7.01318e-42
chr19	34756032	34756813	781	34756229	15.295	84.662	1.755	5.421	52.083	3.51506e-47
chr19	35571872	35572832	960	35572304	7.849	38.272	2.157	4.601	14.377	2.63889e-10
chr19	35641239	35641887	648	35641727	5.334	57.988	5.602	9.822	7.017	0.00299879
chr19	35929084	35929598	514	35929239	12.492	70.745	3.407	5.39	35.084	1.68881e-30
chr19	35959611	35960307	696	35959732	4.866	390.838	77.755	64.336	5.944	0.0303448
chr19	36050447	36050846	399	36050590	5.882	149.609	21.398	21.798	8.392	0.000150059
chr19	36430231	36430498	267	36430375	6.05	39.432	3.295	5.973	8.838	5.65171e-05
chr19	36436038	36437285	1247	36436591	16.283	75.384	3.168	4.435	58.882	7.04222e-54
chr19	36487405	36487925	520	36487749	11.387	44.071	4.745	3.454	29.313	7.59616e-25
chr19	36509688	36511065	1377	36510304	24.332	59.148	0.75	2.4	130.045	2.97221e-124
chr19	36528129	36528529	400	36528257	6.498	106.698	9.276	14.993	10.088	3.59939e-06
chr19	36612542	36612846	304	36612694	6.84	51.029	3.118	7.004	11.102	3.83143e-07
chr19	37288798	37288997	199	37288886	5.614	189.04	58.217	23.305	7.703	0.000674065
chr19	37317619	37318945	1326	37318210	5.395	35.952	1.582	6.371	7.163	0.00218742
chr19	37340255	37340814	559	37340479	6.241	76.544	20.298	9.013	9.361	1.79174e-05
chr19	38040667	38041713	1046	38041153	10.543	53.349	5.92	4.499	25.261	6.94314e-21
chr19	38069409	38070038	629	38069702	15.793	51.029	0.869	3.176	55.459	1.64449e-50
chr19	38647318	38648494	1176	38648084	8.239	33.633	1.209	3.935	15.761	1.21245e-11
chr19	38699216	38699530	314	38699377	6.124	47.55	7.032	6.616	9.04	3.62581e-05
chr19	39684877	39685432	555	39685101	10.819	63.787	4.189	5.509	26.551	3.81361e-22
chr19	39687767	39687999	232	39687871	4.811	288.779	47.699	50.114	5.823	0.0393081
chr19	39694447	39694805	358	39694674	5.701	313.134	44.465	47.127	7.924	0.000417735
chr19	39695007	39695696	689	39695359	8.075	113.656	9.729	12.87	15.171	4.50587e-11
chr19	39711261	39712793	1532	39712094	18.992	61.467	1.353	3.165	79.706	2.00805e-74
chr19	39739456	39740260	804	39739648	5.249	56.828	7.229	9.449	6.815	0.004642
chr19	39799401	39799950	549	39799581	8.233	54.509	3.846	6.154	15.739	1.27367e-11
chr19	39829819	39830605	786	39830420	7.934	38.272	6.1	4.055	14.674	1.36463e-10
chr19	39919475	39920451	976	39919643	6.191	53.349	4.425	7.902	9.224	2.41911e-05
chr19	39986349	39987164	815	39986989	6.24	53.349	5.279	7.704	9.358	1.80342e-05
chr19	39991460	39991884	424	39991652	6.362	103.218	12.023	14.334	9.702	8.44668e-06
chr19	40031754	40032803	1049	40032010	9.156	49.87	4.715	4.932	19.27	4.76938e-15
chr19	40442694	40444480	1786	40443159	14.838	98.579	3.479	6.409	49.078	3.09101e-44
chr19	40668383	40669200	817	40668940	14.303	324.732	13.452	21.763	45.681	6.68106e-41
chr19	40696010	40696774	764	40696657	6.196	294.578	69.198	36.375	9.237	2.35317e-05
chr19	42313967	42314231	264	42314090	5.557	95.1	14.466	14.511	7.561	0.000919438
chr19	42427014	42427535	521	42427310	4.764	53.349	8.254	9.465	5.723	0.0486464
chr19	42429012	42429486	474	42429205	8.009	131.052	9.427	15.186	14.937	7.58604e-11
chr19	42470045	42470485	440	42470295	7.551	83.502	10.822	9.625	13.366	2.51134e-09
chr19	42676200	42677326	1126	42676912	15.494	75.384	2.25	4.72	53.422	1.67948e-48
chr19	44021800	44022769	969	44022569	7.255	66.106	6.217	8.255	12.397	2.16139e-08
chr19	44059925	44061189	1264	44060428	16.685	89.301	4.022	5.111	61.776	9.79499e-57
chr19	44071019	44072465	1446	44071539	26.47	56.828	1.155	2.103	153.665	1.24772e-147
chr19	44205411	44205686	275	44205534	4.825	236.59	50.36	38.599	5.853	0.036845
chr19	44294104	44294783	679	44294582	13.525	47.55	1.68	3.392	40.953	2.97145e-36
chr19	44356271	44359077	2806	44357511	15.14	68.426	1.043	4.451	51.057	3.58936e-46
chr19	44403742	44405633	1891	44405169	9.632	52.189	5.082	4.891	21.233	5.88715e-17
chr19	44645286	44645538	252	44645410	4.888	313.134	76.932	48.325	5.992	0.0273766
chr19	45559109	45559661	552	45559372	13.86	105.538	2.127	7.461	42.957	3.24094e-38
chr19	45740167	45741566	1399	45741031	30.27	69.585	1.442	2.251	200.546	5.33336e-194
chr19	45828230	45828614	384	45828414	10.693	59.148	5.483	5.019	25.959	1.44353e-21
chr19	45872672	45873088	416	45872920	5.107	63.787	15.964	9.363	6.486	0.00944806
chr19	46281275	46282244	969	46281778	10.271	189.04	16.772	16.772	24.021	1.12535e-19
chr19	46285231	46285550	319	46285375	6.615	128.733	15.749	17.079	10.431	1.68721e-06
chr19	46312485	46312766	281	46312606	5.178	117.135	21.72	18.426	6.65	0.00663653
chr19	46326683	46327346	663	46326924	11.941	96.26	3.561	7.763	32.142	1.29851e-27
chr19	46413397	46414043	646	46413791	18.637	56.828	1.198	2.985	76.79	1.53484e-71
chr19	46571730	46572007	277	46571847	5.626	77.704	7.488	12.481	7.734	0.000630415
chr19	46787035	46787331	296	46787178	6.129	93.94	7.727	14.066	9.054	3.51591e-05
chr19	46807195	46807517	322	46807358	7.232	78.863	4.466	10.287	12.324	2.5424e-08
chr19	46899245	46899741	496	46899501	5.61	100.899	14.577	15.388	7.693	0.000689219
chr19	47479203	47480343	1140	47479905	8.941	178.602	10.326	18.822	18.412	3.25609e-14
chr19	47908981	47909560	579	47909300	13.005	74.224	4.874	5.332	37.943	2.67037e-33
chr19	47919828	47920312	484	47920147	6.048	235.43	36.339	32.918	8.834	5.70104e-05
chr19	47925317	47926231	914	47925647	5.126	74.224	11.171	12.301	6.528	0.00862957
chr19	48011216	48011806	590	48011534	5.353	237.75	38.186	37.283	7.062	0.0027186
chr19	48014299	48014947	648	48014419	5.618	49.87	5.072	7.974	7.714	0.000657953
chr19	48026188	48027400	1212	48026741	15.008	54.509	2.107	3.492	50.186	2.58241e-45
chr19	48255899	48256227	328	48256075	5.809	84.662	7.191	13.336	8.203	0.000227226
chr19	48971502	48972023	521	48971806	5.331	253.987	76.502	33.292	7.011	0.00303798
chr19	49004560	49004780	220	49004672	5.002	284.14	65.844	43.642	6.246	0.0158296
chr19	49240563	49241357	794	49240837	4.85	90.461	11.622	16.255	5.909	0.0327084
chr19	49337196	49338388	1192	49337697	10.787	37.112	3.21	3.143	26.401	5.35539e-22
chr19	49404466	49404884	418	49404669	10.138	126.413	12.604	11.226	23.428	4.26734e-19
chr19	49577112	49577617	505	49577392	7.193	114.816	9.803	14.598	12.2	3.34607e-08
chr19	49635985	49636210	225	49636106	4.767	91.621	16.854	15.684	5.728	0.048139
chr19	49637091	49638122	1031	49637857	5.398	63.787	13.191	9.373	7.172	0.00214483
chr19	50276737	50277690	953	50277073	13.155	35.952	0.992	2.658	38.8	3.83751e-34
chr19	50302989	50303313	324	50303138	7.015	132.212	9.023	17.561	11.638	1.16805e-07
chr19	50309257	50309815	558	50309537	5.143	45.23	6.681	7.496	6.568	0.00791634
chr19	50351579	50351853	274	50351748	4.791	141.49	22.001	24.938	5.781	0.0429921
chr19	50415673	50416155	482	50415973	7.534	46.39	3.011	5.757	13.309	2.85356e-09
chr19	50762407	50762717	310	50762543	7.303	33.633	1.546	4.394	12.551	1.53936e-08
chr19	50854022	50854776	754	50854360	21.745	63.787	0.989	2.888	104.11	1.35392e-98
chr19	50855923	50856861	938	50856571	13.827	33.633	0.813	2.374	42.754	5.12699e-38
chr19	50869644	50870384	740	50870124	10.621	38.272	2.232	3.393	25.624	3.0735e-21
chr19	50881940	50882336	396	50882111	8.037	158.887	14.734	17.935	15.038	6.05966e-11
chr19	50906427	50907960	1533	50907189	22.885	67.266	1.024	2.895	115.185	1.48439e-109
chr19	50950164	50950659	495	50950349	11.778	37.112	1.078	3.059	31.297	8.68608e-27
chr19	51031958	51032376	418	51032158	7.784	35.952	1.662	4.405	14.152	4.35175e-10
chr19	51068458	51068812	354	51068621	5.595	226.152	27.973	35.418	7.657	0.000745828
chr19	51152112	51152578	466	51152392	9.763	70.745	2.873	6.952	21.791	1.68025e-17
chr19	51176654	51176902	248	51176798	4.899	82.343	9.966	14.774	6.016	0.0260166
chr19	51189897	51190237	340	51190053	5.831	115.976	6.721	18.737	8.259	0.000201025
chr19	51215552	51216452	900	51216226	11.015	129.893	5.855	11.261	27.49	4.61179e-23
chr19	51278649	51279177	528	51278945	5.415	48.71	3.561	8.338	7.212	0.0019674
chr19	51297658	51298207	549	51298032	5.748	193.679	26.621	29.064	8.044	0.000321774
chr19	51599500	51600045	545	51599890	5.542	49.87	6.006	7.915	7.524	0.000996315
chr19	51601531	51602409	878	51602158	6.158	363.004	45.813	51.511	9.132	2.95951e-05
chr19	51630449	51631017	568	51630601	5.524	109.017	12.105	17.543	7.48	0.00109694
chr19	51748766	51749451	685	51749173	8.564	342.128	41.078	35.154	16.962	8.30203e-13
chr19	51854651	51855482	831	51855265	10.632	47.55	1.213	4.358	25.676	2.73374e-21
chr19	51857831	51859106	1275	51858183	12.99	35.952	0.45	2.733	37.858	3.23756e-33
chr19	51875240	51875736	496	51875347	5.452	80.023	11.448	12.579	7.302	0.00161626
chr19	51877385	51878167	782	51877632	10.838	75.384	6.39	6.366	26.641	3.11956e-22
chr19	51896707	51897246	539	51897096	5.178	146.129	37.933	20.895	6.65	0.00663653
chr19	51929706	51930874	1168	51930114	14.465	85.822	3.091	5.72	46.694	6.73591e-42
chr19	53427547	53428006	459	53427752	8.129	191.36	18.167	21.306	15.363	2.94638e-11
chr19	53831985	53832567	582	53832154	7.863	64.946	5.191	7.599	14.426	2.36377e-10
chr19	54313549	54314038	489	54313841	10.479	47.55	2.938	4.257	24.969	1.34081e-20
chr19	54378005	54379248	1243	54378325	8.873	135.691	9.914	14.175	18.147	5.89135e-14
chr19	54380339	54380741	402	54380557	5.107	120.615	15.038	20.674	6.484	0.00948984
chr19	54384133	54385064	931	54384851	6.304	191.36	34.111	24.944	9.538	1.21329e-05
chr19	54484543	54484911	368	54484727	5.824	139.171	20.669	20.349	8.239	0.000209988
chr19	54581672	54582638	966	54581968	19.908	32.473	0.683	1.597	87.462	4.17513e-82
chr19	54658304	54658522	218	54658402	5.129	45.23	6.186	7.612	6.536	0.00848358
chr19	54673652	54674256	604	54673948	6.246	52.189	6.365	7.336	9.376	1.73305e-05
chr19	54704390	54704608	218	54704492	5.59	1305.88	507.049	142.902	7.644	0.000766587
chr19	54845988	54846700	712	54846487	9.343	33.633	1.515	3.438	20.027	8.72268e-16
chr19	54881444	54882059	615	54881706	8.499	129.893	12.647	13.795	16.72	1.42482e-12
chr19	54884294	54884937	643	54884721	8.084	57.988	6.012	6.43	15.201	4.21356e-11
chr19	54942562	54943042	480	54942706	5.762	103.218	18.002	14.79	8.079	0.000297921
chr19	54946599	54946991	392	54946772	8.363	41.751	3.657	4.555	16.213	4.40434e-12
chr19	56019854	56022399	2545	56021291	24.747	104.378	1.519	4.156	134.474	1.24347e-128
chr19	56049872	56050766	894	56050213	21.638	61.467	1.378	2.777	103.1	1.34632e-97
chr19	56627046	56627495	449	56627223	7.59	45.23	5.231	5.27	13.496	1.87774e-09
chr19	56667560	56668160	600	56667784	7.796	40.591	2.869	4.838	14.196	3.94382e-10
chr19	56680276	56681677	1401	56680945	7.965	46.39	3.358	5.402	14.783	1.07047e-10
chr19	56826453	56827130	677	56827055	5.086	424.471	149.118	54.139	6.437	0.0104915
chr19	57078117	57078361	244	57078223	5.02	139.171	40.507	19.654	6.287	0.0144844
chr19	57275946	57276456	510	57276296	8.325	109.017	10.36	11.851	16.072	6.04443e-12
chr19	57917558	57917933	375	57917706	6.029	144.969	27.265	19.524	8.782	6.39222e-05
chr19	58216331	58216955	624	58216635	10.605	47.55	2.068	4.289	25.55	3.63038e-21
chr19	58516781	58518816	2035	58518138	21.64	82.343	2.224	3.702	103.125	1.27823e-97
chr19	58536406	58538098	1692	58536718	9.83	47.55	2.287	4.605	22.077	8.82539e-18
chr19	58556085	58556445	360	58556253	6.981	35.952	2.013	4.862	11.532	1.4772e-07
chr19	58604273	58604752	479	58604624	5.315	41.751	3.82	7.136	6.973	0.00329626
chr19	58932851	58934351	1500	58933649	18.532	47.55	0.774	2.524	75.946	1.03573e-70
chr19	58991579	58991963	384	58991771	5.631	35.952	3.616	5.743	7.746	0.000614144
chr19	59022762	59023174	412	59022996	7.374	125.254	8.324	15.858	12.78	9.2542e-09
chr19	59058738	59059398	660	59059208	5.391	92.78	10.515	15.259	7.155	0.00222455
chr2	1752487	1752854	367	1752710	6.634	44.071	4.281	5.998	10.487	1.49215e-06
chr2	1773300	1773806	506	1773509	6.223	92.78	10.518	13.218	9.313	1.99075e-05
chr2	16146785	16147181	396	16146908	6.832	97.419	8.637	12.996	11.076	4.05863e-07
chr2	20248772	20250046	1274	20249260	11.66	74.224	5.909	5.859	30.689	3.43748e-26
chr2	20768789	20769578	789	20769005	15.021	46.39	1.716	2.974	50.272	2.13257e-45
chr2	20823654	20824080	426	20823848	7.282	37.112	1.934	4.831	12.483	1.78886e-08
chr2	20865194	20865500	306	20865302	4.91	425.63	120.607	62.119	6.041	0.0246522
chr2	20874279	20874701	422	20874495	8.876	202.957	19.081	20.716	18.16	5.7255e-14
chr2	20882796	20883693	897	20883049	6.699	40.591	2.556	5.678	10.678	9.77919e-07
chr2	24249689	24250967	1278	24250199	11.774	32.473	0.57	2.71	31.275	9.12695e-27
chr2	25222802	25225138	2336	25223266	15.755	95.1	2.875	5.854	55.199	2.9552e-50
chr2	25260228	25261139	911	25260843	8.553	49.87	2.119	5.583	16.922	9.07538e-13
chr2	25279479	25279758	279	25279607	6.284	103.218	7.441	15.24	9.483	1.37002e-05
chr2	25326883	25328352	1469	25327968	10.016	35.952	0.885	3.501	22.889	1.42571e-18
chr2	27315275	27315662	387	27315485	5.308	129.893	11.372	22.33	6.955	0.00342761
chr2	27456952	27457514	562	27457168	14.901	54.509	1.414	3.563	49.488	1.23607e-44
chr2	27718418	27718794	376	27718594	5.146	57.988	13.552	8.634	6.576	0.00778248
chr2	27884374	27885926	1552	27885677	6.375	45.23	10.293	5.48	9.739	7.78666e-06
chr2	27925832	27926424	592	27926152	10.134	51.029	5.153	4.527	23.407	4.47194e-19
chr2	32264987	32265697	710	32265444	4.888	107.857	32.998	15.315	5.992	0.0273766
chr2	37309073	37310165	1092	37309629	5.835	55.668	6.912	8.355	8.27	0.000196212
chr2	37368358	37371061	2703	37370141	19.17	60.307	0.806	3.104	81.184	7.01396e-76
chr2	42720133	42720396	263	42720276	5.345	205.277	33.274	32.178	7.045	0.00281917
chr2	46771436	46771941	505	46771543	5.426	359.524	86.229	50.367	7.24	0.00185148
chr2	46778233	46779019	786	46778508	11.84	113.656	4.616	9.21	31.614	4.26453e-27
chr2	47752501	47753653	1152	47752901	20.854	71.905	1.299	3.386	95.854	2.00898e-90
chr2	62695034	62695746	712	62695610	5.668	51.029	6.543	7.849	7.839	0.000502348
chr2	65243188	65243724	536	65243517	9.332	41.751	3.104	4.141	19.983	9.63781e-16
chr2	66690273	66690979	706	66690632	9.302	37.112	0.944	3.888	19.859	1.27205e-15
chr2	68522425	68523352	927	68522702	4.773	63.787	5.055	12.304	5.742	0.0467161
chr2	68659064	68660008	944	68659609	15.063	48.71	1.156	3.157	50.545	1.14652e-45
chr2	71184479	71184879	400	71184655	6.449	76.544	5.922	10.951	9.949	4.90024e-06
chr2	71222499	71222790	291	71222615	5.28	684.256	196.7	92.345	6.888	0.00396304
chr2	71223014	71223458	444	71223254	5.063	45.23	10.785	6.803	6.385	0.0117318
chr2	73423293	73424522	1229	73423972	18.314	40.591	0.665	2.18	74.193	5.5436e-69
chr2	73432903	73433480	577	73433112	6.761	104.378	9.582	14.021	10.863	6.48375e-07
chr2	73484632	73486541	1909	73485967	10.294	82.343	4.815	7.531	24.125	8.89906e-20
chr2	73534387	73535131	744	73534912	7.109	34.793	0.895	4.768	11.933	6.05192e-08
chr2	74046871	74049566	2695	74048484	6.026	160.046	9.966	24.904	8.776	6.4778e-05
chr2	74077728	74078743	1015	74078567	5.712	135.691	10.055	21.995	7.952	0.000393123
chr2	74473387	74473650	263	74473491	4.797	106.698	9.303	20.305	5.792	0.0420078
chr2	74570225	74571944	1719	74571241	15.059	37.112	0.52	2.43	50.519	1.21563e-45
chr2	74663375	74664007	632	74663824	6.499	45.23	2.664	6.55	10.091	3.57619e-06
chr2	74685674	74685914	240	74685777	5.966	488.257	148.633	56.923	8.615	9.1917e-05
chr2	74786990	74787592	602	74787291	5.761	54.509	5.275	8.547	8.077	0.000299224
chr2	85792795	85793188	393	85792963	8.957	35.952	1.505	3.846	18.475	2.83229e-14
chr2	85804972	85805356	384	85805164	5.058	396.636	101.373	58.38	6.372	0.0120619
chr2	85854933	85856655	1722	85855696	22.321	46.39	0.588	2.052	109.633	4.62535e-104
chr2	88326761	88327701	940	88327360	8.369	125.254	6.379	14.204	16.235	4.19383e-12
chr2	95522975	95523214	239	95523070	5.549	249.348	44.097	36.988	7.542	0.000958098
chr2	95527884	95528401	517	95528137	6.771	191.36	26.41	24.36	10.894	6.04852e-07
chr2	102004170	102004506	336	102004267	4.824	250.507	66.985	38.044	5.852	0.0369235
chr2	102091381	102091582	201	102091479	5.253	632.067	153.963	91.013	6.825	0.00454323
chr2	107500345	107501240	895	107501058	8.685	48.71	5.885	4.931	17.422	2.97518e-13
chr2	107578593	107579091	498	107578820	14.288	37.112	0.699	2.548	45.587	8.25148e-41
chr2	109646590	109647398	808	109646838	5.743	55.668	9.773	7.991	8.031	0.000331159
chr2	109780820	109781635	815	109781201	11.449	76.544	2.039	6.508	29.622	3.77619e-25
chr2	109787599	109788185	586	109787913	6.099	67.266	4.007	10.372	8.971	4.21773e-05
chr2	113189833	113190133	300	113189981	6.588	106.698	12.871	14.243	10.35	2.01784e-06
chr2	113585193	113588505	3312	113587513	14.897	59.148	2.274	3.818	49.463	1.30436e-44
chr2	113642257	113642568	311	113642409	5.95	143.81	16.859	21.338	8.571	0.000101245
chr2	113959752	113959984	232	113959879	4.987	92.78	11.875	16.225	6.211	0.0170756
chr2	114038753	114039599	846	114039350	12.163	45.23	3.705	3.414	33.31	9.34692e-29
chr2	114098370	114099099	729	114098713	8.566	60.307	3.195	6.667	16.971	8.13795e-13
chr2	114126416	114127375	959	114126674	14.198	40.591	1.612	2.745	45.025	2.96564e-40
chr2	128412747	128413597	850	128413270	7.629	84.662	5.711	10.349	13.625	1.40567e-09
chr2	132152617	132152845	228	132152721	5.291	100.899	16.704	15.911	6.916	0.00373083
chr2	132206587	132208676	2089	132207732	15.886	37.112	0.322	2.316	56.104	3.8455e-51
chr2	132557423	132559085	1662	132558623	9.588	213.395	20.132	20.158	21.045	8.96788e-17
chr2	135437166	135437505	339	135437262	4.777	227.312	48.031	37.532	5.749	0.0460167
chr2	135477126	135478241	1115	135477717	5.386	52.189	9.638	7.9	7.142	0.00228875
chr2	135500015	135502648	2633	135501130	14.764	76.544	1.454	5.086	48.599	9.07816e-44
chr2	135540276	135540884	608	135540452	8.637	120.615	6.025	13.268	17.237	4.48706e-13
chr2	135594249	135595277	1028	135595053	6.927	33.633	1.171	4.686	11.368	2.12609e-07
chr2	135806809	135807737	928	135807163	17.744	39.432	1.57	2.134	69.717	1.439e-64
chr2	136553050	136553564	514	136553276	6.089	81.183	13.944	11.042	8.945	4.46913e-05
chr2	145337476	145338070	594	145337740	11.718	40.591	3.152	3.195	30.987	1.75335e-26
chr2	145339090	145339504	414	145339250	4.764	173.963	34.927	29.183	5.722	0.0487376
chr2	152910861	152911230	369	152911029	6.715	46.39	4.587	6.225	10.726	8.78185e-07
chr2	152922774	152925418	2644	152925103	12.047	41.751	1.253	3.362	32.695	3.74234e-28
chr2	152925792	152927628	1836	152927483	6.579	83.502	5.927	11.792	10.323	2.14308e-06
chr2	152940538	152940978	440	152940691	7.069	121.774	9.644	15.862	11.808	8.00119e-08
chr2	159757652	159758123	471	159757925	5.388	169.324	19.042	27.894	7.146	0.0022692
chr2	159844137	159845002	865	159844369	10.478	33.633	1.501	3.067	24.963	1.35833e-20
chr2	159853167	159854008	841	159853747	21.567	68.426	1.463	3.105	102.435	6.12137e-97
chr2	160138519	160139332	813	160139076	16.256	57.988	1.336	3.485	58.696	1.06923e-53
chr2	160475198	160478188	2990	160477060	18.306	64.946	1.149	3.485	74.128	6.40171e-69
chr2	167344917	167348406	3489	167348121	12.805	49.87	1.384	3.787	36.811	3.45437e-32
chr2	167659832	167661757	1925	167660258	6.501	206.437	15.764	29.329	10.099	3.5135e-06
chr2	170219159	170220118	959	170219351	5.835	459.263	112.029	59.508	8.269	0.000196592
chr2	172946615	172946895	280	172946799	5.099	67.266	13.144	10.615	6.466	0.0098591
chr2	172957789	172958485	696	172957925	5.291	117.135	14.405	19.417	6.914	0.00374613
chr2	173038158	173039562	1404	173038466	6.973	59.148	9.239	7.157	11.508	1.55747e-07
chr2	179101975	179104596	2621	179102604	29.158	34.793	0.271	1.184	186.183	8.20182e-180
chr2	179138355	179139329	974	179138860	9.274	95.1	3.809	9.844	19.746	1.64002e-15
chr2	179140392	179140861	469	179140552	5.66	135.691	12.022	21.851	7.819	0.000524568
chr2	187505256	187506890	1634	187506289	8.008	63.787	4.488	7.405	14.932	7.6722e-11
chr2	187612885	187613289	404	187613132	7.548	33.633	1.259	4.289	13.356	2.56734e-09
chr2	190443737	190444806	1069	190444589	5.918	100.899	16.93	14.188	8.488	0.000121528
chr2	190489696	190489986	290	190489856	6.755	40.591	2.27	5.673	10.844	6.76305e-07
chr2	191224124	191224548	424	191224395	5.098	76.544	12.383	12.585	6.465	0.00987993
chr2	192992433	192993770	1337	192993640	8.658	111.337	4.798	12.304	17.321	3.72682e-13
chr2	197009300	197010327	1027	197009708	9.362	49.87	2.22	5.09	20.105	7.33865e-16
chr2	197014947	197015422	475	197015142	9.36	37.112	2.295	3.72	20.098	7.45093e-16
chr2	200714024	200715120	1096	200714771	6.377	49.87	6.811	6.752	9.743	7.71857e-06
chr2	202741444	202742783	1339	202741898	13.771	66.106	2.344	4.63	42.416	1.0984e-37
chr2	202743607	202744202	595	202743990	11.066	93.94	6.142	7.934	27.735	2.66136e-23
chr2	207628538	207629423	885	207628986	5.759	68.426	9.352	10.258	8.072	0.000302509
chr2	208976742	208977719	977	208977453	10.153	167.005	8.62	15.599	23.495	3.66986e-19
chr2	209118054	209118679	625	209118438	6.81	82.343	15.988	9.744	11.009	4.69704e-07
chr2	219830760	219831359	599	219831048	14.638	34.793	1.418	2.28	47.796	5.56046e-43
chr2	219858384	219858977	593	219858816	6.433	443.027	83.898	55.825	9.903	5.42804e-06
chr2	219871870	219873159	1289	219872693	9.955	46.39	3.173	4.341	22.619	2.61628e-18
chr2	219882211	219882565	354	219882445	6.015	62.627	4.09	9.733	8.744	6.93824e-05
chr2	219887237	219887959	722	219887655	13.012	53.349	2.083	3.94	37.981	2.45239e-33
chr2	219913688	219914515	827	219914371	6.596	68.426	4.478	9.696	10.373	1.91809e-06
chr2	219914955	219915494	539	219915119	5.957	75.384	6.463	11.569	8.591	9.68583e-05
chr2	220095428	220096043	615	220095656	7.122	63.787	8.719	7.732	11.972	5.55615e-08
chr2	220162852	220163446	594	220163277	7.114	343.288	75.103	37.697	11.949	5.84312e-08
chr2	220351001	220351263	262	220351139	6.555	158.887	22.646	20.784	10.255	2.48987e-06
chr2	220387780	220388532	752	220388168	7.526	430.269	58.75	49.366	13.281	3.03419e-09
chr2	220489271	220489728	457	220489520	5.075	86.982	10.059	15.158	6.411	0.0110974
chr2	220494510	220494950	440	220494670	6.664	132.212	19.295	16.945	10.573	1.23426e-06
chr2	224823941	224825567	1626	224824544	6.372	194.839	13.922	28.392	9.73	7.94293e-06
chr2	225221859	225222675	816	225222277	7.931	260.945	15.806	30.909	14.663	1.39843e-10
chr2	225261123	225262020	897	225261515	10.632	110.177	5.163	9.877	25.674	2.74399e-21
chr2	225291413	225292275	862	225291597	5.307	86.982	6.194	15.224	6.952	0.00344853
chr2	231027642	231027965	323	231027802	7.57	45.23	2.834	5.6	13.43	2.17484e-09
chr2	232053867	232055151	1284	232054075	6.386	131.052	15.188	18.144	9.768	7.30969e-06
chr2	232312664	232313330	666	232313024	10.006	140.33	7.05	13.32	22.845	1.57309e-18
chr2	232313894	232315760	1866	232315473	6.431	143.81	20.425	19.186	9.897	5.49957e-06
chr2	232394236	232394654	418	232394446	6.323	75.384	10.253	10.301	9.591	1.07827e-05
chr2	232418720	232419261	541	232418849	5.314	205.277	42.719	30.589	6.97	0.00331705
chr2	233248512	233249402	890	233249025	13.673	74.224	4.939	5.067	41.834	4.07852e-37
chr2	233253266	233253884	618	233253594	9.818	114.816	6.194	11.064	22.024	9.93251e-18
chr2	233293080	233293935	855	233293578	19.562	76.544	1.882	3.817	84.485	3.80629e-79
chr2	234118185	234118689	504	234118361	6.751	119.455	13.257	15.732	10.832	6.9416e-07
chr2	234147032	234149494	2462	234148974	12.013	41.751	1.308	3.367	32.516	5.59247e-28
chr2	234206669	234207756	1087	234207479	17.61	41.751	1.096	2.309	68.686	1.51146e-63
chr2	234237083	234237435	352	234237291	7.057	76.544	4.946	10.145	11.77	8.71341e-08
chr2	234256351	234256896	545	234256583	4.819	39.432	6.286	6.879	5.84	0.0378883
chr2	234265280	234266214	934	234265966	11.492	119.455	6.178	9.857	29.842	2.31194e-25
chr2	234383095	234384319	1224	234383349	7.189	35.952	2.245	4.689	12.185	3.4545e-08
chr2	234760933	234762263	1330	234761866	15.839	64.946	5.246	3.769	55.777	8.03409e-51
chr2	237416809	237417280	471	237417104	5.825	41.751	4.01	6.479	8.243	0.000208189
chr2	237481959	237482972	1013	237482239	14.735	51.029	0.965	3.398	48.412	1.38142e-43
chr20	279393	280193	800	279640	5.294	81.183	14.572	12.582	6.923	0.00367343
chr20	558733	560699	1966	559125	18.311	90.461	1.469	4.86	74.172	5.80152e-69
chr20	623921	625043	1122	624639	6.306	59.148	9.9	7.809	9.544	1.19765e-05
chr20	708207	708997	790	708868	9.301	431.429	72.154	38.627	19.857	1.27753e-15
chr20	2820333	2820685	352	2820509	8.792	158.887	18.917	15.921	17.832	1.19216e-13
chr20	2821503	2821977	474	2821788	6.379	510.293	107.305	63.177	9.748	7.63456e-06
chr20	3016033	3017178	1145	3016529	10.598	64.946	2.837	5.86	25.517	3.90859e-21
chr20	3071891	3072716	825	3072407	7.368	81.183	13.015	9.252	12.76	9.67775e-09
chr20	3096263	3097954	1691	3097329	7.093	70.745	10.811	8.45	11.882	6.77673e-08
chr20	3149919	3150532	613	3150246	7.421	115.976	11.545	14.072	12.935	6.53969e-09
chr20	3204470	3205034	564	3204623	4.761	124.094	27.282	20.335	5.715	0.0494872
chr20	3211293	3211698	405	3211477	8.966	45.23	3.315	4.675	18.513	2.60013e-14
chr20	3697573	3698488	915	3697983	12.599	66.106	4.753	4.87	35.668	4.53129e-31
chr20	3779527	3780083	556	3779911	10.555	54.509	2.76	4.903	25.319	6.09314e-21
chr20	3801929	3802613	684	3802060	5.977	114.816	22.565	15.435	8.642	8.6771e-05
chr20	3803267	3804137	870	3803677	8.285	34.793	2.611	3.884	15.927	8.36466e-12
chr20	3856972	3857612	640	3857131	6.791	48.71	3.791	6.614	10.953	5.30701e-07
chr20	3912923	3913762	839	3913578	5.095	122.934	16.795	20.832	6.458	0.0100347
chr20	3993198	3993729	531	3993335	8.489	39.432	2.607	4.338	16.68	1.55763e-12
chr20	4071462	4072481	1019	4071758	10.86	107.857	7.709	9.222	26.748	2.4506e-22
chr20	5493497	5493796	299	5493633	5.67	86.982	9.999	13.577	7.846	0.00049506
chr20	6034495	6034999	504	6034787	5.564	136.851	15.518	21.805	7.58	0.00088126
chr20	13616489	13616881	392	13616689	7.913	39.432	1.962	4.735	14.6	1.60709e-10
chr20	18487141	18487847	706	18487757	6.344	229.632	60.863	26.604	9.65	9.47406e-06
chr20	18626564	18627347	783	18627131	11.558	34.793	0.637	2.955	30.17	1.10291e-25
chr20	30090220	30090771	551	30090589	5.328	83.502	19.013	12.103	7.004	0.00308318
chr20	30158503	30158775	272	30158631	5.475	93.94	14.762	14.461	7.36	0.00142435
chr20	30184387	30184627	240	30184494	6.1	60.307	5.36	9.008	8.974	4.19146e-05
chr20	30417254	30417531	277	30417382	6.035	95.1	9.443	14.193	8.8	6.14538e-05
chr20	30432003	30432583	580	30432343	13.945	157.727	7.181	10.796	43.472	1.00583e-38
chr20	30542319	30542804	485	30542527	10.226	59.148	3.953	5.398	23.818	1.7812e-19
chr20	31141652	31142307	655	31142185	5.42	38.272	3.534	6.409	7.224	0.00191685
chr20	31159254	31159614	360	31159414	4.798	90.461	10.928	16.578	5.794	0.041822
chr20	31204043	31206088	2045	31204470	6.371	107.857	6.194	15.957	9.727	7.99571e-06
chr20	31234184	31234822	638	31234542	9.67	115.976	5.986	11.374	21.393	4.11433e-17
chr20	31358229	31358768	539	31358493	8.689	51.029	2.671	5.565	17.438	2.86982e-13
chr20	35154946	35155674	728	35155187	12.562	39.432	1.267	3.038	35.468	7.082e-31
chr20	35224812	35225230	418	35224972	10.687	89.301	7.03	7.698	25.93	1.5385e-21
chr20	35241068	35241502	434	35241221	5.525	364.163	55.282	55.909	7.482	0.00109239
chr20	35804095	35806097	2002	35804687	17.414	48.71	1.439	2.715	67.188	4.47334e-62
chr20	35817730	35819237	1507	35818165	10.432	71.905	2.797	6.625	24.75	2.18731e-20
chr20	35884417	35885064	647	35884784	6.138	47.55	3.3	7.209	9.077	3.34076e-05
chr20	35984399	35984862	463	35984682	5.039	135.691	23.435	22.279	6.329	0.0132371
chr20	42076979	42077625	646	42077229	5.404	62.627	8.288	10.055	7.186	0.00208232
chr20	42079412	42079865	453	42079671	9.373	365.323	34.239	35.324	20.15	6.63699e-16
chr20	42554594	42554970	376	42554778	6.871	99.739	10.667	12.964	11.195	3.11348e-07
chr20	42608970	42610898	1928	42610490	10.961	44.071	1.541	3.88	27.229	8.301e-23
chr20	43151122	43151726	604	43151305	5.007	67.266	17.286	9.981	6.258	0.0154283
chr20	43221516	43224758	3242	43224079	14.84	44.071	1.203	2.889	49.09	3.0142e-44
chr20	43271754	43272154	400	43271978	5.157	76.544	16.112	11.718	6.601	0.00737236
chr20	43276950	43277866	916	43277095	5.38	61.467	7.7	9.994	7.128	0.00235799
chr20	43379525	43379933	408	43379693	6.298	63.787	9.099	8.683	9.52	1.26252e-05
chr20	43983512	43986810	3298	43986456	18.398	107.857	2.301	5.737	74.864	1.20328e-69
chr20	43998006	43998785	779	43998510	18.072	63.787	1.718	3.434	72.278	4.36931e-67
chr20	44051561	44053821	2260	44052929	15.415	38.272	1.316	2.397	52.885	5.68241e-48
chr20	44072534	44074188	1654	44073045	15.124	75.384	1.689	4.873	50.946	4.6095e-46
chr20	44538097	44539360	1263	44538767	8.021	200.638	30.27	21.24	14.979	6.91398e-11
chr20	44574767	44575123	356	44574939	5.506	92.78	10.806	14.888	7.435	0.00121082
chr20	44609618	44610982	1364	44610197	21.003	56.828	0.998	2.658	97.209	9.50794e-92
chr20	44649494	44650123	629	44649975	6.871	128.733	22.815	15.415	11.195	3.11348e-07
chr20	44747024	44747251	227	44747107	4.918	357.205	116.212	49.007	6.057	0.0238057
chr20	45093076	45096046	2970	45093891	29.052	46.39	0.273	1.587	184.844	1.71863e-178
chr20	45174439	45175222	783	45174675	8.522	119.455	10.381	12.8	16.803	1.18345e-12
chr20	45201051	45201411	360	45201160	4.912	52.189	5.395	9.526	6.046	0.0243832
chr20	55026187	55026822	635	55026490	7.741	35.952	1.331	4.473	14.005	6.03144e-10
chr20	55786463	55787936	1473	55787519	10.222	39.432	1.671	3.694	23.8	1.8544e-19
chr20	55799432	55801120	1688	55799818	19.125	129.893	1.856	6.695	80.807	1.665e-75
chr20	58569893	58572061	2168	58570430	13.933	214.555	8.799	14.767	43.4	1.18484e-38
chr20	60793298	60794220	922	60793748	6.043	169.324	23.443	24.14	8.82	5.88019e-05
chr20	60794635	60795073	438	60794845	5.543	264.424	49.747	38.731	7.526	0.000991957
chr20	60845056	60845959	903	60845255	8.592	34.793	1.174	3.913	17.069	6.53049e-13
chr20	61024168	61024908	740	61024540	11.622	107.857	4.781	8.869	30.499	5.2709e-26
chr20	61845065	61846291	1226	61845922	20.389	70.745	4.011	3.273	91.681	2.66105e-86
chr20	61889466	61890079	613	61889626	8.048	140.33	10.327	16.154	15.074	5.59735e-11
chr20	61896960	61898067	1107	61897225	9.616	37.112	2.109	3.64	21.166	6.83935e-17
chr20	61993516	61993769	253	61993641	5.146	253.987	53.437	38.974	6.574	0.00781383
chr20	62661544	62662145	601	62661865	9.733	48.71	2.447	4.753	21.659	2.26218e-17
chr20	62662450	62663115	665	62662906	14.123	59.148	2.503	4.011	44.562	8.47036e-40
chr20	62704259	62704599	340	62704463	5.632	68.426	7.524	10.813	7.75	0.000608861
chr20	62724371	62726244	1873	62724681	5.825	93.94	8.278	14.706	8.243	0.000208189
chr20	62740453	62742001	1548	62741553	8.207	131.052	11.554	14.561	15.644	1.57374e-11
chr20	62792515	62793024	509	62792626	5.751	55.668	6.369	8.572	8.053	0.000315474
chr21	15891969	15893012	1043	15892764	4.848	93.94	17.447	15.778	5.904	0.0330404
chr21	27109747	27110240	493	27109990	6.194	37.112	2.625	5.568	9.231	2.38461e-05
chr21	30390509	30391259	750	30391006	13.353	234.271	20.094	16.04	39.942	2.90316e-35
chr21	34952971	34953304	333	34953128	8.53	44.071	2.018	4.93	16.835	1.10242e-12
chr21	38417717	38418491	774	38418220	9.68	51.029	6.608	4.589	21.436	3.7417e-17
chr21	38446647	38447357	710	38446947	5.67	77.704	18.613	10.422	7.845	0.000496086
chr21	39288212	39288620	408	39288386	5.473	103.218	19.734	15.253	7.355	0.0014399
chr21	39815564	39817028	1464	39816698	12.922	46.39	1.377	3.484	37.469	7.81946e-33
chr21	39839224	39839740	516	39839611	7.205	83.502	5.979	10.759	12.237	3.08261e-08
chr21	39847676	39847948	272	39847812	5.088	165.845	41.336	24.472	6.441	0.0104043
chr21	39870509	39871188	679	39871032	4.878	102.059	19.364	16.953	5.97	0.0286656
chr21	40090306	40091281	975	40090669	6.191	41.751	3.033	6.254	9.223	2.4237e-05
chr21	40123144	40123476	332	40123300	7.803	321.252	46.749	35.179	14.219	3.74813e-10
chr21	40167700	40168420	720	40168242	7.703	47.55	2.637	5.831	13.876	8.04548e-10
chr21	40194043	40194571	528	40194379	6.394	109.017	9.548	15.558	9.79	6.96454e-06
chr21	40753436	40754875	1439	40754097	14.858	64.946	3.353	4.146	49.207	2.32535e-44
chr21	42512118	42512854	736	42512365	15.173	34.793	0.897	2.234	51.272	2.20288e-46
chr21	42541248	42541793	545	42541515	9.649	85.822	10.787	7.777	21.303	5.03273e-17
chr21	42546896	42547304	408	42547109	14.871	34.793	0.731	2.29	49.293	1.91718e-44
chr21	42651572	42652084	512	42651868	12.309	34.793	0.767	2.764	34.092	1.59166e-29
chr21	42653460	42655174	1714	42654638	13.985	80.023	2.971	5.51	43.716	5.78664e-39
chr21	43366009	43366784	775	43366520	6.731	38.272	2.078	5.378	10.772	7.92394e-07
chr21	43371468	43371932	464	43371740	5.587	49.87	6.422	7.777	7.636	0.000780049
chr21	43500009	43500329	320	43500209	4.977	139.171	18.782	24.189	6.19	0.0178555
chr21	43548055	43548736	681	43548600	6.417	38.272	3.367	5.44	9.856	6.01622e-06
chr21	43737254	43737886	632	43737614	13.607	104.378	3.917	7.383	41.44	9.92921e-37
chr21	43762414	43763664	1250	43763206	19.017	38.272	0.884	1.966	79.912	1.25387e-74
chr21	43848384	43849040	656	43848716	12.162	51.029	2.563	3.985	33.307	9.39975e-29
chr21	43868970	43869411	441	43869261	7.47	129.893	16.835	15.135	13.096	4.57144e-09
chr21	43951343	43951683	340	43951539	9.632	44.071	3.78	4.183	21.231	5.91036e-17
chr21	43956853	43957863	1010	43957043	5.262	124.094	15.761	20.589	6.846	0.00434195
chr21	43991841	43992209	368	43992042	6.539	37.112	2.311	5.322	10.209	2.75449e-06
chr21	44807047	44807938	891	44807440	11.03	115.976	5.158	10.047	27.564	3.91532e-23
chr21	44849432	44849792	360	44849584	8.331	70.745	7.678	7.57	16.096	5.72764e-12
chr21	44867851	44868071	220	44867935	4.767	173.963	41.654	27.756	5.728	0.048139
chr21	44884400	44884940	540	44884544	5.356	47.55	4.892	7.965	7.069	0.00267877
chr21	44900349	44901067	718	44900741	10.215	56.828	2.836	5.286	23.769	1.98156e-19
chr21	44930425	44930802	377	44930640	8.915	80.023	4.475	8.474	18.312	4.07746e-14
chr21	45120803	45121523	720	45121115	13.844	68.426	3.237	4.709	42.862	4.01767e-38
chr21	45130193	45131004	811	45130690	12.131	100.899	4.156	7.975	33.141	1.36543e-28
chr21	45628453	45628733	280	45628621	6.432	74.224	13.401	9.456	9.9	5.46409e-06
chr21	45656436	45657263	827	45656925	23.25	59.148	1.392	2.484	118.849	3.48146e-113
chr21	45710548	45710980	432	45710668	5.015	125.254	15.639	21.859	6.275	0.0148707
chr21	45757828	45758154	326	45757978	5.687	178.602	35.557	25.151	7.89	0.000449703
chr21	45795017	45795465	448	45795178	5.398	484.778	82.846	74.455	7.172	0.00214483
chr21	46385476	46386009	533	46385708	8.805	88.141	8.073	9.094	17.881	1.06726e-13
chr21	46478494	46479134	640	46478938	7.923	35.952	1.413	4.359	14.634	1.49116e-10
chr21	46529996	46530568	572	46530342	10.045	74.224	5.276	6.864	23.016	1.07291e-18
chr21	47668284	47668971	687	47668500	9.022	33.633	1.274	3.587	18.732	1.59421e-14
chr21	47717641	47718110	469	47717748	5.339	596.114	144.889	84.516	7.029	0.0029204
chr22	17313574	17314038	464	17313926	4.947	61.467	5.042	11.407	6.122	0.0206818
chr22	17700431	17701061	630	17700784	6.155	111.337	21.035	14.671	9.125	3.00438e-05
chr22	17731260	17732123	863	17731787	5.96	92.78	5.742	14.603	8.599	9.51983e-05
chr22	17938538	17941200	2662	17939393	11.676	46.39	0.821	3.903	30.774	2.83438e-26
chr22	19457401	19459495	2094	19459033	18.152	70.745	1.327	3.824	72.904	1.04822e-67
chr22	19483984	19484416	432	19484232	6.962	39.432	4.973	4.95	11.474	1.68121e-07
chr22	20177409	20178313	904	20177817	7.738	39.432	2.786	4.736	13.995	6.16566e-10
chr22	20201249	20201935	686	20201424	11.408	39.432	1.6	3.316	29.421	5.94848e-25
chr22	20203901	20205248	1347	20204517	24.564	97.419	1.795	3.893	132.511	1.10114e-126
chr22	20260411	20260655	244	20260539	4.974	38.272	3.627	6.966	6.183	0.0181272
chr22	20269340	20269869	529	20269573	15.772	67.266	2.612	4.099	55.315	2.26956e-50
chr22	20310858	20311194	336	20310970	5.863	62.627	6.292	9.609	8.342	0.000167542
chr22	21044111	21045118	1007	21044951	6.823	35.952	1.367	5.069	11.05	4.2945e-07
chr22	21090866	21091558	692	21091384	4.993	786.314	162.114	125.026	6.225	0.0165554
chr22	21213471	21214092	621	21213878	4.811	178.602	51.395	26.44	5.824	0.0392245
chr22	21328527	21329535	1008	21328911	7.92	121.774	7.901	14.379	14.623	1.52713e-10
chr22	21355499	21355892	393	21355742	5.877	690.055	188.586	85.328	8.379	0.000154466
chr22	21388487	21389536	1049	21388950	11.727	46.39	2.556	3.738	31.035	1.57435e-26
chr22	21803161	21803901	740	21803398	14.803	33.633	1.26	2.187	48.857	5.06051e-44
chr22	22553441	22554025	584	22553826	7.58	60.307	6.293	7.126	13.463	2.02004e-09
chr22	22562745	22563334	589	22562928	9.384	224.993	28.273	20.963	20.197	5.98428e-16
chr22	23440380	23440668	288	23440516	6.691	38.272	2.538	5.341	10.654	1.03172e-06
chr22	23444866	23445297	431	23445000	6.33	128.733	14.166	18.098	9.611	1.0322e-05
chr22	23495631	23496104	473	23495758	5.598	120.615	12.919	19.24	7.663	0.000736093
chr22	23584039	23584484	445	23584311	6.612	141.49	25.519	17.541	10.42	1.72866e-06
chr22	23598540	23598960	420	23598716	7.351	62.627	3.807	8.001	12.708	1.08563e-08
chr22	24036847	24037606	759	24037207	7.794	54.509	5.904	6.236	14.188	4.01631e-10
chr22	24115561	24116127	566	24115822	8.848	327.051	36.693	32.815	18.051	7.29252e-14
chr22	24240394	24240748	354	24240562	8.222	97.419	6.461	11.063	15.697	1.39941e-11
chr22	24245096	24246300	1204	24245512	10.232	73.065	2.528	6.894	23.845	1.67645e-19
chr22	25822338	25823507	1169	25823226	10.028	42.911	1.852	4.094	22.941	1.2681e-18
chr22	25870615	25871278	663	25870935	7.348	41.751	7.421	4.672	12.695	1.11759e-08
chr22	26828596	26829263	667	26828741	5.061	163.526	18.836	28.591	6.379	0.0118826
chr22	29552957	29554066	1109	29553672	8.532	59.148	5.007	6.345	16.843	1.08366e-12
chr22	29597353	29597708	355	29597564	5.318	97.419	20.112	14.537	6.979	0.00325305
chr22	29612647	29613405	758	29613045	4.866	106.698	16.947	18.444	5.944	0.0303448
chr22	29688269	29689387	1118	29689062	5.386	38.272	2.693	6.606	7.143	0.00228372
chr22	29877683	29878363	680	29878028	10.097	161.206	11.833	14.793	23.246	6.42019e-19
chr22	30702175	30702475	300	30702329	5.734	71.905	10.721	10.669	8.01	0.000346333
chr22	30705313	30706082	769	30705481	8.037	64.946	4.6	7.509	15.035	6.09897e-11
chr22	30796304	30796832	528	30796496	7.278	51.029	4.785	6.354	12.47	1.84121e-08
chr22	31516069	31517100	1031	31516637	7.525	48.71	2.558	6.133	13.278	3.05287e-09
chr22	31617735	31617967	232	31617861	6.051	35.952	2.708	5.494	8.843	5.59136e-05
chr22	33388827	33390773	1946	33389957	22.12	44.071	0.785	1.957	107.692	3.90838e-102
chr22	36827579	36828938	1359	36828581	11.658	83.502	4.102	6.811	30.679	3.51165e-26
chr22	36829234	36829893	659	36829727	6.089	92.78	8.848	13.784	8.945	4.46913e-05
chr22	36882503	36883017	514	36882824	5.505	253.987	27.463	41.151	7.432	0.00121854
chr22	36949970	36950387	417	36950227	5.815	44.071	3.128	7.041	8.218	0.000219857
chr22	37466007	37466824	817	37466455	11.865	111.337	7.59	8.744	31.743	3.18351e-27
chr22	37469420	37469740	320	37469588	6.334	88.141	7	12.81	9.623	1.00506e-05
chr22	37540848	37541553	705	37541384	7.052	45.23	3.466	5.922	11.753	9.04887e-08
chr22	37735141	37735903	762	37735487	14.089	74.224	3.124	5.047	44.35	1.366e-39
chr22	37772151	37772530	379	37772263	6.589	153.088	16.578	20.717	10.354	2.00025e-06
chr22	37809053	37809383	330	37809167	5.58	149.609	21.25	23.003	7.619	0.00080955
chr22	38143222	38143504	282	38143360	5.044	97.419	17.432	15.858	6.341	0.0129031
chr22	38179065	38179633	568	38179249	7.278	68.426	4.897	8.729	12.468	1.84904e-08
chr22	38203005	38203292	287	38203131	4.834	149.609	41.384	22.39	5.873	0.0352825
chr22	38220942	38221171	229	38221039	6.601	386.199	61.914	49.126	10.389	1.85151e-06
chr22	38301827	38302072	245	38301934	5.076	361.844	84.677	54.602	6.414	0.0110273
chr22	38382684	38383424	740	38383157	4.891	55.668	8.153	9.714	5.999	0.026963
chr22	38429591	38429864	273	38429728	5.17	48.71	5.225	8.411	6.631	0.00691486
chr22	38670173	38670712	539	38670382	13.016	53.349	4.529	3.751	38.006	2.32066e-33
chr22	38818881	38819201	320	38819073	6.623	66.106	4.194	9.348	10.454	1.60359e-06
chr22	38855106	38855860	754	38855279	5.53	82.343	10.028	13.077	7.494	0.00106415
chr22	38859876	38860388	512	38859995	5.89	91.621	15.594	12.909	8.412	0.000143606
chr22	40376625	40377514	889	40376906	12.009	42.911	1.847	3.42	32.495	5.85878e-28
chr22	40422320	40423671	1351	40422696	10.952	86.982	4.896	7.495	27.186	9.15637e-23
chr22	40425368	40426470	1102	40425992	9.389	75.384	5.809	7.41	20.218	5.70897e-16
chr22	40430204	40430429	225	40430333	5.091	35.952	3.704	6.335	6.448	0.0102517
chr22	40432530	40432906	376	40432682	4.795	373.441	95.284	58.009	5.789	0.0422879
chr22	40451278	40451622	344	40451493	9.092	85.822	4.62	8.931	19.011	8.53507e-15
chr22	42295125	42295539	414	42295317	9.417	35.952	1.272	3.683	20.331	4.42751e-16
chr22	42298982	42299313	331	42299171	7.409	110.177	6.647	13.974	12.895	7.14381e-09
chr22	42329871	42330240	369	42330057	6.886	654.102	78.914	83.534	11.24	2.81848e-07
chr22	42367998	42368456	458	42368311	6.856	44.071	3.409	5.931	11.149	3.45125e-07
chr22	42372837	42373324	487	42373164	6.222	302.696	46.241	41.218	9.309	2.00835e-05
chr22	42460042	42461459	1417	42460665	15.194	45.23	0.905	2.917	51.413	1.59656e-46
chr22	43389118	43389470	352	43389301	6.17	54.509	5.069	8.013	9.166	2.74878e-05
chr22	43574338	43575343	1005	43575058	17.999	60.307	1.293	3.279	71.706	1.58275e-66
chr22	44213514	44214882	1368	44214042	29.46	44.071	0.337	1.485	190.023	1.2933e-183
chr22	44233630	44233977	347	44233833	8.698	73.065	3.47	8.001	17.472	2.66209e-13
chr22	44257835	44258061	226	44257933	6.166	100.899	11.153	14.554	9.156	2.81017e-05
chr22	45390351	45391176	825	45390759	21.581	89.301	1.56	4.066	102.564	4.57371e-97
chr22	50041500	50041998	498	50041691	9.869	39.432	1.935	3.8	22.245	6.06453e-18
chr22	50121076	50121309	233	50121172	4.767	184.401	45.691	29.098	5.728	0.048139
chr22	50146753	50147353	600	50147185	8.784	59.148	3.491	6.336	17.803	1.27311e-13
chr22	50549436	50550138	702	50549580	5.351	74.224	11.28	11.764	7.057	0.00274836
chr22	50575244	50576757	1513	50576080	9.404	34.793	0.812	3.613	20.281	4.95677e-16
chr22	50634975	50635364	389	50635176	6.426	64.946	5.689	9.221	9.883	5.67318e-06
chr22	50682523	50683036	513	50682675	6.354	391.997	81.589	48.852	9.678	8.90387e-06
chr22	50735439	50735993	554	50735847	5.637	60.307	6.945	9.466	7.762	0.000592944
chr22	50760159	50760960	801	50760624	7.318	38.272	3.052	4.813	12.599	1.38334e-08
chr22	50801110	50803098	1988	50802215	8.01	37.112	2.555	4.314	14.942	7.50413e-11
chr22	51045160	51045360	200	51045272	5.027	73.065	10.603	12.425	6.303	0.0139971
chr22	51172974	51173269	295	51173102	6.384	86.982	7.905	12.387	9.762	7.40504e-06
chr22	51177288	51177788	500	51177427	6.579	74.224	5.381	10.464	10.324	2.13847e-06
chr3	5178674	5179203	529	5178943	7.961	117.135	7.661	13.752	14.767	1.108e-10
chr3	5201517	5202845	1328	5202597	9.179	44.071	1.654	4.621	19.363	3.86603e-15
chr3	5247164	5248609	1445	5247523	11.817	56.828	1.781	4.658	31.498	5.54106e-27
chr3	8720566	8721490	924	8721330	5.1	42.911	4.861	7.461	6.469	0.00979688
chr3	8723021	8723400	379	8723230	10.17	38.272	1.947	3.572	23.57	3.09966e-19
chr3	9861795	9862360	565	9862171	7.893	51.029	3.416	6.032	14.531	1.87066e-10
chr3	9886743	9887429	686	9887091	10.41	88.141	6.769	7.816	24.653	2.7202e-20
chr3	9939892	9940172	280	9940020	5.43	80.023	9.992	12.898	7.248	0.00182042
chr3	10795480	10796656	1176	10796095	5.013	86.982	14.453	14.467	6.272	0.0149668
chr3	10877371	10877707	336	10877499	6.187	46.39	4.685	6.74	9.213	2.47681e-05
chr3	10918201	10918917	716	10918554	6.649	298.057	30.099	40.3	10.53	1.35729e-06
chr3	12759850	12760698	848	12760258	14.803	62.627	3.802	3.974	48.856	5.06602e-44
chr3	12858539	12858992	453	12858880	5.403	474.34	114.519	66.591	7.185	0.0020869
chr3	12864250	12865642	1392	12864847	9.49	76.544	3.743	7.671	20.636	2.2382e-16
chr3	12877249	12877693	444	12877569	9.007	48.71	3.898	4.975	18.675	1.81156e-14
chr3	12927890	12928286	396	12928142	5.465	107.857	12.636	17.423	7.335	0.001504
chr3	14596777	14597468	691	14597129	8.947	360.684	44.336	35.358	18.437	3.07999e-14
chr3	14612073	14612982	909	14612752	5.568	61.467	7.834	9.632	7.589	0.000864247
chr3	14616785	14617495	710	14617263	9.662	220.354	11.594	21.607	21.359	4.43884e-17
chr3	14635798	14636354	556	14636022	6.572	49.87	3.751	7.018	10.303	2.24038e-06
chr3	14641829	14642308	479	14642084	10.597	129.893	7.643	11.536	25.512	3.95047e-21
chr3	14643873	14644201	328	14644033	5.345	127.573	18.955	20.322	7.043	0.00283159
chr3	14834542	14834806	264	14834670	5.119	141.49	17.676	24.187	6.513	0.00891208
chr3	21791628	21792385	757	21791961	6.81	83.502	7.479	11.164	11.01	4.68924e-07
chr3	21828899	21831211	2312	21829884	14.397	37.112	0.614	2.535	46.264	1.77362e-41
chr3	25608317	25608972	655	25608523	10.343	37.112	0.833	3.508	24.348	5.40006e-20
chr3	25892373	25895495	3122	25894045	14.487	39.432	0.732	2.671	46.837	4.86776e-42
chr3	27353780	27354548	768	27353892	4.816	40.591	3.638	7.673	5.835	0.0383036
chr3	32350986	32352444	1458	32351836	8.488	40.591	3.772	4.338	16.676	1.57048e-12
chr3	32376649	32376889	240	32376769	5.737	62.627	6.827	9.727	8.016	0.000341945
chr3	32416981	32417885	904	32417157	7.317	61.467	6.107	7.566	12.597	1.38947e-08
chr3	32779476	32781195	1719	32780436	16.642	33.633	0.379	1.998	61.462	1.99121e-56
chr3	32871754	32873596	1842	32873412	6.91	111.337	9.046	14.803	11.315	2.38862e-07
chr3	32874048	32874792	744	32874232	6.803	47.55	4.613	6.312	10.989	4.90586e-07
chr3	32943839	32944398	559	32944087	5.692	121.774	20.464	17.8	7.9	0.000439979
chr3	33190380	33190757	377	33190604	5.822	85.822	9.751	13.065	8.236	0.000211341
chr3	35680131	35680959	828	35680465	5.09	129.893	22.705	21.059	6.446	0.0102941
chr3	36457181	36460275	3094	36457948	26.678	46.39	0.191	1.732	156.07	5.10683e-150
chr3	36476255	36477551	1296	36476594	5.554	52.189	3.626	8.743	7.555	0.00093119
chr3	36945977	36947049	1072	36946097	5.18	52.189	6.645	8.792	6.654	0.00658153
chr3	36999144	37000153	1009	36999512	8.03	40.591	4.231	4.528	15.012	6.41936e-11
chr3	37011159	37011455	296	37011333	5.796	114.816	12.856	17.591	8.169	0.000244783
chr3	37114239	37114644	405	37114463	6.586	150.768	10.876	21.242	10.344	2.04561e-06
chr3	37204825	37205801	976	37205069	6.43	167.005	12.298	24.06	9.895	5.52416e-06
chr3	37218487	37218942	455	37218782	4.898	161.206	25.894	27.627	6.014	0.0261226
chr3	37286068	37287228	1160	37286212	6.926	59.148	11.395	6.895	11.363	2.14893e-07
chr3	37542796	37543821	1025	37543614	8.391	111.337	6.989	12.436	16.316	3.50043e-12
chr3	37558362	37559474	1112	37559234	10.753	60.307	2.749	5.353	26.24	7.66572e-22
chr3	38309918	38311384	1466	38310259	9.171	106.698	6.371	10.939	19.329	4.17713e-15
chr3	38385549	38386400	851	38385757	8.736	39.432	2.413	4.237	17.618	1.92177e-13
chr3	38532349	38532853	504	38532559	16.305	37.112	0.396	2.252	59.038	4.92592e-54
chr3	39144365	39144617	252	39144495	5.736	173.963	23.34	26.258	8.014	0.00034332
chr3	39168324	39170252	1928	39168739	4.922	238.91	47.338	38.924	6.066	0.0233512
chr3	39179493	39179991	498	39179685	8.283	113.656	8.083	12.746	15.919	8.51816e-12
chr3	39182070	39182591	521	39182207	4.963	106.698	17.667	17.94	6.158	0.0191326
chr3	44804395	44805175	780	44804782	6.799	48.71	4.583	6.49	10.976	5.04769e-07
chr3	45211849	45213323	1474	45212758	14.753	64.946	2.373	4.241	48.532	1.05544e-43
chr3	45227756	45228690	934	45228268	8.754	33.633	1.333	3.69	17.687	1.64647e-13
chr3	45824807	45826197	1390	45825300	16.834	35.952	0.439	2.11	62.858	8.40458e-58
chr3	45943180	45944810	1630	45943797	26.146	62.627	0.587	2.373	149.964	5.61944e-144
chr3	45978574	45978974	400	45978758	8.965	35.952	2.092	3.777	18.508	2.6295e-14
chr3	46606069	46606493	424	46606309	6.969	63.787	8.098	7.991	11.495	1.60399e-07
chr3	47182711	47183987	1276	47182958	12.198	44.071	1.216	3.513	33.496	6.12971e-29
chr3	48441224	48442367	1143	48441609	9.089	338.649	23.159	34.713	18.999	8.76396e-15
chr3	48503103	48504561	1458	48503711	21.367	68.426	1.624	3.126	100.566	4.38135e-95
chr3	48505761	48506350	589	48506022	9.098	151.928	12.69	15.305	19.035	8.09037e-15
chr3	48556503	48557010	507	48556680	6.77	294.578	27.866	39.397	10.89	6.10352e-07
chr3	49128234	49129082	848	49128556	12.576	39.432	1.845	2.989	35.541	6.02386e-31
chr3	49219987	49221418	1431	49220631	20.72	74.224	1.441	3.513	94.643	3.1453e-89
chr3	49332784	49333424	640	49333064	5.158	77.704	7.714	13.568	6.603	0.00734208
chr3	49386086	49387110	1024	49386957	7.429	99.739	8.892	12.229	12.961	6.16777e-09
chr3	49586232	49586608	376	49586456	5.539	48.71	2.668	8.312	7.517	0.00101205
chr3	49838769	49839609	840	49839147	7.687	86.982	12.86	9.643	13.822	9.06321e-10
chr3	49924047	49924553	506	49924384	7.534	42.911	2.399	5.377	13.309	2.85356e-09
chr3	50165144	50166021	877	50165488	6.481	61.467	6.071	8.548	10.04	4.00122e-06
chr3	50195339	50195763	424	50195603	5.26	305.016	52.152	48.069	6.843	0.00437027
chr3	50203715	50204190	475	50204045	5.525	59.148	7.353	9.374	7.482	0.00109239
chr3	50251609	50252009	400	50251780	5.463	53.349	5.792	8.706	7.329	0.00152295
chr3	50258208	50258541	333	50258377	5.047	97.419	15.353	16.261	6.348	0.0127111
chr3	50395058	50396232	1174	50395618	7.831	83.502	8.971	9.517	14.317	3.0172e-10
chr3	50409271	50409733	462	50409571	6.853	221.513	31.821	27.678	11.142	3.50449e-07
chr3	51623230	51623792	562	51623527	7.686	42.911	3.54	5.122	13.82	9.10322e-10
chr3	52827905	52828621	716	52828198	7.497	37.112	3.027	4.547	13.185	3.75434e-09
chr3	52907456	52908369	913	52907678	10.805	38.272	1.097	3.441	26.486	4.41136e-22
chr3	57022153	57022696	543	57022568	4.779	45.23	8.402	7.707	5.753	0.0456262
chr3	57023534	57024226	692	57023882	10.411	82.343	6.857	7.251	24.655	2.70881e-20
chr3	57025992	57026632	640	57026280	11.808	46.39	2.308	3.733	31.451	6.16005e-27
chr3	57028545	57030195	1650	57029826	10.945	39.432	1.758	3.442	27.153	9.86537e-23
chr3	57051278	57052548	1270	57051676	18.803	63.787	0.973	3.341	78.15	6.89558e-73
chr3	57060759	57061477	718	57061057	8.935	386.199	30.669	39.791	18.39	3.42049e-14
chr3	57095188	57095824	636	57095591	9.486	63.787	9.003	5.775	20.619	2.3253e-16
chr3	57165327	57165742	415	57165486	8.144	42.911	2.628	4.946	15.417	2.61136e-11
chr3	57207119	57207777	658	57207439	10.038	53.349	3.056	5.01	22.986	1.14709e-18
chr3	57269201	57272995	3794	57270394	23.523	51.029	0.617	2.143	121.628	6.42286e-116
chr3	58640562	58641943	1381	58641277	28.521	54.509	0.808	1.883	178.192	6.42688e-172
chr3	61237435	61238190	755	61237841	5.564	64.946	14.286	9.104	7.58	0.00088126
chr3	64119122	64119722	600	64119432	16.722	33.633	0.354	1.99	62.04	5.39651e-57
chr3	66088771	66090265	1494	66089552	13.714	33.633	0.355	2.427	42.077	2.36368e-37
chr3	69143892	69145144	1252	69144704	11.156	102.059	6.159	8.596	28.176	9.85914e-24
chr3	72867884	72868302	418	72868052	5.182	34.793	2.486	6.234	6.659	0.00651135
chr3	72896035	72896765	730	72896500	7.77	80.023	12.763	8.656	14.106	4.82111e-10
chr3	73068849	73069599	750	73069448	6.711	42.911	2.568	6.012	10.713	9.03603e-07
chr3	73133332	73135048	1716	73134010	15.88	76.544	1.92	4.699	56.063	4.21936e-51
chr3	73146520	73146921	401	73146632	4.912	37.112	3.075	6.929	6.046	0.0243832
chr3	88082546	88084620	2074	88082929	13.695	68.426	3.358	4.751	41.962	3.06298e-37
chr3	88092193	88093620	1427	88093347	18.571	69.585	1.825	3.649	76.258	5.14358e-71
chr3	98479242	98480543	1301	98480134	10.455	61.467	3.066	5.586	24.856	1.72349e-20
chr3	98517003	98518233	1230	98517963	13.406	33.633	0.739	2.454	40.252	1.4464e-35
chr3	109043491	109044558	1067	109044179	19.062	51.029	0.95	2.627	80.278	5.49198e-75
chr3	109055299	109055525	226	109055427	4.783	208.756	47.475	33.719	5.763	0.04468
chr3	109114723	109116203	1480	109115389	9.679	169.324	6.338	16.84	21.429	3.79733e-17
chr3	111578746	111579040	294	111578937	7.086	530.008	131.02	56.31	11.859	7.13424e-08
chr3	111836928	111837506	578	111837342	5.756	151.928	16.089	23.598	8.066	0.000306608
chr3	111838776	111839357	581	111839202	7.438	136.851	11.927	16.795	12.99	5.78349e-09
chr3	111905037	111905180	143	111905178	8.371	44.071	4.923	4.677	16.243	4.12025e-12
chr3	120002907	120003251	344	120003096	5.794	39.432	6.086	5.755	8.163	0.00024789
chr3	121424526	121427092	2566	121425406	25.679	55.668	0.412	2.152	144.698	9.39596e-139
chr3	122101179	122101710	531	122101494	5.076	54.509	16.974	7.394	6.415	0.011003
chr3	122708801	122709299	498	122708962	10.193	54.509	4.691	4.887	23.671	2.47166e-19
chr3	122731917	122732403	486	122732239	5.119	45.23	4.466	7.963	6.513	0.00891208
chr3	122786610	122786988	378	122786714	4.952	281.821	64.775	43.826	6.135	0.0201012
chr3	122834089	122834962	873	122834410	11.269	153.088	11.454	12.568	28.729	2.82785e-24
[truncated: 854 more rows]

## Sheet: Significant lymphoid-primed HSC
chromosome	region_start	region_end	length	peak	z-score	coverage	mean	std	log10(p-value)	FDR
chr1	1020570	1020947	377	1020763	5.888	62.578	5.245	9.737	8.408	0.00014086
chr1	1027183	1027576	393	1027391	5.146	52.951	3.991	9.514	6.576	0.00773261
chr1	1049735	1051105	1370	1050179	11.602	63.781	4.276	5.129	30.396	5.07525e-26
chr1	1061607	1062373	766	1061989	12.515	38.509	2.647	2.866	35.206	9.29269e-31
chr1	1105890	1106735	845	1106495	8.351	80.629	7.321	8.779	16.168	4.43634e-12
chr1	1139358	1139733	375	1139621	5.025	97.477	17.673	15.882	6.298	0.0141287
chr1	1152768	1153042	274	1152922	6.945	44.527	3.437	5.917	11.421	1.79317e-07
chr1	1171289	1171841	552	1171465	6.121	61.374	6.116	9.028	9.03	3.56567e-05
chr1	1176137	1176622	485	1176502	6.055	155.241	17.86	22.688	8.853	5.28035e-05
chr1	1185882	1186316	434	1185988	6.374	103.494	12.262	14.314	9.734	7.56257e-06
chr1	1542600	1543871	1271	1543151	7.353	72.205	7.753	8.765	12.713	1.01277e-08
chr1	1561060	1561365	305	1561205	8.296	60.171	5.386	6.604	15.969	6.93195e-12
chr1	1562898	1563433	535	1563096	7.632	125.156	12.292	14.789	13.636	1.29262e-09
chr1	1813645	1813982	337	1813798	8.449	46.933	2.971	5.203	16.533	1.96309e-12
chr1	1826499	1828167	1668	1827742	12.672	93.867	4.852	7.025	36.073	1.29445e-31
chr1	1951628	1952926	1298	1952581	7.802	139.597	12.103	16.34	14.217	3.52549e-10
chr1	1962512	1963302	790	1962746	11.276	64.985	3.329	5.468	28.766	2.03076e-24
chr1	1993210	1996624	3414	1993743	24.31	79.426	0.828	3.233	129.815	2.12651e-124
chr1	2726937	2727315	378	2727117	6.724	40.916	2.829	5.665	10.751	7.96553e-07
chr1	2784451	2784768	317	2784608	7.092	213.005	21.926	26.943	11.879	6.478e-08
chr1	2793523	2793811	288	2793679	6.537	40.916	3.843	5.671	10.203	2.68587e-06
chr1	2795413	2796392	979	2795768	6.188	51.747	4.268	7.673	9.216	2.36782e-05
chr1	2892759	2892992	233	2892864	5.058	48.137	4.8	8.569	6.372	0.0120448
chr1	2978779	2979182	403	2978969	13.214	90.257	3.396	6.573	39.14	1.2244e-34
chr1	2998406	2998878	472	2998686	7.164	57.764	4.651	7.413	12.107	3.90229e-08
chr1	3009533	3010106	573	3009704	7.115	187.734	29.224	22.277	11.952	5.51174e-08
chr1	3018241	3019170	929	3018521	7.173	131.173	13.647	16.385	12.133	3.68165e-08
chr1	3450451	3450932	481	3450620	6.075	52.951	6.785	7.599	8.907	4.67941e-05
chr1	3465965	3466561	596	3466189	9.475	48.137	1.93	4.877	20.572	2.22092e-16
chr1	3479105	3479725	620	3479461	10.366	40.916	2.402	3.716	24.45	3.53048e-20
chr1	3540756	3541058	302	3540924	5.41	480.165	131.711	64.41	7.2	0.00198998
chr1	3570772	3571724	952	3570981	6.633	110.715	11.392	14.973	10.484	1.43796e-06
chr1	3589306	3589610	304	3589434	7.247	111.918	8.43	14.28	12.371	2.17031e-08
chr1	3624164	3624780	616	3624391	10.957	162.462	9.585	13.952	27.212	6.86535e-23
chr1	3635210	3635856	646	3635362	6.798	164.869	20.127	21.291	10.975	4.8412e-07
chr1	3644202	3645394	1192	3644711	9.502	90.257	9.054	8.546	20.687	1.71324e-16
chr1	3690762	3691134	372	3690935	7.257	164.869	28.093	18.847	12.404	2.01631e-08
chr1	3713311	3713619	308	3713498	5.69	317.703	80.767	41.64	7.896	0.000433544
chr1	3715488	3716290	802	3716002	21.471	125.156	3.584	5.662	101.537	2.30478e-96
chr1	6486349	6486902	553	6486710	8.223	169.682	16.26	18.657	15.703	1.25918e-11
chr1	6510100	6510430	330	6510284	5.96	238.277	39.051	33.425	8.599	9.24597e-05
chr1	6513883	6514306	423	6514029	5.977	119.139	18.248	16.881	8.642	8.40627e-05
chr1	6537408	6537793	385	6537504	5.029	42.12	6.117	7.159	6.308	0.0138343
chr1	6547833	6548339	506	6548010	6.514	79.426	12.811	10.226	10.136	3.11476e-06
chr1	6554349	6554589	240	6554437	5.021	50.544	8.24	8.425	6.289	0.0144111
chr1	6557692	6557928	236	6557797	5.081	490.996	107.397	75.495	6.426	0.0107156
chr1	6561549	6562109	560	6561939	9.614	63.781	4.311	6.186	21.157	5.95068e-17
chr1	6621618	6622136	518	6621898	6.249	102.291	9.392	14.866	9.384	1.63497e-05
chr1	6627933	6628895	962	6628335	32.994	38.509	0.734	1.145	238.01	7.51721e-232
chr1	6754450	6756287	1837	6755357	11.583	39.713	1.079	3.335	30.3	6.30953e-26
chr1	6782758	6783895	1137	6783166	36.962	39.713	0.945	1.049	298.332	2.79352e-291
chr1	8841667	8843094	1427	8842176	19.579	52.951	1.168	2.645	84.633	1.30547e-79
chr1	8907756	8908662	906	8908468	6.948	435.638	84.025	50.607	11.431	1.75373e-07
chr1	8915312	8915627	315	8915473	7.18	38.509	2.967	4.95	12.156	3.5005e-08
chr1	8933236	8933812	576	8933612	10.767	237.074	19.88	20.173	26.306	5.31898e-22
chr1	8939188	8939464	276	8939400	4.871	415.18	130.627	58.415	5.955	0.0296518
chr1	8981328	8981984	656	8981650	5.724	43.323	3.44	6.968	7.983	0.000358181
chr1	9008309	9010070	1761	9008924	20.851	66.188	2.07	3.075	95.826	1.05374e-90
chr1	9030379	9030747	368	9030603	7.022	114.325	16.272	13.964	11.659	1.05796e-07
chr1	9031790	9032552	762	9032086	8.648	84.239	7.95	8.822	17.28	3.66571e-13
chr1	9067339	9067785	446	9067523	13.887	104.698	4.632	7.206	43.118	1.48457e-38
chr1	9094341	9097105	2764	9096825	8.439	42.12	1.974	4.757	16.493	2.14673e-12
chr1	9099374	9099632	258	9099527	7.375	34.899	2.354	4.413	12.783	8.66542e-09
chr1	9102553	9104567	2014	9103458	13.302	45.73	0.924	3.368	39.645	3.91356e-35
chr1	9138896	9139510	614	9139168	9.697	164.869	9.704	16.002	21.507	2.69335e-17
chr1	9161151	9161647	496	9161456	4.829	154.038	28.029	26.094	5.863	0.0361012
chr1	9203235	9204076	841	9203742	15.587	178.106	9.176	10.838	54.053	2.36451e-49
chr1	9929000	9930664	1664	9930008	7.136	54.154	3.662	7.076	12.017	4.76596e-08
chr1	9942977	9943668	691	9943462	5.152	91.46	12.194	15.385	6.589	0.00751625
chr1	9950150	9950473	323	9950279	7.385	279.194	28.506	33.943	12.818	8.01695e-09
chr1	9961820	9962415	595	9961998	6.001	68.595	7.758	10.138	8.708	7.27384e-05
chr1	13803905	13806108	2203	13805690	35.816	62.578	0.622	1.73	280.202	1.10834e-273
chr1	13844307	13844596	289	13844427	5.817	36.103	3.609	5.586	8.221	0.000212554
chr1	14926359	14926752	393	14926564	12.34	121.545	8.745	9.141	34.257	7.96952e-30
chr1	15697404	15699411	2007	15698411	10.688	119.139	5.478	10.634	25.938	1.22059e-21
chr1	15759898	15760649	751	15760383	10.332	49.34	3.053	4.48	24.296	4.98841e-20
chr1	16301763	16302056	293	16301927	6.959	255.125	44.893	30.21	11.465	1.62578e-07
chr1	16336577	16336819	242	16336658	4.88	48.137	6.762	8.478	5.975	0.0284033
chr1	16341757	16342250	493	16341985	5.196	87.85	13.847	14.243	6.69	0.00603469
chr1	16389988	16390356	368	16390179	7.646	90.257	7.439	10.831	13.684	1.15974e-09
chr1	16391668	16392138	470	16391920	5.703	84.239	10.533	12.924	7.929	0.000403336
chr1	16496252	16496905	653	16496528	11.482	66.188	5.988	5.243	29.789	2.00355e-25
chr1	16682584	16684089	1505	16683367	36.609	78.222	1.094	2.107	292.68	6.26789e-286
chr1	16727270	16727640	370	16727446	8.151	49.34	3.377	5.639	15.444	2.25454e-11
chr1	16770738	16771736	998	16771002	12.364	38.509	0.922	3.04	34.389	5.91481e-30
chr1	17244004	17245206	1202	17244999	7.732	66.188	4.69	7.954	13.975	6.03907e-10
chr1	17255273	17255788	515	17255612	6.08	49.34	3.939	7.467	8.92	4.546e-05
chr1	17273197	17273740	543	17273445	10.292	131.173	9.162	11.855	24.114	7.52819e-20
chr1	17282247	17282621	374	17282439	5.693	68.595	6.601	10.889	7.904	0.000426019
chr1	17299504	17300032	528	17299816	6.827	55.357	4.149	7.501	11.062	3.98848e-07
chr1	17303449	17303951	502	17303629	6.043	111.918	13.692	16.256	8.819	5.69677e-05
chr1	17510299	17510731	432	17510483	11.503	42.12	3.181	3.385	29.894	1.58171e-25
chr1	17573243	17573955	712	17573540	27.14	96.274	3.018	3.436	161.48	8.6382e-156
chr1	17577489	17577840	351	17577623	5.354	542.743	141.739	74.904	7.064	0.00267507
chr1	17619084	17620004	920	17619301	8.43	38.509	1.598	4.378	16.462	2.29994e-12
chr1	19570060	19571507	1447	19570411	11.783	44.527	1.544	3.648	31.323	6.21083e-27
chr1	19637512	19637741	229	19637657	5.021	226.243	44.35	36.225	6.29	0.0143793
chr1	19653038	19654088	1050	19653735	8.56	113.122	7.427	12.348	16.946	7.76858e-13
chr1	19657151	19657716	565	19657261	5.082	51.747	4.935	9.212	6.427	0.0106929
chr1	19660494	19661367	873	19660855	23.919	42.12	1.494	1.698	125.708	2.54395e-120
chr1	19688316	19689065	749	19688492	9.941	87.85	6.56	8.177	22.559	2.51419e-18
chr1	19698943	19699498	555	19699255	8.829	66.188	3.987	7.045	17.975	7.69247e-14
chr1	20989331	20989596	265	20989460	4.786	42.12	8.347	7.057	5.768	0.0442258
chr1	21049599	21050219	620	21050025	7.003	104.698	9.487	13.595	11.602	1.20017e-07
chr1	22146223	22146751	528	22146528	12.983	67.392	3.688	4.907	37.816	2.47046e-33
chr1	22194804	22196094	1290	22195829	13.193	37.306	1.528	2.712	39.014	1.63101e-34
chr1	22227019	22227358	339	22227188	8.324	256.329	37.667	26.27	16.069	5.54802e-12
chr1	25526108	25527183	1075	25526585	11.696	58.968	3.408	4.75	30.874	1.71652e-26
chr1	26670189	26670481	292	26670342	6.359	45.73	3.577	6.629	9.693	8.27175e-06
chr1	26687766	26688708	942	26688179	14.583	222.633	13.728	14.325	47.443	7.9774e-43
chr1	26697406	26698526	1120	26698301	12.942	57.764	3.441	4.197	37.585	4.17361e-33
chr1	27625693	27626335	642	27625982	6.767	66.188	12.045	8.001	10.881	5.96474e-07
chr1	27683096	27683365	269	27683233	6.878	145.614	19.988	18.265	11.216	2.83161e-07
chr1	27687551	27687831	280	27687663	4.863	264.753	58.356	42.441	5.937	0.0307859
chr1	27702629	27703332	703	27703039	19.34	56.561	1.731	2.835	82.606	1.32956e-77
chr1	27762214	27763012	798	27762588	5.739	284.007	30.864	44.106	8.022	0.000328664
chr1	27846589	27847032	443	27846885	5.714	60.171	8.308	9.076	7.958	0.000378362
chr1	27858013	27859095	1082	27858682	7.162	151.631	11.82	19.522	12.098	3.97936e-08
chr1	27873566	27874442	876	27873883	7.861	148.021	8.557	17.741	14.42	2.23729e-10
chr1	27890677	27890946	269	27890824	5.747	111.918	12.536	17.294	8.041	0.000315467
chr1	27902959	27903663	704	27903191	6.261	204.582	29.421	27.975	9.418	1.51645e-05
chr1	27973556	27974630	1074	27973733	10.935	48.137	3.172	4.112	27.105	8.74103e-23
chr1	28695768	28696135	367	28695843	5.211	257.532	78.866	34.286	6.726	0.00557992
chr1	28831253	28831926	673	28831453	6.97	64.985	9.699	7.932	11.499	1.5086e-07
chr1	28972482	28973251	769	28972739	15.295	43.323	3.091	2.63	52.083	2.08771e-47
chr1	28979930	28980834	904	28980530	6.062	67.392	4.416	10.389	8.871	5.07106e-05
chr1	28997069	28997751	682	28997300	9.841	50.544	4.1	4.719	22.127	6.64494e-18
chr1	31181969	31182569	600	31182297	6.765	37.306	4.04	4.917	10.875	6.04497e-07
chr1	31256476	31257128	652	31256975	6.299	60.171	7.811	8.313	9.522	1.20532e-05
chr1	31278635	31279716	1081	31279316	5.411	114.325	12.099	18.891	7.204	0.00197319
chr1	31280012	31281116	1104	31280331	5.976	123.952	12.502	18.65	8.641	8.42462e-05
chr1	31619921	31620678	757	31620354	14.831	38.509	0.751	2.546	49.034	2.14216e-44
chr1	32048946	32049627	681	32049459	6.125	80.629	9.09	11.68	9.043	3.4667e-05
chr1	32061936	32063238	1302	32062129	8.345	148.021	11.38	16.374	16.148	4.64037e-12
chr1	32087553	32088139	586	32087769	12.047	62.578	2.869	4.956	32.697	2.74842e-28
chr1	32137464	32138037	573	32137808	7.174	108.308	9.015	13.84	12.139	3.63416e-08
chr1	32743447	32743959	512	32743687	13.061	37.306	1.614	2.733	38.261	9.01277e-34
chr1	32818500	32818766	266	32818652	5.563	80.629	11.829	12.367	7.578	0.000868832
chr1	32837467	32838140	673	32837808	5.1	693.17	152.609	106.001	6.468	0.00978466
chr1	35163673	35164970	1297	35163850	14.059	170.886	5.896	11.735	44.169	1.35168e-39
chr1	35178895	35179324	429	35179146	15.098	38.509	0.792	2.498	50.775	4.08137e-46
chr1	36492753	36495061	2308	36493292	20.777	39.713	0.371	1.894	95.159	4.81546e-90
chr1	36563687	36564975	1288	36564023	11.143	192.547	15.447	15.894	28.11	8.94294e-24
chr1	36573744	36574201	457	36573931	8.429	135.987	14.291	14.439	16.456	2.33141e-12
chr1	36592429	36592832	403	36592648	12.045	50.544	3.355	3.918	32.683	2.83717e-28
chr1	36707706	36709459	1753	36708435	24.33	58.968	0.842	2.389	130.021	1.32948e-124
chr1	36830744	36831448	704	36831032	5.114	102.291	13.29	17.403	6.502	0.00907917
chr1	39312021	39314783	2762	39313925	16.111	103.494	2.245	6.285	57.67	6.33158e-53
chr1	39416316	39418306	1990	39417178	25.143	67.392	0.393	2.665	138.778	2.82584e-133
chr1	39461903	39462989	1086	39462503	20.461	55.357	1.063	2.654	92.322	3.16916e-87
chr1	39552385	39553281	896	39552963	8.883	305.669	23.093	31.811	18.187	4.77568e-14
chr1	39957795	39958324	529	39957940	5.344	151.631	25.337	23.634	7.041	0.002813
chr1	39974829	39975266	437	39975154	5.139	277.99	40.699	46.177	6.558	0.0080372
chr1	39990496	39991490	994	39990927	11.693	132.376	9.939	10.471	30.86	1.77048e-26
chr1	40048050	40049450	1400	40049124	11.353	68.595	2.308	5.839	29.145	8.63517e-25
chr1	41072568	41073274	706	41073064	7.63	38.509	1.642	4.832	13.629	1.31289e-09
chr1	41115171	41115730	559	41115317	6.348	155.241	18.188	21.59	9.661	8.88131e-06
chr1	41138166	41139869	1703	41139413	10.459	55.357	2.57	5.047	24.877	1.34761e-20
chr1	41472529	41473089	560	41472769	18.84	89.053	1.939	4.624	78.447	1.72874e-73
chr1	41479528	41480179	651	41479841	8.438	103.494	6.817	11.457	16.491	2.15616e-12
chr1	41487107	41487642	535	41487355	9.543	135.987	7.774	13.436	20.856	1.17269e-16
chr1	41497934	41499756	1822	41499362	15.393	46.933	1.079	2.979	52.739	4.70076e-48
chr1	42857461	42859291	1830	42858234	18.037	33.696	0.276	1.853	71.997	4.2131e-67
chr1	43528373	43529445	1072	43528541	9.533	104.698	3.045	10.663	20.817	1.27857e-16
chr1	43537148	43538468	1320	43537592	19.106	132.376	4.132	6.712	80.644	1.15222e-75
chr1	43617838	43619066	1228	43618183	15.586	55.357	1.546	3.453	54.04	2.43419e-49
chr1	43901041	43901756	715	43901347	29.519	56.561	1.186	1.876	190.783	6.5059e-185
chr1	44368198	44368769	571	44368428	9.842	58.968	3.263	5.66	22.131	6.58989e-18
chr1	44455525	44456097	572	44455845	6.578	39.713	6.198	5.095	10.322	2.06486e-06
chr1	44507495	44509402	1907	44508824	17.353	51.747	1.624	2.889	66.724	6.97534e-62
chr1	44772194	44772641	447	44772463	5.165	52.951	7.703	8.76	6.619	0.00704059
chr1	44784864	44785506	642	44785106	10.11	81.833	4.763	7.623	23.303	4.70599e-19
chr1	44879373	44879756	383	44879613	6.783	77.019	6.072	10.459	10.93	5.35098e-07
chr1	45899345	45902734	3389	45900937	26.297	68.595	0.314	2.596	151.688	4.45905e-146
chr1	46647938	46648221	283	46648090	5.808	50.544	6.606	7.565	8.2	0.00022256
chr1	46691447	46692477	1030	46691998	11.447	40.916	1.77	3.42	29.615	2.96652e-25
chr1	46906608	46907280	672	46906896	6.814	90.257	9.629	11.832	11.024	4.33722e-07
chr1	46911444	46911924	480	46911700	7.306	145.614	15.389	17.823	12.562	1.41952e-08
chr1	46940076	46940449	373	46940207	7.603	105.901	8.305	12.836	13.539	1.60683e-09
chr1	46947054	46947734	680	46947230	9.108	69.798	4.575	7.161	19.074	6.49385e-15
chr1	46951585	46951920	335	46951750	7.622	219.023	25.075	25.446	13.602	1.39528e-09
chr1	46959084	46959565	481	46959429	5.884	279.194	45.529	39.713	8.397	0.000144283
chr1	47007042	47007330	288	47007178	6.72	42.12	3.915	5.686	10.74	8.16253e-07
chr1	47045920	47046697	777	47046278	6.369	173.293	18.134	24.363	9.719	7.81872e-06
chr1	50488503	50488917	414	50488757	6.532	60.171	8.589	7.897	10.188	2.77708e-06
chr1	53069085	53069715	630	53069546	7.364	95.07	10.55	11.477	12.75	9.33153e-09
chr1	53099066	53099792	726	53099224	4.956	470.537	90.66	76.648	6.143	0.0197723
chr1	53103056	53103745	689	53103284	16.451	151.631	3.316	9.016	60.081	2.62334e-55
chr1	53134334	53134921	587	53134654	16.087	37.306	0.899	2.263	57.502	9.27627e-53
chr1	54967135	54968294	1159	54967640	11.057	126.359	5.141	10.963	27.692	2.30165e-23
chr1	55009022	55009505	483	55009277	7.2	163.665	26.481	19.054	12.22	3.03658e-08
chr1	55167731	55168235	504	55167924	14.818	37.306	0.89	2.458	48.949	2.60125e-44
chr1	55265496	55266503	1007	55265731	8.668	220.226	25.296	22.489	17.356	3.09596e-13
chr1	55351097	55351337	240	55351217	4.91	79.426	13.797	13.367	6.04	0.0246645
chr1	55431505	55431866	361	55431753	5.084	92.663	10.738	16.114	6.433	0.0105593
chr1	55455785	55456215	430	55456103	5.062	40.916	4.014	7.289	6.383	0.0117625
chr1	59685257	59686344	1087	59686065	9.206	117.935	5.528	12.21	19.472	2.65232e-15
chr1	60413377	60413676	299	60413567	6.773	45.73	4.851	6.035	10.9	5.71719e-07
chr1	62739179	62739546	367	62739355	6.475	103.494	10.873	14.305	10.023	3.9911e-06
chr1	62784635	62784936	301	62784771	4.968	401.943	83.3	64.138	6.17	0.0186471
chr1	65129381	65129978	597	65129642	8.348	103.494	4.898	11.811	16.158	4.53869e-12
chr1	68512507	68513236	729	68512668	9.585	231.057	15.212	22.518	21.036	7.80483e-17
chr1	68514631	68515907	1276	68515728	4.975	143.207	20.476	24.668	6.186	0.0180157
chr1	72831062	72833399	2337	72832513	7.18	96.274	9.086	12.142	12.158	3.48558e-08
chr1	89662274	89663196	922	89662930	7.167	37.306	4.341	4.599	12.117	3.81663e-08
chr1	93458000	93459039	1039	93458638	16.917	37.306	1.059	2.143	63.469	1.16576e-58
chr1	95256973	95258904	1931	95258102	11.328	34.899	0.614	3.027	29.021	1.14381e-24
chr1	109395136	109395806	670	109395499	6.877	241.888	25.563	31.457	11.213	2.84991e-07
chr1	110077738	110078737	999	110078107	12.925	144.41	9.677	10.424	37.486	5.22541e-33
chr1	110212281	110212561	280	110212409	5.339	158.852	21.029	25.813	7.03	0.0028813
chr1	110231191	110231404	213	110231315	5.142	113.122	18.921	18.322	6.565	0.0079179
chr1	110299932	110300792	860	110300488	17.444	56.561	1.987	3.129	67.417	1.44281e-62
chr1	110345231	110345928	697	110345768	6.8	67.392	6.034	9.024	10.979	4.79974e-07
chr1	113189918	113193119	3201	113191544	15.944	34.899	0.36	2.166	56.503	9.02445e-52
chr1	113216252	113216681	429	113216441	5.083	127.563	22.257	20.718	6.429	0.0106489
chr1	113600794	113601642	848	113601239	16.351	38.509	1.184	2.283	59.366	1.33015e-54
chr1	114286688	114287880	1192	114287413	15.898	102.291	2.715	6.263	56.187	1.84347e-51
chr1	114295162	114295589	427	114295461	7.473	42.12	2.444	5.309	13.105	4.22852e-09
chr1	145533316	145535085	1769	145533540	9.284	49.34	1.624	5.14	19.787	1.30749e-15
chr1	145538004	145538487	483	145538100	5.884	43.323	3	6.853	8.398	0.000143969
chr1	149885386	149885955	569	149885770	8.789	42.12	2.377	4.522	17.821	1.08769e-13
chr1	149984040	149984862	822	149984638	8.365	50.544	3.44	5.631	16.221	3.94212e-12
chr1	150244220	150244756	536	150244476	12.462	48.137	2.624	3.652	34.918	1.79112e-30
chr1	150334612	150335654	1042	150335013	9.179	60.171	6.105	5.89	19.363	3.3868e-15
chr1	150524553	150525108	555	150524912	4.855	1107.15	316.196	162.926	5.919	0.0320006
chr1	150944143	150944626	483	150944471	6.107	123.952	14.349	17.946	8.994	3.86301e-05
chr1	150949426	150949692	266	150949564	5.265	388.705	106.345	53.634	6.852	0.00424062
chr1	150956684	150957430	746	150957239	10.323	44.527	2.609	4.061	24.256	5.46429e-20
chr1	150959626	150960159	533	150959876	13.375	50.544	1.611	3.658	40.075	1.48481e-35
chr1	150971113	150971710	597	150971241	6.299	69.798	13.127	8.996	9.525	1.19735e-05
chr1	150972247	150973631	1384	150973183	11.815	55.357	4.187	4.331	31.484	4.30571e-27
chr1	151030587	151031082	495	151030921	4.961	180.513	36.697	28.988	6.155	0.0192599
chr1	151060393	151062400	2007	151061409	17.256	58.968	1.12	3.352	65.999	3.64475e-61
chr1	151137336	151137791	455	151137536	5.6	77.019	12.502	11.522	7.668	0.000713486
chr1	151372079	151372765	686	151372622	7.385	290.024	50.303	32.462	12.816	8.05254e-09
chr1	151685421	151685741	320	151685567	6.398	46.933	4.171	6.683	9.804	6.47929e-06
chr1	151821740	151822077	337	151821886	6.563	64.985	9.472	8.458	10.279	2.27189e-06
chr1	153522723	153523611	888	153523488	5.583	105.901	15.359	16.216	7.628	0.000778786
chr1	153524289	153525304	1015	153524746	10.194	55.357	4.898	4.95	23.676	2.02428e-19
chr1	153768710	153769525	815	153769357	7.872	155.241	21.573	16.979	14.458	2.05873e-10
chr1	153777771	153778027	256	153777891	4.818	335.754	53.805	58.516	5.839	0.0379956
chr1	153902678	153903744	1066	153903223	14.419	111.918	3.447	7.523	46.405	8.4032e-42
chr1	154384450	154385090	640	154384850	14.547	33.696	1.534	2.211	47.213	1.34583e-42
chr1	154437008	154437482	474	154437184	5.88	60.171	9.381	8.638	8.387	0.000147538
chr1	154550675	154552505	1830	154551347	17.799	73.409	2.616	3.977	70.146	2.86946e-65
chr1	154913884	154914287	403	154914126	7.253	336.958	50.923	39.436	12.39	2.07953e-08
chr1	154940555	154941281	726	154940972	22.684	95.07	2.739	4.07	113.188	6.59628e-108
chr1	154977239	154977712	473	154977477	8.196	235.87	23.691	25.887	15.606	1.56601e-11
chr1	155012264	155012680	416	155012455	6.675	55.357	4.772	7.578	10.608	1.09391e-06
chr1	155047511	155047813	302	155047669	6.192	54.154	5.178	7.91	9.226	2.31572e-05
chr1	155084360	155085070	710	155084851	9.846	48.137	3.103	4.574	22.148	6.34069e-18
chr1	155102865	155103201	336	155103017	5.438	137.19	21.894	21.203	7.268	0.00171491
chr1	155147621	155149070	1449	155148876	4.816	123.952	33.976	18.681	5.835	0.0383338
chr1	155910313	155910743	430	155910530	6.623	398.332	67.376	49.974	10.452	1.54476e-06
chr1	155947710	155948027	317	155947888	9.798	335.754	48.656	29.301	21.94	1.01487e-17
chr1	155995972	155996348	376	155996244	5.446	110.715	24.641	15.805	7.288	0.0016419
chr1	156037168	156038202	1034	156037661	11.917	58.968	3.549	4.651	32.013	1.29286e-27
chr1	156190181	156190981	800	156190684	16.369	38.509	1.062	2.288	59.499	9.8332e-55
chr1	156229446	156229939	493	156229737	6.222	256.329	26.045	37.01	9.31	1.92347e-05
chr1	156263948	156264680	732	156264409	11.445	85.443	7.443	6.815	29.606	3.0274e-25
chr1	156591186	156591578	392	156591386	5.473	38.509	5.006	6.121	7.355	0.00141938
chr1	156597568	156598019	451	156597907	5.167	75.816	11.998	12.351	6.624	0.00696408
chr1	156707083	156707579	496	156707347	9.656	48.137	1.812	4.797	21.335	3.97576e-17
chr1	156771526	156772158	632	156771686	9.921	110.715	5.594	10.596	22.471	3.06496e-18
chr1	156779399	156779711	312	156779581	6.721	37.306	3.436	5.039	10.744	8.09133e-07
chr1	156904302	156904840	538	156904566	15.084	43.323	1.754	2.756	50.683	5.02806e-46
chr1	160052194	160052644	450	160052331	5.218	121.545	18.736	19.701	6.744	0.00536559
chr1	160951321	160951561	240	160951465	6.144	223.836	39.918	29.937	9.093	3.10316e-05
chr1	164583720	164584773	1053	164583960	5.376	40.916	3.576	6.946	7.117	0.00238425
chr1	167092386	167093059	673	167092810	8.206	62.578	5.802	6.919	15.641	1.44811e-11
chr1	167137385	167138401	1016	167138159	10.187	49.34	2.18	4.629	23.646	2.16629e-19
chr1	167743980	167748561	4581	167746848	16.466	146.817	1.86	8.803	60.191	2.04715e-55
chr1	167761600	167762736	1136	167761822	15.461	33.696	0.901	2.121	53.194	1.66887e-48
chr1	167765601	167766501	900	167766124	7.282	85.443	9.234	10.465	12.484	1.68773e-08
chr1	173637868	173638396	528	173638188	6.231	42.12	6.831	5.663	9.334	1.82507e-05
chr1	173883238	173883923	685	173883794	6.856	42.12	2.217	5.82	11.149	3.2866e-07
chr1	177999755	178001115	1360	178000728	6.379	73.409	9.231	10.06	9.75	7.299e-06
chr1	180137195	180137397	202	180137285	4.795	50.544	7.414	8.994	5.789	0.0422879
chr1	180143351	180143750	399	180143527	7.838	48.137	2.663	5.802	14.339	2.68233e-10
chr1	180158108	180158814	706	180158350	12.94	43.323	2.078	3.187	37.572	4.29583e-33
chr1	180181665	180182910	1245	180182266	9.337	34.899	2.877	3.429	20.005	7.98508e-16
chr1	180198198	180198475	277	180198339	4.991	405.553	87.815	63.667	6.221	0.0167116
chr1	180202370	180202907	537	180202569	5.366	317.703	66.973	46.724	7.095	0.00250164
chr1	180231210	180231854	644	180231586	10.507	52.951	2.304	4.82	25.097	8.18105e-21
chr1	180232418	180232862	444	180232630	12.629	89.053	4.1	6.727	35.835	2.22441e-31
chr1	200002372	200002786	414	200002562	6.146	107.104	10.169	15.773	9.099	3.06097e-05
chr1	200990451	200990971	520	200990613	5.979	71.002	12.509	9.783	8.649	8.28103e-05
chr1	201021436	201022016	580	201021807	11.733	55.357	2.875	4.473	31.063	1.12091e-26
chr1	201089768	201090747	979	201090024	11.086	58.968	4.048	4.954	27.834	1.66919e-23
chr1	201098652	201100274	1622	201099300	18.066	57.764	1.569	3.111	72.228	2.50662e-67
chr1	201125850	201127128	1278	201126546	8.757	86.646	4.476	9.383	17.699	1.43052e-13
chr1	201417547	201418015	468	201417755	6.538	176.903	33.097	21.995	10.205	2.67391e-06
chr1	201504096	201504482	386	201504383	4.931	107.104	14.542	18.773	6.086	0.0223428
chr1	201520823	201521357	534	201521157	5.529	84.239	7.84	13.819	7.491	0.00105266
chr1	201550997	201551581	584	201551397	10.548	33.696	1.537	3.049	25.286	5.33066e-21
chr1	201580673	201581527	854	201581041	26.98	54.154	1.811	1.94	159.597	6.16902e-154
chr1	201642559	201643054	495	201642780	9.528	188.937	19.017	17.833	20.796	1.34004e-16
chr1	201648083	201649679	1596	201648699	22.794	49.34	0.872	2.126	114.282	5.46059e-109
chr1	202026975	202028259	1284	202027415	20.988	116.732	1.176	5.506	97.076	6.11257e-92
chr1	202072844	202074276	1432	202073405	22.88	50.544	0.577	2.184	115.132	7.82231e-110
chr1	202105066	202105453	387	202105251	5.212	58.968	12.055	9	6.729	0.0055437
chr1	203094518	203095704	1186	203095173	4.87	126.359	22.05	21.42	5.952	0.0298414
chr1	203120699	203121812	1113	203121347	24.853	60.171	1.686	2.353	135.615	3.79158e-130
chr1	203247529	203247934	405	203247638	5.439	303.262	47.023	47.113	7.271	0.00170401
chr1	204044938	204045291	353	204045114	5.395	67.392	12.157	10.238	7.164	0.00215201
chr1	204123214	204124029	815	204123654	8.816	57.764	3.904	6.109	17.927	8.57276e-14
chr1	204144657	204146269	1612	204145457	24.586	92.663	2.862	3.653	132.748	2.60168e-127
chr1	204165991	204167325	1334	204166602	5.363	89.053	11.84	14.398	7.086	0.00255084
chr1	204235682	204236178	496	204235898	11.314	39.713	1.11	3.412	28.951	1.33744e-24
chr1	204240164	204240599	435	204240386	11.209	36.103	1.557	3.082	28.431	4.33545e-24
chr1	204449744	204450056	312	204449902	7.034	168.479	15.221	21.788	11.698	9.68812e-08
chr1	204474589	204475197	608	204474973	6.104	67.392	13.661	8.803	8.984	3.94998e-05
chr1	204984200	204984755	555	204984504	9.23	131.173	11.216	12.996	19.569	2.12811e-15
chr1	205023212	205023486	274	205023350	4.966	57.764	4.636	10.699	6.165	0.0188475
chr1	205028341	205029210	869	205029034	10.239	121.545	7.052	11.182	23.877	1.2879e-19
chr1	205646898	205647501	603	205647086	9.487	66.188	7.108	6.227	20.626	1.96777e-16
chr1	205726199	205727719	1520	205727000	11.91	34.899	0.78	2.865	31.978	1.39951e-27
chr1	205899613	205900573	960	205900215	11.505	69.798	2.152	5.88	29.903	1.55055e-25
chr1	205908728	205910125	1397	205909116	8.213	216.616	14.773	24.576	15.667	1.36511e-11
chr1	208015703	208016297	594	208015954	15.384	140.8	5.974	8.764	52.678	5.39111e-48
chr1	208051582	208053317	1735	208052377	20.664	55.357	1.212	2.62	94.14	4.93934e-89
chr1	208082610	208083149	539	208082954	8.279	261.142	33.405	27.506	15.907	7.96483e-12
chr1	208090651	208091335	684	208091041	15.94	80.629	2.759	4.885	56.477	9.57205e-52
chr1	208131017	208131753	736	208131294	13.025	114.325	10.684	7.957	38.053	1.43921e-33
chr1	211499229	211499564	335	211499394	5.381	101.087	19.783	15.111	7.129	0.00232193
chr1	211534161	211536838	2677	211535935	36.032	37.306	0.433	1.023	283.572	5.35834e-277
chr1	212604905	212605332	427	212605153	6.572	38.509	5.067	5.089	10.305	2.14388e-06
chr1	212611660	212612751	1091	212612034	13.037	39.713	1.644	2.92	38.121	1.23666e-33
chr1	212660025	212660451	426	212660253	8.26	58.968	5.899	6.425	15.835	9.35694e-12
chr1	212688925	212689466	541	212689222	7.511	67.392	9.431	7.716	13.233	3.17821e-09
chr1	222645008	222646043	1035	222645759	11.133	42.12	1.217	3.674	28.061	9.99188e-24
chr1	222646295	222647151	856	222646887	15.918	45.73	1.375	2.786	56.323	1.35552e-51
chr1	222771425	222775879	4454	222774234	24.008	49.34	0.325	2.042	126.643	3.00674e-121
chr1	222911512	222913508	1996	222912137	10.341	119.139	6.509	10.892	24.337	4.54799e-20
chr1	222946382	222947083	701	222946873	5.654	79.426	14.336	11.511	7.806	0.000527615
chr1	224811874	224812291	417	224812187	5.236	311.686	74.064	45.385	6.784	0.00491542
chr1	226089570	226090584	1014	226090106	17.634	36.103	0.509	2.018	68.871	5.25043e-64
chr1	226159418	226159992	574	226159723	8.93	72.205	4.214	7.614	18.37	3.1661e-14
chr1	226223193	226224322	1129	226223441	11.906	37.306	3.731	2.82	31.96	1.45744e-27
chr1	226273586	226274248	662	226274042	10.101	75.816	3.582	7.151	23.261	5.17568e-19
chr1	228078156	228078500	344	228078330	6.283	122.749	14.942	17.157	9.48	1.32153e-05
chr1	228101608	228102101	493	228101899	7.974	85.443	6.88	9.852	14.813	9.31086e-11
chr1	228145069	228146596	1527	228146300	12.88	36.103	1.062	2.72	37.236	9.21361e-33
chr1	228187000	228187622	622	228187082	4.782	634.203	211.668	88.357	5.761	0.0448978
chr1	228565646	228566008	362	228565839	5.065	225.04	54.045	33.761	6.389	0.0116143
chr1	228669313	228670361	1048	228669505	7.421	45.73	2.598	5.812	12.935	6.17682e-09
chr1	232865045	232865981	936	232865294	16.277	34.899	1.162	2.073	58.846	4.34195e-54
chr1	234611780	234612695	915	234612108	7.187	86.646	8.967	10.808	12.179	3.32605e-08
chr1	234689854	234690132	278	234689993	5.581	49.34	5.692	7.821	7.621	0.000790743
chr1	234734128	234735277	1149	234735077	6.654	61.374	15.799	6.849	10.545	1.25725e-06
chr1	235764100	235764766	666	235764407	8.666	96.274	6.388	10.372	17.348	3.15056e-13
chr1	235803789	235804158	369	235803972	6.729	40.916	4.429	5.422	10.768	7.67008e-07
chr1	236914855	236915750	895	236915022	5.287	36.103	1.77	6.494	6.906	0.00377211
chr1	243431216	243432485	1269	243431360	4.89	97.477	9.536	17.983	5.997	0.0270753
chr1	243451538	243451981	443	243451740	10.063	38.509	2.002	3.628	23.094	7.52221e-19
chr1	247278786	247279062	276	247278914	5.479	193.751	25.063	30.787	7.369	0.00137701
chr1	247288475	247289262	787	247288854	8.678	39.713	1.956	4.351	17.394	2.84391e-13
chr1	248021220	248021715	495	248021535	5.501	269.566	58.895	38.296	7.423	0.00122258
chr1	248047287	248048790	1503	248047753	21.272	58.968	1.283	2.712	99.682	1.60801e-94
chr1	248071126	248071551	425	248071326	9.96	56.561	4.508	5.226	22.643	2.08088e-18
chr1	248077560	248078713	1153	248078441	12.231	108.308	4.719	8.469	33.672	3.03154e-29
chr1	248124362	248124930	568	248124683	19.653	34.899	0.67	1.742	85.266	3.10306e-80
chr1	248907077	248910606	3529	248907628	9.151	36.103	0.946	3.842	19.248	4.39298e-15
chr10	3235502	3235767	265	3235630	5.934	75.816	6.892	11.616	8.528	0.000108074
chr10	5702673	5703461	788	5703125	9.371	61.374	3.293	6.198	20.142	5.86425e-16
chr10	5727945	5728335	390	5728113	4.836	81.833	17.319	13.342	5.877	0.0350021
chr10	7857783	7858546	763	7858175	13.331	72.205	3.539	5.151	39.817	2.65206e-35
chr10	15023793	15025591	1798	15024193	17.912	32.492	0.687	1.776	71.019	3.94991e-66
chr10	15076286	15077378	1092	15076807	10.466	36.103	2.397	3.221	24.907	1.25894e-20
chr10	15468202	15469893	1691	15468394	20.807	90.257	1.716	4.255	95.425	2.62823e-90
chr10	15477042	15477354	312	15477170	6.082	36.103	3.268	5.399	8.925	4.49509e-05
chr10	21805007	21805398	391	21805151	5.048	522.285	130.097	77.693	6.35	0.0126313
chr10	22610029	22610231	202	22610095	6.006	257.532	69.314	31.338	8.721	7.06721e-05
chr10	22634577	22634792	215	22634675	5.669	511.454	105.826	71.554	7.842	0.000487618
chr10	22710179	22711591	1412	22710380	8.123	42.12	2.115	4.925	15.343	2.82712e-11
chr10	22714398	22715816	1418	22715460	22.742	50.544	0.771	2.189	113.763	1.78535e-108
chr10	25162357	25162872	515	25162492	5.918	395.925	55.069	57.598	8.487	0.000118414
chr10	45357423	45358189	766	45357960	5.791	77.019	9.259	11.701	8.155	0.000245731
chr10	45480047	45480883	836	45480559	13.103	52.951	2.542	3.847	38.499	5.26798e-34
chr10	46967139	46968804	1665	46968459	11.686	192.547	13.477	15.323	30.823	1.92628e-26
chr10	46971601	46972048	447	46971861	4.852	209.395	45.013	33.883	5.912	0.0324746
chr10	46995529	46995860	331	46995685	5.525	137.19	17.86	21.6	7.481	0.00107519
chr10	47004482	47004850	368	47004573	5.569	310.483	67.406	43.645	7.592	0.000842842
chr10	49765289	49765892	603	49765663	12.576	37.306	0.926	2.893	35.544	4.30793e-31
chr10	49774644	49775173	529	49774901	7.647	38.509	2.472	4.713	13.687	1.15219e-09
chr10	49867347	49868421	1074	49867537	11.726	42.12	4.125	3.24	31.027	1.21411e-26
chr10	50943462	50945613	2151	50944223	18.286	49.34	0.738	2.658	73.972	4.70557e-69
chr10	51518412	51519676	1264	51518916	5.696	58.968	6.63	9.188	7.912	0.00041872
chr10	53457959	53458684	725	53458271	10.77	83.036	8.126	6.955	26.322	5.13765e-22
chr10	70134246	70138428	4182	70135297	33.27	57.764	0.549	1.72	241.98	8.72607e-236
chr10	70284549	70286593	2044	70284925	13.083	67.392	3.386	4.892	38.384	6.82347e-34
chr10	70358090	70358845	755	70358345	12.162	42.12	3.024	3.215	33.306	6.90057e-29
chr10	72664769	72665714	945	72665449	8.566	69.798	5.451	7.512	16.97	7.35765e-13
chr10	72673010	72673412	402	72673141	5.081	74.612	8.422	13.027	6.425	0.0107392
chr10	72733865	72734690	825	72734335	13.536	167.275	3.11	12.128	41.016	1.75348e-36
chr10	72748063	72748540	477	72748287	12.566	34.899	1.35	2.67	35.49	4.86363e-31
chr10	75116328	75117296	968	75116704	18.249	56.561	3.153	2.927	73.678	9.17904e-69
chr10	76961381	76962405	1024	76962077	21.905	79.426	1.665	3.55	105.637	2.01756e-100
chr10	79694152	79695185	1033	79694792	14.791	73.409	1.912	4.834	48.774	3.86525e-44
chr10	79709323	79709919	596	79709669	5.05	55.357	9.301	9.121	6.354	0.0125249
chr10	81037734	81037965	231	81037861	4.938	38.509	3.084	7.174	6.103	0.0215457
chr10	81040667	81041227	560	81040963	7.211	56.561	3.305	7.385	12.256	2.8035e-08
chr10	81066688	81067235	547	81066996	16.456	132.376	4.611	7.764	60.121	2.39757e-55
chr10	81091449	81092208	759	81091636	11.131	110.715	4.156	9.573	28.051	1.02207e-23
chr10	81158096	81158471	375	81158297	7.867	67.392	6.419	7.751	14.438	2.15067e-10
chr10	81167868	81168689	821	81168161	6.604	48.137	4.2	6.653	10.398	1.74319e-06
chr10	81191355	81192951	1596	81191953	9.471	51.747	2.885	5.159	20.558	2.29115e-16
chr10	82016047	82017084	1037	82016675	7.155	259.939	24.13	32.959	12.076	4.18197e-08
chr10	82033000	82033363	363	82033219	10.86	45.73	2.821	3.951	26.748	1.96461e-22
chr10	82258614	82259745	1131	82259542	5.861	113.122	19.054	16.049	8.338	0.000164351
chr10	82289766	82289981	215	82289877	5.393	263.549	71.538	35.603	7.16	0.00217011
chr10	85970436	85972425	1989	85971640	11.751	133.58	4.662	10.971	31.154	9.11375e-27
chr10	86005010	86006641	1631	86005290	19.341	37.306	0.556	1.9	82.615	1.30463e-77
chr10	94352403	94352597	194	94352518	5.562	309.279	104.434	36.828	7.574	0.000876295
chr10	94501573	94502480	907	94502059	11.471	75.816	2.22	6.416	29.736	2.25804e-25
chr10	98032314	98032784	470	98032612	9.277	44.527	1.768	4.609	19.76	1.38839e-15
chr10	98066194	98067443	1249	98066848	13.628	157.648	13.347	10.589	41.563	5.07157e-37
chr10	98098969	98100085	1116	98099843	5.377	64.985	10.488	10.134	7.122	0.00235819
chr10	99266275	99268372	2097	99267523	25.041	49.34	0.901	1.934	137.662	3.60946e-132
chr10	99307886	99308721	835	99308174	12.134	38.509	1.293	3.067	33.158	9.66206e-29
chr10	99334823	99335239	416	99335052	6.221	61.374	5.204	9.029	9.307	1.93579e-05
chr10	100997875	100999543	1668	100998797	12.006	52.951	2.137	4.232	32.48	4.50519e-28
chr10	101294272	101294943	671	101294628	5.395	273.176	48.551	41.639	7.163	0.0021563
chr10	101354681	101355777	1096	101355537	6.821	54.154	3.46	7.432	11.045	4.14135e-07
chr10	101908134	101908943	809	101908659	11.094	54.154	1.809	4.718	27.874	1.52463e-23
chr10	102029329	102030504	1175	102030017	20.639	61.374	1.955	2.879	93.915	8.25466e-89
chr10	102095831	102097224	1393	102096335	14.485	42.12	1.79	2.784	46.819	3.29794e-42
chr10	102102432	102102789	357	102102672	7.234	166.072	25.76	19.397	12.328	2.38848e-08
chr10	102788854	102789153	299	102789001	5.577	104.698	12.398	16.55	7.612	0.000806501
chr10	102812955	102813463	508	102813150	8.254	62.578	5.107	6.963	15.814	9.81004e-12
chr10	102850581	102851208	627	102851040	7.504	57.764	4.859	7.05	13.208	3.35922e-09
chr10	102866477	102867272	795	102867006	16.373	75.816	2.374	4.486	59.524	9.30238e-55
chr10	102885826	102886292	466	102886170	6.137	102.291	13.632	14.446	9.076	3.22126e-05
chr10	102890367	102890710	343	102890518	6.711	156.445	22.536	19.955	10.712	8.68664e-07
chr10	104125653	104127385	1732	104126019	21.336	57.764	1.022	2.659	100.278	4.11898e-95
chr10	104166764	104166988	224	104166884	5.139	42.12	7.105	6.813	6.56	0.00800493
chr10	104172819	104173106	287	104172970	5.391	209.395	23.577	34.47	7.154	0.00219823
chr10	105156083	105156432	349	105156199	4.856	1434.48	600.662	171.7	5.922	0.0317916
chr10	105210178	105210489	311	105210354	5.256	140.8	25.584	21.923	6.831	0.00443911
chr10	105219719	105220220	501	105219964	13.575	77.019	3.689	5.402	41.247	1.03644e-36
chr10	105305982	105306888	906	105306318	8.191	64.985	4.236	7.417	15.585	1.64117e-11
chr10	105324295	105324906	611	105324624	7.914	198.564	20.117	22.549	14.603	1.48931e-10
chr10	105423440	105423930	490	105423626	7.864	63.781	4.279	7.566	14.43	2.18765e-10
chr10	105427812	105428100	288	105427940	5.973	170.886	31.813	23.284	8.632	8.59469e-05
chr10	105446461	105446798	337	105446629	6.723	104.698	19.143	12.726	10.749	7.9999e-07
chr10	105483584	105484611	1027	105483839	14.339	37.306	0.949	2.535	45.907	2.60799e-41
chr10	105516574	105516962	388	105516774	8.096	244.294	33.334	26.059	15.244	3.53116e-11
chr10	105544657	105545089	432	105544801	8.604	66.188	4.259	7.198	17.113	5.32637e-13
chr10	105792656	105793361	705	105793056	7.797	52.951	3.251	6.374	14.2	3.66126e-10
chr10	105808375	105808862	487	105808677	10.468	37.306	1.296	3.44	24.918	1.22829e-20
chr10	105978573	105978855	282	105978717	4.955	213.005	23.704	38.204	6.141	0.01986
chr10	106114625	106115768	1143	106115000	9.674	36.103	3.121	3.409	21.41	3.3548e-17
chr10	108923481	108923819	338	108923658	5.544	92.663	11.985	14.551	7.53	0.000965394
chr10	108924391	108924698	307	108924560	6.512	430.825	48.937	58.642	10.131	3.14904e-06
chr10	112595498	112595786	288	112595642	4.826	152.834	24.111	26.67	5.857	0.0365681
chr10	112606875	112608111	1236	112607401	28.98	45.73	0.984	1.544	183.931	4.1174e-178
chr10	116016291	116016962	671	116016636	21.113	38.509	0.705	1.791	98.217	4.50547e-93
chr10	119027973	119028778	805	119028249	10.364	57.764	2.026	5.378	24.441	3.60202e-20
chr10	120005999	120006462	463	120006135	6.104	72.205	6.228	10.809	8.985	3.9419e-05
chr10	120300936	120302843	1907	120302169	16.866	52.951	1.752	3.036	63.099	2.6958e-58
chr10	120310165	120313583	3418	120311440	10.355	111.918	3.72	10.449	24.402	3.92873e-20
chr10	124891792	124892215	423	124891986	5.282	146.817	29.997	22.117	6.893	0.00388005
chr10	126056306	126056714	408	126056532	9.262	113.122	8.08	11.341	19.698	1.59254e-15
chr10	126072426	126072730	304	126072570	5.336	57.764	6.133	9.676	7.023	0.00292722
chr10	126158589	126160972	2383	126159021	10.54	125.156	7.364	11.175	25.25	5.7755e-21
chr10	126184994	126185502	508	126185107	6.185	43.323	2.138	6.659	9.206	2.42046e-05
chr10	126211605	126212061	456	126211909	4.799	103.494	12.281	19.009	5.796	0.0416841
chr10	126233676	126234258	582	126233844	7.599	107.104	7.347	13.128	13.524	1.65991e-09
chr10	126340671	126341307	636	126340999	5.603	54.154	7.441	8.336	7.678	0.000697941
chr10	126365203	126366398	1195	126365571	14.299	62.578	1.555	4.268	45.653	4.65452e-41
chr10	126382313	126383571	1258	126382852	22.013	102.291	0.94	4.604	106.67	1.9436e-101
chr10	126407414	126408254	840	126407670	5.628	150.428	34.113	20.667	7.739	0.000611089
chr10	128580750	128581223	473	128581005	5.266	68.595	6.131	11.862	6.856	0.0042047
chr10	128583629	128584212	583	128583994	6.697	194.954	19.062	26.263	10.673	9.47877e-07
chr10	128584613	128585835	1222	128584893	5.087	85.443	12.499	14.34	6.439	0.0104174
chr10	128595433	128596160	727	128595872	6.378	114.325	14.106	15.713	9.746	7.36351e-06
chr10	131331176	131331527	351	131331346	5.026	879.701	216.899	131.881	6.3	0.0140691
chr10	131331821	131332618	797	131332129	11.436	98.68	8.971	7.845	29.558	3.37432e-25
chr10	134133555	134134008	453	134133717	9.369	179.31	12.18	17.838	20.137	5.93055e-16
chr10	134212539	134213158	619	134212734	10.429	113.122	11.894	9.706	24.738	1.84099e-20
chr10	134228286	134228862	576	134228461	10.054	36.103	2.137	3.378	23.053	8.24386e-19
chr10	134236670	134237493	823	134236988	5.427	400.739	76.57	59.735	7.241	0.00182067
chr11	342348	343500	1152	342996	17.291	40.916	0.82	2.319	66.261	2.00834e-61
chr11	350794	351034	240	350914	5.905	175.699	21.163	26.168	8.454	0.000127315
chr11	451456	451993	537	451794	5.385	84.239	16.376	12.601	7.141	0.00226078
chr11	692722	693204	482	693047	11.041	110.715	7.556	9.343	27.617	2.73139e-23
chr11	703781	704269	488	703980	8.199	57.764	6.09	6.303	15.615	1.53486e-11
chr11	763335	763727	392	763559	5.171	49.34	8.331	7.931	6.633	0.00683059
chr11	767570	767979	409	767738	8.401	36.103	2.78	3.967	16.352	2.93809e-12
chr11	775885	776772	887	776309	7.618	90.257	14.295	9.971	13.589	1.43501e-09
chr11	778259	778691	432	778424	5.599	188.937	34.222	27.632	7.667	0.000714972
chr11	779113	779438	325	779261	5.105	54.154	7.768	9.087	6.479	0.00954909
chr11	793633	794116	483	793953	7.69	67.392	5.691	8.024	13.831	8.33105e-10
chr11	803531	804011	480	803843	6.287	43.323	7.117	5.759	9.491	1.29002e-05
chr11	832632	832860	228	832761	5.647	572.828	128.209	78.729	7.788	0.000549016
chr11	839749	840200	451	839912	7.102	135.987	15.082	17.025	11.909	6.06544e-08
chr11	850439	850770	331	850626	6.133	93.867	15.064	12.849	9.064	3.30812e-05
chr11	1121214	1121630	416	1121446	5.593	34.899	2.873	5.726	7.651	0.000740329
chr11	1124485	1125332	847	1124669	7.882	74.612	3.203	9.06	14.492	1.90671e-10
chr11	1298181	1298659	478	1298421	15.409	34.899	0.83	2.211	52.845	3.69542e-48
chr11	1842616	1843808	1192	1843360	25.948	63.781	1.537	2.399	147.713	3.95188e-142
chr11	1848811	1849410	599	1849265	6.529	81.833	10.599	10.911	10.178	2.83894e-06
chr11	1851495	1851781	286	1851648	5.047	423.604	80.03	68.079	6.347	0.012714
chr11	1891395	1892975	1580	1892074	6.052	83.036	8.529	12.311	8.845	5.3738e-05
chr11	1895397	1895877	480	1895711	11.082	42.12	2.484	3.577	27.813	1.74857e-23
chr11	1940553	1940867	314	1940723	13.286	150.428	7.649	10.746	39.555	4.79539e-35
chr11	1957943	1959980	2037	1958578	17.492	243.091	11.436	13.243	67.786	6.23153e-63
chr11	1989430	1989866	436	1989647	8.111	376.671	42.993	41.139	15.299	3.12143e-11
chr11	2001033	2002210	1177	2001305	16.458	120.342	5.153	6.999	60.133	2.33469e-55
chr11	2018152	2018504	352	2018296	7.073	163.665	19.325	20.407	11.819	7.40025e-08
chr11	2040399	2040671	272	2040530	5.925	50.544	3.57	7.928	8.506	0.000113538
chr11	3775287	3776320	1033	3775838	15.66	40.916	1.029	2.547	54.547	7.67697e-50
chr11	3854365	3854779	414	3854595	6.92	58.968	5.148	7.778	11.344	2.12828e-07
chr11	3858547	3859161	614	3858904	8.558	215.412	25.83	22.153	16.939	7.8858e-13
chr11	3876987	3877411	424	3877238	5.249	653.457	196.227	87.112	6.815	0.00459326
chr11	4631718	4633530	1812	4631974	7.204	63.781	4.751	8.194	12.234	2.94322e-08
chr11	5693797	5696280	2483	5695667	21.614	51.747	0.445	2.374	102.874	1.0808e-97
chr11	8033494	8034119	625	8033798	8.204	38.509	2.15	4.432	15.634	1.47071e-11
chr11	8230746	8231327	581	8230993	5.447	213.005	24.397	34.627	7.29	0.0016354
chr11	8274682	8275060	378	8274931	5.422	44.527	3.18	7.625	7.23	0.0018654
chr11	8288693	8289442	749	8289013	7.882	157.648	24.402	16.904	14.493	1.9027e-10
chr11	8373657	8374342	685	8374033	9.395	44.527	2.327	4.492	20.242	4.67971e-16
chr11	8654074	8655941	1867	8655216	26.957	72.205	0.516	2.659	159.321	1.15531e-153
chr11	10790842	10792081	1239	10791812	12.031	33.696	0.864	2.729	32.61	3.35038e-28
chr11	10807730	10808361	631	10808034	7.801	44.527	2.34	5.408	14.21	3.58069e-10
chr11	10829142	10829706	564	10829514	5.214	505.437	118.113	74.292	6.732	0.00550827
chr11	10843728	10844307	579	10844137	7.839	38.509	2.97	4.534	14.343	2.65826e-10
chr11	11678324	11679557	1233	11679283	9.025	385.095	28.297	39.534	18.746	1.3552e-14
chr11	16947586	16947838	252	16947706	4.912	304.465	68.976	47.943	6.045	0.0243998
chr11	17461542	17461934	392	17461718	5.915	60.171	7.145	8.965	8.479	0.000120484
chr11	17475762	17476944	1182	17475963	19.127	34.899	0.573	1.795	80.821	7.69141e-76
chr11	18470558	18471735	1177	18470903	15.931	54.154	1.196	3.324	56.416	1.09735e-51
chr11	18546718	18547340	622	18546894	6.745	52.951	4.75	7.146	10.816	6.89439e-07
chr11	20622882	20623235	353	20623036	6.412	234.667	26.254	32.505	9.842	5.95365e-06
chr11	22657202	22657833	631	22657433	8.934	284.007	19.454	29.613	18.385	3.06089e-14
chr11	30606971	30607189	218	30607085	6.747	551.167	125.941	63.026	10.821	6.8206e-07
chr11	32461075	32461908	833	32461443	7.001	107.104	14.365	13.246	11.595	1.21869e-07
chr11	35631881	35633228	1347	35633026	10.89	55.357	1.858	4.913	26.891	1.42125e-22
chr11	35640553	35640816	263	35640667	6.657	537.929	105.581	64.948	10.553	1.23503e-06
chr11	43304427	43304653	226	43304517	4.927	85.443	12.509	14.802	6.079	0.0226852
chr11	43334610	43335294	684	43334873	6.343	63.781	8.451	8.724	9.646	9.17599e-06
chr11	46231354	46232666	1312	46231914	9.914	37.306	0.93	3.669	22.442	3.27166e-18
chr11	46286934	46287818	884	46287535	6.836	64.985	3.862	8.942	11.088	3.7671e-07
chr11	46331006	46331546	540	46331201	7.082	156.445	21.771	19.015	11.849	6.92094e-08
chr11	46365961	46366273	312	46366095	5.234	68.595	12.906	10.64	6.78	0.00495893
chr11	46398191	46398468	277	46398338	4.774	66.188	7.655	12.262	5.742	0.0467926
chr11	46749711	46750300	589	46749933	8.922	79.426	3.399	8.521	18.339	3.39281e-14
chr11	46910840	46911507	667	46911148	5.982	216.616	38.593	29.762	8.656	8.15564e-05
chr11	46924722	46925491	769	46925058	11.288	73.409	3.826	6.164	28.825	1.7763e-24
chr11	47293869	47294409	540	47294177	7.732	37.306	4.025	4.304	13.975	6.03907e-10
chr11	47352211	47352496	285	47352367	5.344	90.257	8.806	15.24	7.042	0.0028074
chr11	47360884	47361804	920	47361260	20.122	57.764	1.735	2.785	89.321	2.95379e-84
chr11	47594543	47594999	456	47594743	8.133	58.968	2.998	6.882	15.379	2.60927e-11
chr11	47610269	47610738	469	47610461	7.741	64.985	8.563	7.289	14.005	5.65534e-10
chr11	47615851	47616863	1012	47616640	5.433	199.768	31.71	30.93	7.258	0.00175281
chr11	47797051	47797755	704	47797255	10.135	97.477	2.782	9.343	23.414	3.66192e-19
chr11	57092725	57093200	475	57093032	4.782	649.847	212.431	91.462	5.762	0.0448023
chr11	57109539	57110779	1240	57110314	15.354	48.137	2.3	2.985	52.48	8.45441e-48
chr11	57231888	57232353	465	57232049	6.033	45.73	4.507	6.833	8.793	6.02711e-05
chr11	57246838	57247241	403	57247062	6.393	49.34	7.916	6.479	9.79	6.68512e-06
chr11	59534271	59534480	209	59534384	4.815	158.852	28.549	27.063	5.832	0.0385792
chr11	59581075	59581499	424	59581243	6.961	50.544	4.378	6.632	11.472	1.6013e-07
chr11	61248266	61248881	615	61248542	7.034	206.988	17.884	26.882	11.699	9.66895e-08
chr11	61305599	61305967	368	61305773	11.025	39.713	1.946	3.425	27.54	3.25757e-23
chr11	61307592	61307900	308	61307736	7.488	39.713	3.053	4.896	13.156	3.77423e-09
chr11	61322779	61323243	464	61323138	5.957	275.583	41.74	39.258	8.589	9.45323e-05
chr11	61340589	61341698	1109	61341400	7.691	46.933	3.367	5.665	13.834	8.27681e-10
chr11	61344667	61345167	500	61344819	9.943	222.633	18.242	20.556	22.568	2.46412e-18
chr11	61464091	61464342	251	61464198	5.256	137.19	35.186	19.405	6.833	0.00442004
chr11	61468689	61468946	257	61468824	5.229	454.893	102.655	67.369	6.767	0.00510046
chr11	61469374	61469709	335	61469534	6.26	78.222	14.764	10.138	9.414	1.52988e-05
chr11	61544420	61545024	604	61544848	7.49	702.798	126.811	76.905	13.16	3.74165e-09
chr11	61552796	61553438	642	61553097	6.288	38.509	3.017	5.645	9.492	1.28723e-05
chr11	61619412	61619784	372	61619604	7.559	37.306	1.71	4.709	13.39	2.23917e-09
chr11	61639501	61640035	534	61639741	6.218	121.545	17.335	16.758	9.299	1.97049e-05
chr11	61643627	61644077	450	61643913	8.606	54.154	2.869	5.959	17.122	5.22194e-13
chr11	61678510	61678990	480	61678662	4.856	64.985	10.279	11.265	5.923	0.0317241
chr11	61689223	61689991	768	61689879	7.404	104.698	10.863	12.673	12.88	6.98106e-09
chr11	61727013	61727314	301	61727141	5.287	58.968	5.688	10.077	6.907	0.00376458
chr11	62380993	62381222	229	62381108	5.612	375.467	91.219	50.647	7.7	0.000665161
chr11	62391781	62392335	554	62391917	5.623	58.968	6.76	9.285	7.727	0.000627368
chr11	62408871	62409409	538	62409224	17.479	73.409	2.476	4.058	67.68	7.93404e-63
chr11	62412723	62413302	579	62412974	9.809	110.715	12.56	10.007	21.986	9.13948e-18
chr11	62563837	62564332	495	62564159	8.643	58.968	3.706	6.394	17.261	3.82341e-13
chr11	63603553	63604265	712	63603985	13.901	54.154	5.175	3.523	43.205	1.21665e-38
chr11	63684403	63684650	247	63684491	5.359	472.944	113.6	67.058	7.077	0.00260183
chr11	63745036	63746218	1182	63745690	13.415	58.968	2.47	4.211	40.307	8.73905e-36
chr11	63848752	63849879	1127	63849324	9.996	57.764	2.455	5.533	22.799	1.46545e-18
chr11	63859930	63860258	328	63860066	6.571	55.357	4.638	7.719	10.301	2.16216e-06
chr11	63901789	63902153	364	63901965	6.829	160.055	15.651	21.147	11.067	3.94524e-07
chr11	64223250	64224111	861	64223434	9.187	40.916	1.848	4.253	19.394	3.15841e-15
chr11	64296865	64297925	1060	64297545	8.273	45.73	2.678	5.204	15.884	8.38902e-12
chr11	64322309	64322748	439	64322577	6.637	415.18	47.737	55.365	10.494	1.40667e-06
chr11	64401163	64401806	643	64401657	6.196	234.667	33.457	32.473	9.238	2.25496e-05
chr11	64410863	64411123	260	64410985	5.275	166.072	29.968	25.804	6.876	0.00402477
chr11	64510045	64510261	216	64510157	5.224	706.408	213.462	94.369	6.756	0.0052261
chr11	64534210	64534616	406	64534348	9.091	71.002	8.825	6.84	19.007	7.5461e-15
chr11	64535936	64536247	311	64536080	5.592	93.867	16.447	13.846	7.648	0.000744885
chr11	64618696	64618943	247	64618808	5.33	434.435	80.575	66.385	7.009	0.00301753
chr11	64620669	64620968	299	64620800	6.063	210.599	24.705	30.663	8.873	5.04903e-05
chr11	64630828	64631305	477	64631108	7.707	102.291	7.553	12.293	13.889	7.32537e-10
chr11	64648069	64648539	470	64648314	9.764	139.597	9.864	13.287	21.795	1.40389e-17
chr11	64652373	64652772	399	64652572	12.899	37.306	1.878	2.746	37.343	7.23605e-33
chr11	64677311	64677919	608	64677703	7.844	50.544	3.022	6.058	14.361	2.55382e-10
chr11	64699085	64699582	497	64699301	11.045	38.509	1.228	3.375	27.637	2.60944e-23
chr11	64857983	64858828	845	64858327	7.229	39.713	1.949	5.224	12.314	2.46256e-08
chr11	64895716	64896514	798	64896058	7.533	67.392	4.143	8.397	13.303	2.71641e-09
chr11	64975784	64976248	464	64976024	6.555	45.73	2.426	6.606	10.254	2.39925e-06
chr11	64985180	64985476	296	64985292	4.918	38.509	5.003	6.813	6.058	0.023723
chr11	65080932	65081445	513	65081291	6.095	89.053	13.711	12.36	8.962	4.14471e-05
chr11	65552548	65552958	410	65552788	6.87	54.154	7.453	6.798	11.192	2.98554e-07
chr11	65626342	65627130	788	65626496	5.911	314.093	104.108	35.523	8.469	0.000123201
chr11	65687919	65688329	410	65688176	6.741	58.968	10.249	7.227	10.802	7.11063e-07
chr11	65724297	65725082	785	65724641	20.614	193.751	5.171	9.148	93.687	1.38599e-88
chr11	65779532	65779949	417	65779733	7.54	164.869	19.478	19.282	13.329	2.56322e-09
chr11	65783427	65784066	639	65783881	5.858	46.933	5.165	7.13	8.329	0.000167513
chr11	65787778	65788042	264	65787903	6.521	162.462	18.67	22.052	10.155	2.98822e-06
chr11	65814529	65815657	1128	65814761	9.153	131.173	10.536	13.18	19.256	4.31503e-15
chr11	66059387	66059754	367	66059483	5.393	186.53	30.759	28.882	7.16	0.00217011
chr11	66091287	66091951	664	66091577	7.224	51.747	5.114	6.455	12.298	2.55282e-08
chr11	66141543	66141791	248	66141679	4.823	42.12	5.061	7.684	5.849	0.0371892
chr11	66147515	66147991	476	66147854	6.126	42.12	2.524	6.464	9.045	3.45121e-05
chr11	66235616	66235949	333	66235792	5.327	114.325	21.413	17.443	7	0.00307503
chr11	66268900	66270981	2081	66269604	29.435	34.899	0.484	1.169	189.704	7.70248e-184
chr11	66312824	66313379	555	66313233	5.462	355.009	81.284	50.118	7.326	0.00151173
chr11	66324673	66325397	724	66324819	7.15	58.968	5.653	7.456	12.063	4.30332e-08
chr11	66330010	66330537	527	66330338	8.282	38.509	2.689	4.325	15.918	7.77062e-12
chr11	66392965	66394199	1234	66393315	5.813	173.293	23.256	25.812	8.211	0.000217249
chr11	66395632	66396705	1073	66396487	6.729	97.477	8.446	13.231	10.767	7.68661e-07
chr11	66404509	66405206	697	66404833	6.152	68.595	10.363	9.466	9.115	2.9548e-05
chr11	66416856	66418151	1295	66417734	23.04	185.327	3.377	7.897	116.735	2.02283e-111
chr11	66454379	66454571	192	66454459	5.103	39.713	4.018	6.994	6.477	0.0095904
chr11	66492228	66492501	273	66492365	4.853	63.781	7.471	11.603	5.916	0.0322025
chr11	66496054	66496304	250	66496184	6.691	197.361	31.779	24.746	10.655	9.86374e-07
chr11	67395662	67396277	615	67395930	8.699	133.58	14.723	13.664	17.474	2.3727e-13
chr11	67399782	67400569	787	67400131	6.141	235.87	28.783	33.723	9.086	3.15035e-05
chr11	67426454	67426828	374	67426686	5.44	144.41	26.572	21.66	7.274	0.00169317
chr11	67432881	67433618	737	67432977	4.926	67.392	8.43	11.97	6.076	0.0228176
chr11	67435433	67436787	1354	67435910	16.823	67.392	2.705	3.845	62.781	5.56873e-58
chr11	67451725	67454416	2691	67452847	25.153	169.682	2.754	6.636	138.883	2.23156e-133
chr11	67481831	67482088	257	67481976	6.174	46.933	5.193	6.761	9.177	2.57958e-05
chr11	67498038	67498889	851	67498206	6.158	49.34	5.644	7.095	9.134	2.83341e-05
chr11	67547304	67547847	543	67547487	16.404	152.834	5.556	8.978	59.747	5.59564e-55
chr11	71274065	71274633	568	71274521	5.48	44.527	4.19	7.361	7.371	0.00137142
chr11	71293376	71293843	467	71293667	8.856	81.833	3.898	8.801	18.079	6.08083e-14
chr11	71315118	71315665	547	71315480	9.599	213.005	13.472	20.787	21.092	6.87422e-17
chr11	71363216	71364976	1760	71364008	24.193	34.899	0.219	1.433	128.578	3.57082e-123
chr11	74443742	74444990	1248	74444118	13.421	42.12	2.452	2.956	40.341	8.11454e-36
chr11	74464677	74466836	2159	74465901	18.744	57.764	1.21	3.017	77.667	1.01706e-72
chr11	77711420	77711902	482	77711670	8.695	56.561	5.639	5.856	17.462	2.43803e-13
chr11	93502902	93503782	880	93503076	10.987	38.509	0.987	3.415	27.353	4.97691e-23
chr11	94630235	94633798	3563	94630895	6.161	64.985	4.958	9.743	9.142	2.78456e-05
chr11	94687727	94689739	2012	94688105	13.703	34.899	0.446	2.514	42.013	1.82541e-37
chr11	102326151	102326650	499	102326527	5.971	172.089	18.067	25.793	8.629	8.65002e-05
chr11	102417038	102417592	554	102417261	10.339	50.544	2.059	4.69	24.328	4.64169e-20
chr11	107464331	107465107	776	107464651	7.501	60.171	4.328	7.445	13.198	3.43499e-09
chr11	107710783	107711409	626	107711073	5.772	132.376	20.053	19.461	8.106	0.000273703
chr11	108498288	108499930	1642	108499446	30.936	55.357	0.634	1.769	209.402	1.94891e-203
chr11	111798508	111798938	430	111798607	5.02	107.104	28.775	15.604	6.286	0.0145069
chr11	112126028	112127518	1490	112126641	18.761	77.019	2.169	3.99	77.804	7.43074e-73
chr11	116660254	116660883	629	116660682	7.95	214.209	28.762	23.326	14.73	1.11859e-10
chr11	116661465	116661965	500	116661851	5.851	379.078	102.909	47.199	8.311	0.000174311
chr11	116707080	116707562	482	116707280	7.331	374.264	87.232	39.154	12.64	1.19233e-08
chr11	116711829	116712117	288	116711981	9.271	114.325	7.811	11.489	19.735	1.46753e-15
chr11	116799213	116800153	940	116799493	7.272	80.629	6.026	10.259	12.451	1.81661e-08
chr11	117694506	117695429	923	117694850	6.207	1049.38	242.833	129.95	9.266	2.11995e-05
chr11	117806045	117806517	472	117806260	11.389	33.696	1.623	2.816	29.325	5.73981e-25
chr11	118069285	118069483	198	118069381	4.824	191.344	42.3	30.896	5.852	0.0369526
chr11	118111698	118111890	192	118111802	5.49	219.023	45.913	31.534	7.395	0.00130091
chr11	118209767	118210014	247	118209895	6.415	49.34	3.702	7.114	9.852	5.82455e-06
chr11	118272880	118273354	474	118273057	5.763	117.935	27.41	15.707	8.084	0.000287256
chr11	118298234	118299561	1327	118298964	11.013	38.509	1.893	3.325	27.48	3.73176e-23
chr11	118787965	118788786	821	118788614	7.451	204.582	24.4	24.181	13.034	4.94844e-09
chr11	118886184	118886516	332	118886368	7.71	52.951	4.789	6.247	13.899	7.15998e-10
chr11	118926228	118926493	265	118926333	5.08	55.357	11.642	8.605	6.423	0.0107847
chr11	118960093	118960806	713	118960390	8.807	77.019	5.87	8.079	17.889	9.33412e-14
chr11	118979983	118980526	543	118980255	13.711	73.409	5.341	4.965	42.058	1.64677e-37
chr11	123450121	123450583	462	123450286	7.801	77.019	8.758	8.751	14.21	3.58069e-10
chr11	123451652	123452336	684	123452080	7.257	104.698	13.837	12.521	12.401	2.02925e-08
chr11	123612871	123613275	404	123613101	5.386	90.257	19.18	13.197	7.142	0.00225605
chr11	124705037	124705301	264	124705157	6.042	40.916	4.284	6.063	8.817	5.72163e-05
chr11	124737917	124738286	369	124738109	8.018	225.04	32.127	24.059	14.969	6.56205e-11
chr11	124745149	124745784	635	124745390	7.409	182.92	32.251	20.337	12.895	6.7536e-09
chr11	124813143	124813419	276	124813281	5.341	51.747	4.29	8.886	7.033	0.00286206
chr11	128565563	128565835	272	128565699	6.997	386.298	72.37	44.866	11.582	1.25352e-07
chr11	128585703	128586281	578	128585943	4.996	109.511	21.063	17.705	6.232	0.0163148
chr11	128731954	128732375	421	128732186	9.311	148.021	10.456	14.774	19.899	1.01433e-15
chr11	128764277	128764501	224	128764389	4.944	60.171	10.153	10.116	6.117	0.0209136
chr11	128782857	128783747	890	128783433	8.153	68.595	3.656	7.965	15.451	2.21942e-11
chr11	129062388	129064071	1683	129062612	36.666	72.205	0.843	1.946	293.598	8.45043e-287
chr11	129312529	129313114	585	129312730	9.156	125.156	9.334	12.649	19.271	4.17071e-15
chr11	130207288	130208529	1241	130207840	8.027	37.306	0.783	4.55	15.001	6.10961e-11
chr11	130264423	130265245	822	130264591	11.699	33.696	0.934	2.8	30.891	1.65204e-26
chr11	130269626	130270265	639	130269935	17.165	160.055	6.42	8.95	65.317	1.72124e-60
chr11	130271729	130272513	784	130271985	10.826	123.952	6.969	10.805	26.588	2.82214e-22
chr11	130284766	130285446	680	130285078	17.776	128.766	5.295	6.946	69.967	4.30431e-65
chr11	130309071	130310675	1604	130310082	9.157	42.12	2.628	4.313	19.273	4.15262e-15
chr12	226713	227024	311	226861	10.776	108.308	5.019	9.586	26.347	4.85898e-22
chr12	3145417	3145978	561	3145562	7.978	74.612	4.977	8.728	14.829	8.98314e-11
chr12	3154907	3155406	499	3155119	8.116	110.715	7.713	12.691	15.318	2.99091e-11
chr12	5544401	5545163	762	5544596	23.948	107.104	3.85	4.312	126.015	1.26007e-120
chr12	6016986	6017258	272	6017105	4.796	358.619	60.701	62.114	5.792	0.0420369
chr12	6054286	6054875	589	6054771	4.761	211.802	42.761	35.504	5.716	0.0495217
chr12	6164610	6165539	929	6164914	7.927	43.323	5.326	4.793	14.649	1.3423e-10
chr12	6250328	6250785	457	6250633	14.917	96.274	5.393	6.092	49.593	5.98289e-45
chr12	6252127	6252497	370	6252315	7.646	539.132	46.523	64.431	13.682	1.16488e-09
chr12	6277746	6278302	556	6277990	7.797	58.968	6.836	6.686	14.199	3.66899e-10
chr12	6310392	6311548	1156	6310981	6.162	84.239	13.37	11.501	9.144	2.77283e-05
chr12	6711473	6712193	720	6712047	12.413	145.614	10.097	10.917	34.653	3.25362e-30
chr12	6755271	6755927	656	6755735	8.07	125.156	15.475	13.591	15.153	4.33906e-11
chr12	6815092	6815921	829	6815561	17.136	46.933	2.046	2.62	65.094	2.85595e-60
chr12	6863456	6864022	566	6863782	6.516	61.374	9.198	8.007	10.141	3.08261e-06
chr12	7018346	7019967	1621	7019750	7.999	64.985	3.981	7.627	14.901	7.64474e-11
chr12	7047290	7047699	409	7047513	4.911	358.619	137.788	44.965	6.043	0.0245013
chr12	8288317	8290421	2104	8288850	21.306	34.899	0.457	1.617	99.999	7.78994e-95
chr12	8421183	8422689	1506	8422016	17.57	38.509	0.643	2.155	68.38	1.61161e-63
chr12	9079550	9082214	2664	9080103	22.453	38.509	0.266	1.703	110.925	1.17673e-105
chr12	9103296	9103631	335	9103503	5.835	97.477	18.307	13.569	8.268	0.000191588
chr12	10103706	10104320	614	10104011	10.948	356.213	27.414	30.033	27.167	7.59787e-23
chr12	10942069	10947810	5741	10944728	17.685	52.951	0.399	2.972	69.261	2.15574e-64
chr12	11005054	11007426	2372	11006292	23.034	72.205	1.13	3.086	116.671	2.33545e-111
chr12	14797154	14797711	557	14797319	5.726	557.184	87.674	81.993	7.988	0.000354325
chr12	24991224	24991624	400	24991435	14.112	105.901	3.851	7.231	44.495	6.44505e-40
chr12	25004162	25004754	592	25004594	7.299	54.154	3.666	6.917	12.537	1.50079e-08
chr12	25130018	25131321	1303	25130578	16.709	32.492	0.737	1.9	61.951	3.67833e-57
chr12	27169927	27170610	683	27170039	4.967	74.612	10.735	12.86	6.168	0.018728
chr12	27238251	27242200	3949	27241466	16.441	46.933	0.352	2.833	60.01	3.08277e-55
chr12	27391338	27393114	1776	27391594	7.79	52.951	2.595	6.464	14.174	3.88114e-10
chr12	27862327	27863272	945	27862786	6.006	105.901	17.08	14.789	8.721	7.06721e-05
chr12	27942963	27944690	1727	27944315	27.398	57.764	0.485	2.091	164.538	7.97434e-159
chr12	29395090	29395474	384	29395210	5	135.987	21.174	22.964	6.241	0.015998
chr12	48210113	48210609	496	48210257	7.254	75.816	10.502	9.003	12.394	2.06117e-08
chr12	48237299	48237603	304	48237444	6.21	37.306	2.38	5.624	9.277	2.06855e-05
chr12	48401334	48403318	1984	48402718	23.252	45.73	1.167	1.917	118.867	1.5205e-113
chr12	49079253	49079888	635	49079707	10.808	86.646	2.942	7.745	26.501	3.4306e-22
chr12	49175408	49176268	860	49175716	7.358	163.665	18.655	19.708	12.728	9.79415e-09
chr12	49261700	49262188	488	49261916	10.524	61.374	3.802	5.471	25.174	6.87061e-21
chr12	49276070	49276507	437	49276214	4.893	66.188	8.093	11.874	6.003	0.0267254
chr12	49277318	49277998	680	49277710	5.601	51.747	3.952	8.534	7.671	0.000708888
chr12	49286030	49287193	1163	49286393	9.315	54.154	4.301	5.352	19.915	9.77904e-16
chr12	49590294	49592236	1942	49591545	6.787	57.764	3.977	7.925	10.942	5.21228e-07
chr12	49684442	49685613	1171	49685041	17.607	149.224	6.716	8.094	68.659	8.53231e-64
chr12	49728605	49728854	249	49728733	5.867	257.532	40.061	37.064	8.354	0.000158653
chr12	49731940	49732627	687	49732116	4.96	135.987	27.519	21.869	6.151	0.0194292
chr12	49739544	49740008	464	49739808	6.936	163.665	27.359	19.652	11.395	1.89961e-07
chr12	49745782	49747197	1415	49746394	12.106	49.34	1.452	3.956	33.006	1.36478e-28
chr12	50294548	50294949	401	50294781	6.328	56.561	5.97	7.995	9.604	1.00587e-05
chr12	50345043	50346302	1259	50345872	9.539	220.226	17.353	21.268	20.841	1.2122e-16
chr12	50368399	50368798	399	50368686	5.585	158.852	20.964	24.688	7.632	0.000771901
chr12	50369460	50369991	531	50369636	9.342	71.002	5.045	7.06	20.026	7.61636e-16
chr12	50376307	50376892	585	50376532	8.504	157.648	11.952	17.132	16.738	1.24051e-12
chr12	51317387	51317681	294	51317545	5.996	43.323	7.287	6.01	8.694	7.50285e-05
chr12	51506801	51510296	3495	51508393	20.138	69.798	1.173	3.408	89.464	2.13833e-84
chr12	53220369	53220979	610	53220732	13.015	34.899	0.715	2.627	37.996	1.63928e-33
chr12	53274428	53274706	278	53274545	4.814	60.171	13.05	9.789	5.829	0.0388263
chr12	53297537	53297830	293	53297710	4.816	490.996	133.734	74.182	5.834	0.0384121
chr12	53383957	53385494	1537	53384650	28.285	39.713	0.771	1.377	175.281	1.5708e-169
chr12	53437825	53438353	528	53438022	8.578	87.85	5.304	9.623	17.016	6.63489e-13
chr12	54944273	54944925	652	54944660	5.868	42.12	9.481	5.562	8.356	0.00015798
chr12	55004678	55005201	523	55004926	14.797	36.103	1.137	2.363	48.814	3.53327e-44
chr12	56523995	56524892	897	56524251	7.671	86.646	10.584	9.915	13.769	9.58603e-10
chr12	56532559	56532928	369	56532759	5.459	72.205	5.406	12.237	7.319	0.00153531
chr12	56580592	56581179	587	56580917	8.7	50.544	4.15	5.333	17.479	2.34665e-13
chr12	56586995	56587422	427	56587118	4.977	46.933	5.225	8.38	6.191	0.0178226
chr12	56648342	56649460	1118	56648830	19.061	37.306	1.196	1.895	80.27	2.70318e-75
chr12	56975552	56975952	400	56975784	5.608	119.139	9.551	19.54	7.69	0.000679598
chr12	56984058	56984505	447	56984281	5.678	146.817	13.681	23.449	7.865	0.000463828
chr12	56988937	56991118	2181	56990670	11.378	33.696	1.753	2.807	29.271	6.48664e-25
chr12	57093119	57093967	848	57093568	20.641	102.291	3.862	4.769	93.932	7.95578e-89
chr12	57099401	57100630	1229	57099994	12.843	163.665	6.251	12.256	37.029	1.47308e-32
chr12	57127834	57129825	1991	57129121	17.04	48.137	0.501	2.796	64.381	1.44748e-59
chr12	64026385	64028701	2316	64028508	10.18	36.103	0.952	3.453	23.616	2.32048e-19
chr12	64117937	64120367	2430	64119400	14.442	34.899	0.396	2.389	46.55	6.05236e-42
chr12	64541491	64543000	1509	64542044	17.061	51.747	1.242	2.96	64.541	1.00726e-59
chr12	65519359	65521600	2241	65519763	10.713	62.578	2.32	5.625	26.051	9.4395e-22
chr12	65564528	65565407	879	65564740	12.17	474.148	44.402	35.313	33.346	6.30807e-29
chr12	66134605	66135104	499	66134962	5.089	553.574	150.006	79.307	6.443	0.0103308
chr12	66274064	66275301	1237	66275030	4.794	140.8	25.499	24.051	5.786	0.0425516
chr12	69136106	69137082	976	69136906	10.87	37.306	1.776	3.269	26.795	1.76764e-22
chr12	69202373	69202541	168	69202469	5.023	330.941	101.855	45.61	6.293	0.0142883
chr12	69379720	69383487	3767	69380559	15.017	36.103	0.337	2.382	50.243	1.37045e-45
chr12	75725989	75728150	2161	75726741	8.556	58.968	4.097	6.413	16.932	8.0121e-13
chr12	89919194	89919483	289	89919346	5.047	376.671	118.937	51.068	6.348	0.0126872
chr12	92827273	92829418	2145	92828730	20.868	56.561	0.825	2.671	95.982	7.40984e-91
chr12	95597982	95598293	311	95598149	5.532	98.68	12.146	15.644	7.498	0.00103628
chr12	95612171	95612632	461	95612525	5.379	169.682	39.47	24.209	7.125	0.00234269
chr12	96245099	96245508	409	96245252	6.35	67.392	6.221	9.633	9.667	8.76421e-06
chr12	110197808	110198671	863	110197922	5.084	102.291	15.333	17.106	6.431	0.010606
chr12	110226072	110227029	957	110226480	24.344	84.239	1.309	3.407	130.178	9.30481e-125
chr12	110337531	110337930	399	110337835	5.244	507.844	170.691	64.299	6.803	0.00471582
chr12	110352381	110353276	895	110352741	10.282	54.154	1.899	5.082	24.072	8.2791e-20
chr12	110353478	110354462	984	110353844	15.629	46.933	1.221	2.925	54.334	1.24471e-49
chr12	110405592	110406108	516	110405810	8.717	54.154	1.78	6.008	17.544	2.0281e-13
chr12	110884750	110886043	1293	110885526	16.847	101.087	3.36	5.801	62.955	3.74721e-58
chr12	110886575	110886976	401	110886807	6.544	67.392	10.14	8.748	10.224	2.56495e-06
chr12	112074715	112075379	664	112075011	6.896	37.306	2.703	5.018	11.272	2.49874e-07
chr12	112205912	112206885	973	112206525	10.168	58.968	4.378	5.369	23.559	2.63666e-19
chr12	113485111	113485968	857	113485551	15.256	34.899	1.843	2.167	51.823	3.76727e-47
chr12	113592813	113593513	700	113593408	5.347	363.433	88.491	51.423	7.048	0.00277117
chr12	117096035	117096496	461	117096312	5.482	90.257	5.145	15.526	7.376	0.00135645
chr12	117097893	117099137	1244	117098883	16.503	45.73	1.545	2.677	60.459	1.1068e-55
chr12	117110556	117110964	408	117110837	6.419	68.595	7.045	9.588	9.864	5.67365e-06
chr12	117124522	117125266	744	117124916	15.385	52.951	2.817	3.259	52.686	5.29725e-48
chr12	117125684	117127289	1605	117127134	5.972	92.663	12.041	13.501	8.63	8.63118e-05
chr12	117133899	117134331	432	117134035	5.448	64.985	9.389	10.204	7.294	0.00162144
chr12	117314597	117315428	831	117314728	6.995	61.374	5.011	8.058	11.576	1.26994e-07
chr12	118313334	118314031	697	118313620	5.09	192.547	32.821	31.378	6.447	0.010241
chr12	118502885	118503253	368	118502981	4.883	57.764	9.147	9.957	5.98	0.0281108
chr12	118582548	118583039	491	118582716	8.637	79.426	4.517	8.674	17.237	4.03221e-13
chr12	120705920	120706192	272	120706064	5.287	66.188	8.516	10.908	6.905	0.00378042
chr12	120752773	120754615	1842	120754103	20.868	73.409	5.143	3.271	95.976	7.49516e-91
chr12	120767915	120768393	478	120768147	8.467	36.103	1.49	4.088	16.599	1.69313e-12
chr12	120785037	120785408	371	120785229	12.372	80.629	3.188	6.259	34.433	5.35267e-30
chr12	120788970	120789627	657	120789251	10.396	67.392	2.387	6.253	24.587	2.59774e-20
chr12	120796114	120796872	758	120796578	5.322	55.357	6.953	9.095	6.988	0.00315601
chr12	120816923	120818769	1846	120817713	29.932	91.46	1.065	3.02	196.117	3.13905e-190
chr12	120854494	120854951	457	120854667	8.027	38.509	1.172	4.651	15.001	6.10961e-11
chr12	120860995	120861747	752	120861339	13.797	85.443	3.179	5.963	42.575	5.09067e-38
chr12	121036502	121037938	1436	121037270	7.097	62.578	3.859	8.274	11.895	6.25595e-08
chr12	121079958	121080343	385	121080143	6.392	72.205	9.889	9.749	9.787	6.72961e-06
chr12	121207381	121208772	1391	121208109	16.427	64.985	1.109	3.888	59.914	3.8333e-55
chr12	121362252	121365517	3265	121363383	12.831	57.764	1.462	4.388	36.962	1.71072e-32
chr12	121377708	121378400	692	121377949	11.296	119.139	5.415	10.068	28.862	1.63382e-24
chr12	121421652	121422396	744	121422036	19.899	52.951	1.428	2.589	87.379	2.48216e-82
chr12	122355066	122355476	410	122355242	5.852	86.646	11.236	12.886	8.313	0.000173572
chr12	122356594	122357282	688	122356891	5.117	180.513	54.069	24.709	6.509	0.00894174
chr12	122443056	122443861	805	122443387	11.646	107.104	8.76	8.444	30.619	3.06288e-26
chr12	122466045	122466528	483	122466192	7.847	108.308	7.316	12.87	14.37	2.5034e-10
chr12	122466953	122467460	507	122467309	5.671	73.409	6.992	11.712	7.848	0.000481472
chr12	122505657	122506485	828	122505838	5.298	180.513	27.239	28.93	6.932	0.00356337
chr12	122593353	122593644	291	122593491	7.985	54.154	3.559	6.336	14.853	8.51739e-11
chr12	122619712	122620256	544	122620167	6.284	37.306	2.453	5.546	9.482	1.31598e-05
chr12	122637340	122638678	1338	122637916	6.523	67.392	4.258	9.678	10.162	2.9417e-06
chr12	122683197	122683688	491	122683341	5.394	61.374	6.026	10.261	7.162	0.00216082
chr12	123144707	123145234	527	123144887	7.015	108.308	11.592	13.787	11.638	1.10842e-07
chr12	123209785	123210257	472	123209977	5.965	51.747	4.428	7.932	8.613	8.96034e-05
chr12	123211192	123212810	1618	123211716	28.883	145.614	3.175	4.932	182.708	6.67788e-177
chr12	123295163	123296184	1021	123295926	13.85	37.306	1.243	2.604	42.897	2.45194e-38
chr12	123305250	123306186	936	123305706	5.982	38.509	2.358	6.043	8.657	8.13789e-05
chr12	123326947	123329162	2215	123327356	10.637	69.798	3.05	6.275	25.699	2.09702e-21
chr12	123337037	123337369	332	123337367	7.834	49.34	4.041	5.783	14.324	2.77443e-10
chr12	123549823	123550103	280	123549967	5.044	263.549	43.693	43.589	6.341	0.0128775
chr12	123554581	123555356	775	123555156	5.082	135.987	15.147	23.777	6.428	0.0106704
chr12	124156833	124157337	504	124157064	8.647	36.103	3.638	3.755	17.275	3.70729e-13
chr12	133093587	133094165	578	133093940	10.28	83.036	3.943	7.694	24.062	8.46642e-20
chr12	133149814	133150278	464	133150118	5.466	42.12	3.559	7.054	7.338	0.00147273
chr12	133163805	133164143	338	133163981	8.603	81.833	5.734	8.845	17.111	5.34849e-13
chr12	133179733	133180109	376	133179901	6.443	178.106	23.988	23.922	9.93	4.90085e-06
chr12	133214897	133215211	314	133215075	5.621	60.171	8.516	9.189	7.723	0.000632961
chr12	133252323	133252739	416	133252490	10.719	37.306	1.683	3.323	26.082	8.81415e-22
chr12	133465164	133465789	625	133465581	6.078	54.154	7.82	7.624	8.914	4.60633e-05
chr12	133552146	133553987	1841	133553595	11.102	176.903	6.459	15.352	27.913	1.39634e-23
chr12	133655186	133656527	1341	133655707	8.198	58.968	6.706	6.375	15.611	1.54873e-11
chr13	20367917	20368447	530	20368263	17.261	110.715	2.727	6.256	66.032	3.38627e-61
chr13	20436631	20436881	250	20436759	5.519	450.079	105.084	62.514	7.467	0.00110897
chr13	21042680	21045245	2565	21044461	18.265	56.561	0.813	3.052	73.805	6.87172e-69
chr13	21280850	21281461	611	21281205	5.357	66.188	6.396	11.161	7.073	0.00262455
chr13	21287170	21287621	451	21287450	6.821	66.188	10.784	8.123	11.043	4.15983e-07
chr13	21346678	21347290	612	21347122	6.325	111.918	25.805	13.615	9.596	1.02305e-05
chr13	21357253	21360764	3511	21359247	18.03	46.933	0.829	2.557	71.946	4.7249e-67
chr13	24818500	24820616	2116	24820256	23.581	44.527	0.662	1.86	122.223	7.15233e-117
chr13	25253444	25254461	1017	25253934	8.121	122.749	11.771	13.666	15.333	2.89057e-11
chr13	25284081	25285335	1254	25284701	9.278	97.477	9.694	9.461	19.764	1.37676e-15
chr13	25318648	25319102	454	25318892	5.954	125.156	20.209	17.627	8.581	9.62427e-05
chr13	26762067	26763354	1287	26762548	26.409	91.46	3.264	3.34	152.965	2.39102e-147
chr13	27295018	27295597	579	27295313	4.848	210.599	53.153	32.478	5.904	0.0330229
chr13	28015866	28016115	249	28015995	4.847	74.612	11.123	13.099	5.902	0.0331694
chr13	28017182	28018023	841	28017384	6.801	61.374	7.775	7.881	10.983	4.75718e-07
chr13	28544283	28544910	627	28544718	7.33	344.178	45.434	40.758	12.637	1.19997e-08
chr13	28551690	28551954	264	28551826	5.625	235.87	42.349	34.404	7.732	0.000620602
chr13	28556719	28557323	604	28557091	12.376	86.646	5.335	6.57	34.454	5.10247e-30
chr13	28633221	28635234	2013	28634426	16.901	44.527	1.298	2.558	63.355	1.5105e-58
chr13	28702908	28704622	1714	28703956	14.854	49.34	0.998	3.255	49.182	1.53062e-44
chr13	28733217	28734113	896	28733825	10.484	36.103	1.014	3.347	24.992	1.03832e-20
chr13	30416050	30417527	1477	30416292	13.922	60.171	1.675	4.202	43.329	9.18042e-39
chr13	30433804	30435179	1375	30434379	16.231	33.696	0.343	2.055	58.519	9.17246e-54
chr13	30984384	30984673	289	30984520	5.951	48.137	4.581	7.319	8.575	9.75101e-05
chr13	31016412	31018230	1818	31017288	15.208	51.747	1.689	3.292	51.506	7.76487e-47
chr13	31019322	31019756	434	31019442	5.24	126.359	25.462	19.256	6.794	0.00480928
chr13	41150485	41151929	1444	41150949	11.348	67.392	3.196	5.657	29.12	9.13582e-25
chr13	41201272	41202880	1608	41202032	21.014	58.968	1.494	2.735	97.315	3.55139e-92
chr13	41203560	41203894	334	41203742	8.284	98.68	6.523	11.124	15.925	7.6513e-12
chr13	41226699	41227046	347	41226881	9.139	95.07	6.646	9.676	19.199	4.90495e-15
chr13	41239356	41239639	283	41239479	6.823	525.895	111.08	60.793	11.051	4.08703e-07
chr13	45906602	45907018	416	45906778	12.523	57.764	3.964	4.296	35.254	8.32864e-31
chr13	45908142	45908707	565	45908433	7.211	338.161	41.704	41.111	12.256	2.8035e-08
chr13	46252412	46255195	2783	46254252	18.077	36.103	0.31	1.98	72.315	2.05448e-67
chr13	46627102	46627752	650	46627430	5.863	69.798	18.501	8.75	8.341	0.000163357
chr13	46696725	46697634	909	46697258	9.459	85.443	4.629	8.544	20.506	2.57547e-16
chr13	46869395	46869921	526	46869772	8.871	176.903	11.595	18.634	18.141	5.28856e-14
chr13	48977732	48977881	149	48977877	5.063	50.544	4.991	8.997	6.385	0.0117118
chr13	50069054	50069429	375	50069227	6.678	148.021	26.046	18.265	10.616	1.07458e-06
chr13	50127918	50130248	2330	50128662	12.163	33.696	0.958	2.692	33.313	6.79656e-29
chr13	50217268	50217907	639	50217724	7.844	235.87	23.765	27.041	14.36	2.55921e-10
chr13	50256454	50257330	876	50256638	9.026	48.137	1.819	5.132	18.748	1.34965e-14
chr13	77545072	77545952	880	77545552	9.293	87.85	4.606	8.957	19.826	1.19711e-15
chr13	77555513	77556082	569	77555793	11.116	43.323	3.097	3.619	27.982	1.19532e-23
chr13	77566402	77566779	377	77566666	8.268	525.895	107.365	50.618	15.867	8.71086e-12
chr13	77907986	77908975	989	77908181	6.824	44.527	2.735	6.124	11.052	4.07825e-07
chr13	77950028	77951677	1649	77951314	15.878	61.374	1.208	3.789	56.044	2.54549e-51
chr13	95944811	95945568	757	95945255	22.954	52.951	0.996	2.263	115.874	1.4372e-110
chr13	96149398	96149666	268	96149537	4.81	97.477	14.659	17.219	5.82	0.0395806
chr13	96150090	96151446	1356	96150502	8.52	51.747	3.727	5.636	16.798	1.08363e-12
chr13	99381684	99381967	283	99381807	5.73	110.715	9.084	17.737	7.998	0.000346539
chr13	99881079	99881552	473	99881199	5.896	151.631	17.278	22.785	8.43	0.000134225
chr13	101279342	101280026	684	101279577	8.186	38.509	0.964	4.586	15.57	1.69706e-11
chr13	101310659	101311067	408	101310889	4.833	288.821	43.42	50.774	5.872	0.0353856
chr13	101356390	101359875	3485	101359088	23.6	83.036	0.62	3.492	122.414	4.66304e-117
chr13	103109607	103110189	582	103109806	7.295	222.633	17.307	28.148	12.524	1.54373e-08
chr13	107146962	107148355	1393	107147981	27.103	121.545	4.885	4.304	161.044	2.29741e-155
chr13	108828933	108830188	1255	108829189	8.989	123.952	5.802	13.144	18.602	1.87573e-14
chr13	111599039	111599990	951	111599273	22.356	37.306	0.58	1.643	109.977	1.027e-104
chr13	111837014	111837513	499	111837116	4.852	516.267	89.803	87.9	5.912	0.0324746
chr14	20898305	20898934	629	20898570	7.158	185.327	19.022	23.232	12.088	4.07002e-08
chr14	21492626	21492826	200	21492722	4.792	327.33	87.181	50.118	5.781	0.0429958
chr14	21923539	21923820	281	21923692	5.229	156.445	46.621	21.003	6.768	0.00508974
chr14	21946425	21947059	634	21946641	7.904	46.933	6.459	5.121	14.568	1.60886e-10
chr14	23126304	23127787	1483	23127424	24.039	60.171	0.977	2.462	126.963	1.44548e-121
chr14	23253166	23253532	366	23253348	8.42	36.103	1.914	4.061	16.423	2.50712e-12
chr14	23292730	23293467	737	23292970	10.089	69.798	9.028	6.023	23.21	5.79507e-19
chr14	23351004	23351478	474	23351364	4.896	50.544	8.748	8.537	6.009	0.0263729
chr14	23352330	23352675	345	23352467	6.773	92.663	12.322	11.861	10.901	5.70491e-07
chr14	23356621	23357654	1033	23356751	4.89	208.192	42.398	33.906	5.996	0.0271353
chr14	23449062	23449566	504	23449374	9.846	196.158	18.117	18.083	22.146	6.36806e-18
chr14	23578094	23578947	853	23578475	6.648	84.239	8.534	11.388	10.527	1.30834e-06
chr14	23791962	23793073	1111	23792286	17.213	52.951	4.75	2.8	65.671	7.69127e-61
chr14	23847037	23847421	384	23847197	6.387	90.257	9.863	12.586	9.773	6.9415e-06
chr14	23887211	23887539	328	23887363	14.118	39.713	1.331	2.719	44.532	5.92666e-40
chr14	24035007	24035695	688	24035202	10.478	67.392	6.779	5.785	24.962	1.11182e-20
chr14	24040757	24041451	694	24041171	5.853	386.298	62.364	55.345	8.316	0.000172439
chr14	24045180	24045388	208	24045284	5.52	145.614	32.542	20.486	7.469	0.00110423
chr14	24617984	24619882	1898	24619321	31.311	89.053	1.795	2.787	214.484	1.69704e-208
chr14	24652197	24652464	267	24652320	5.058	69.798	9.455	11.93	6.373	0.0120194
chr14	24707649	24708398	749	24707984	9.736	62.578	3.189	6.1	21.672	1.85432e-17
chr14	24721123	24721554	431	24721387	6.95	37.306	1.736	5.118	11.436	1.73475e-07
chr14	24726759	24727959	1200	24727664	16.233	38.509	1.147	2.302	58.531	8.93151e-54
chr14	24737363	24737743	380	24737530	17.125	40.916	1.899	2.278	65.014	3.42148e-60
chr14	24783262	24783556	294	24783420	5.185	657.068	151.289	97.551	6.665	0.00636843
chr14	24792005	24792476	471	24792219	14.285	121.545	4.315	8.207	45.564	5.68537e-41
chr14	24797940	24798372	432	24798180	6.165	95.07	13.286	13.267	9.151	2.73026e-05
chr14	24859418	24859762	344	24859578	8.731	97.477	9.912	10.029	17.598	1.79607e-13
chr14	31519296	31520738	1442	31520145	21.855	32.492	0.369	1.47	105.162	6.00569e-100
chr14	31526484	31527819	1335	31527362	20.893	44.527	0.735	2.096	96.209	4.42494e-91
chr14	32547788	32549195	1407	32548162	26.345	90.257	4.368	3.26	152.235	1.27468e-146
chr14	35519279	35521186	1907	35519773	20.018	60.171	1.511	2.93	88.413	2.34636e-83
chr14	35800367	35800903	536	35800749	6.583	113.122	17.969	14.455	10.335	2.00715e-06
chr14	36342310	36343789	1479	36343310	12.459	39.713	0.77	3.126	34.901	1.85895e-30
chr14	37701472	37702806	1334	37702233	6.692	39.713	1.795	5.666	10.657	9.82426e-07
chr14	38675333	38676518	1185	38676150	22.581	63.781	3.082	2.688	112.18	6.65128e-107
chr14	50865781	50867242	1461	50866564	9.995	43.323	1.73	4.161	22.795	1.47855e-18
chr14	55860461	55861725	1264	55860749	25.228	33.696	0.216	1.327	139.71	3.38123e-134
chr14	55921435	55921719	284	55921566	4.766	182.92	26.151	32.896	5.725	0.048556
chr14	59075674	59077418	1744	59076478	25.847	34.899	0.225	1.342	146.578	5.28482e-141
chr14	59093415	59094274	859	59093770	21.649	48.137	1.127	2.171	103.207	5.08909e-98
chr14	66976581	66977523	942	66976788	8.085	63.781	7.341	6.981	15.207	3.83726e-11
chr14	67906832	67907576	744	67907256	10.388	39.713	1.274	3.7	24.551	2.8166e-20
chr14	69364716	69365351	635	69365030	5.446	231.057	36.176	35.784	7.288	0.0016419
chr14	69443003	69443652	649	69443393	10.796	205.785	14.902	17.681	26.443	3.91366e-22
chr14	69509029	69510126	1097	69509975	8.797	256.329	25.386	26.251	17.854	1.01078e-13
chr14	70564585	70564918	333	70564766	7.014	38.509	1.753	5.241	11.635	1.11592e-07
chr14	70721746	70722120	374	70721936	5.228	570.421	106.198	88.793	6.767	0.00510046
chr14	71072920	71074948	2028	71073328	22.885	40.916	0.459	1.768	115.18	7.02865e-110
chr14	73481944	73483440	1496	73482493	9.773	37.306	1.126	3.702	21.832	1.29377e-17
chr14	74228263	74228794	531	74228424	9.154	204.582	20.113	20.151	19.262	4.25693e-15
chr14	74243073	74243989	916	74243618	13.265	48.137	3.187	3.389	39.431	6.34365e-35
chr14	74256693	74257254	561	74256799	5.863	174.496	19.929	26.361	8.343	0.000162625
chr14	74719487	74721895	2408	74720689	7.947	151.631	12.342	17.526	14.721	1.1411e-10
chr14	74761262	74761876	614	74761497	7.399	170.886	17.757	20.695	12.863	7.25334e-09
chr14	74830987	74832612	1625	74831243	7.369	54.154	4.266	6.77	12.764	9.04343e-09
chr14	77798310	77799044	734	77798503	10.961	50.544	2.495	4.383	27.233	6.54616e-23
chr14	77964256	77965240	984	77964548	4.835	194.954	39.923	32.064	5.876	0.0350673
chr14	78256614	78257497	883	78256938	10.053	55.357	1.857	5.322	23.051	8.27934e-19
chr14	90741124	90741549	425	90741445	4.966	36.103	4.366	6.391	6.165	0.0188475
chr14	90885644	90886146	502	90885956	9.498	62.578	3.735	6.195	20.671	1.77704e-16
chr14	93547623	93548539	916	93548384	6.513	77.019	6.401	10.843	10.131	3.14904e-06
chr14	93580977	93581500	523	93581383	5.608	382.688	103.57	49.775	7.688	0.000682659
chr14	93583013	93583683	670	93583222	8.786	160.055	21.424	15.779	17.808	1.11994e-13
chr14	93700804	93701623	819	93701207	7.259	81.833	6.664	10.356	12.408	1.99816e-08
chr14	96149374	96150294	920	96150151	4.838	48.137	4.671	8.985	5.881	0.0347025
chr14	101124699	101125005	306	101124869	6.738	144.41	12.978	19.507	10.793	7.25516e-07
chr14	101148562	101149113	551	101148729	13.241	113.122	5.826	8.103	39.293	8.667e-35
chr14	101184890	101185371	481	101185208	7.147	252.718	31.829	30.908	12.051	4.41876e-08
chr14	101253129	101253841	712	101253569	9.379	93.867	4.273	9.553	20.175	5.4455e-16
chr14	102781527	102782673	1146	102782428	7.965	74.612	12.369	7.814	14.783	9.95067e-11
chr14	102801239	102802707	1468	102801859	13.29	33.696	0.625	2.488	39.578	4.55326e-35
chr14	103518730	103519419	689	103519067	5.06	115.528	10.593	20.74	6.377	0.0119193
chr14	103561110	103561390	280	103561240	5.265	104.698	13.468	17.328	6.853	0.00423129
chr14	103574771	103575067	296	103574923	5.783	188.937	27.852	27.854	8.135	0.000256681
chr14	103579704	103579927	223	103579805	5.83	351.399	65.975	48.957	8.256	0.000196815
chr14	103580970	103581474	504	103581258	6.686	111.918	12.165	14.92	10.639	1.02172e-06
chr14	105171555	105172060	505	105171939	4.979	122.749	13.869	21.869	6.194	0.0177081
chr14	105176266	105176650	384	105176466	8.962	48.137	4.656	4.852	18.498	2.3708e-14
chr14	105263955	105264224	269	105264095	7.132	530.709	84.091	62.62	12.005	4.89302e-08
chr14	105290986	105291754	768	105291514	8.27	49.34	6.927	5.129	15.872	8.61852e-12
chr14	105344195	105344439	244	105344331	4.843	51.747	7.404	9.155	5.894	0.0337266
chr14	105346624	105346915	291	105346763	5.62	72.205	7	11.603	7.719	0.00063832
chr14	105441569	105442074	505	105441946	5.326	187.734	39.679	27.798	6.999	0.00308054
chr14	105448446	105449247	801	105449063	5.758	196.158	30.87	28.704	8.071	0.000295538
chr14	105450940	105451294	354	105451111	7.149	132.376	18.137	15.98	12.058	4.35099e-08
chr14	105470793	105472356	1563	105471939	23.898	162.462	1.726	6.726	125.494	4.12824e-120
chr14	105491009	105492234	1225	105491473	15.735	39.713	1.251	2.444	55.061	2.38071e-50
chr14	105525729	105526146	417	105525994	5.078	237.074	56.453	35.571	6.418	0.0109023
chr14	105686417	105687423	1006	105687058	12.695	101.087	3.108	7.718	36.202	9.65748e-32
chr14	105722836	105723289	453	105722980	5.758	57.764	4.439	9.262	8.069	0.000296799
chr14	105757374	105757832	458	105757727	6.755	377.874	82.686	43.696	10.846	6.45071e-07
chr14	105773003	105773426	423	105773242	8.998	36.103	1.935	3.797	18.639	1.7247e-14
chr14	105835203	105836051	848	105835891	5.623	39.713	5.139	6.149	7.727	0.000627368
chr14	105914102	105914430	328	105914262	8.356	148.021	13.334	16.118	16.19	4.2218e-12
chr14	105967889	105968148	259	105968028	6.092	55.357	5.14	8.244	8.952	4.23696e-05
chr14	106684067	106686411	2344	106685755	16.811	37.306	0.727	2.176	62.69	6.82855e-58
chr14	106691041	106691959	918	106691350	6.022	152.834	18.108	22.374	8.763	6.4421e-05
chr14	106804208	106804846	638	106804333	5.134	85.443	13.339	14.043	6.548	0.00821646
chr14	106833802	106834224	422	106834109	5.523	89.053	14.66	13.471	7.476	0.00108693
chr15	23811449	23813424	1975	23811873	10.333	66.188	3.035	6.112	24.3	4.9443e-20
chr15	23932256	23933461	1205	23932853	15.754	69.798	4.868	4.121	55.192	1.76563e-50
chr15	32267951	32268555	604	32268298	5.365	215.412	36.134	33.413	7.093	0.00251266
chr15	32946688	32947699	1011	32947340	19.685	50.544	1.587	2.487	85.542	1.64987e-80
chr15	40566061	40566653	592	40566261	5.482	97.477	17.206	14.643	7.376	0.00135645
chr15	40969235	40970433	1198	40969511	15.546	66.188	2.557	4.093	53.769	4.50306e-49
chr15	41131534	41132449	915	41132089	9.027	34.899	1.404	3.71	18.755	1.32874e-14
chr15	41153840	41154572	732	41154416	11.19	52.951	2.841	4.478	28.339	5.33758e-24
chr15	41157957	41158190	233	41158086	5.201	104.698	11.256	17.965	6.703	0.0058654
chr15	41804580	41804814	234	41804702	5.823	323.72	73.573	42.956	8.239	0.000204213
chr15	42122481	42122910	429	42122731	11.522	169.682	12.632	13.63	29.991	1.27088e-25
chr15	42133915	42134228	313	42134059	5.862	84.239	5.33	13.462	8.339	0.000164032
chr15	42165195	42165571	376	42165458	6.325	49.34	4.191	7.139	9.596	1.02305e-05
chr15	42652244	42652651	407	42652340	5.909	37.306	2.089	5.96	8.462	0.000125067
chr15	42694099	42695077	978	42694485	11.952	127.563	4.952	10.259	32.197	8.55089e-28
chr15	42782279	42782733	454	42782596	11.465	363.433	43.555	27.9	29.706	2.41458e-25
chr15	45393061	45393356	295	45393221	6.678	39.713	2.132	5.627	10.616	1.07458e-06
chr15	45477053	45477592	539	45477464	4.844	143.207	24.764	24.451	5.896	0.0335805
chr15	45625356	45626150	794	45625990	5.241	72.205	6.205	12.592	6.798	0.00476709
chr15	45695504	45696119	615	45695709	5.346	369.45	74.78	55.119	7.046	0.00278367
chr15	45746492	45746772	280	45746604	4.968	95.07	22.814	14.544	6.17	0.0186471
chr15	50540183	50541808	1625	50541033	14.615	57.764	3.347	3.724	47.644	5.05913e-43
chr15	50718875	50719740	865	50719470	26.92	49.34	1.38	1.782	158.894	3.03914e-153
chr15	51915483	51915931	448	51915776	5.015	127.563	24.577	20.537	6.275	0.0148541
chr15	52028785	52029726	941	52029359	5.87	422.401	89.003	56.8	8.36	0.000156551
chr15	52068312	52068604	292	52068450	4.867	191.344	26.86	33.797	5.945	0.0302831
chr15	52120881	52121481	600	52121145	5.281	63.781	13.746	9.474	6.892	0.00388821
chr15	52129550	52130096	546	52129839	5.942	58.968	5.574	8.986	8.551	0.000102737
chr15	52363050	52363688	638	52363189	8.86	38.509	1.183	4.213	18.095	5.86515e-14
chr15	52391236	52391828	592	52391524	24.963	51.747	0.979	2.034	136.816	2.4906e-131
chr15	52408654	52409572	918	52408932	11.301	39.713	1.09	3.418	28.886	1.54782e-24
chr15	52549293	52549716	423	52549510	5.557	114.325	14.249	18.01	7.561	0.000901836
chr15	55515123	55515651	528	55515363	6.785	89.053	8.879	11.816	10.936	5.27997e-07
chr15	55545254	55545734	480	55545550	9.382	36.103	1.625	3.675	20.189	5.27705e-16
chr15	55568973	55569437	464	55569245	10.145	34.899	1.961	3.247	23.456	3.3307e-19
chr15	55574724	55575204	480	55574868	4.99	144.41	17.872	25.36	6.218	0.0168197
chr15	55667304	55668873	1569	55667904	15.798	36.103	0.589	2.248	55.496	8.86538e-51
chr15	57589646	57591905	2259	57590004	12.133	39.713	2.255	3.087	33.15	9.83713e-29
chr15	59840678	59841150	472	59840942	13.97	39.713	0.641	2.797	43.622	4.70969e-39
chr15	65066041	65066384	343	65066224	7.005	219.023	30.795	26.869	11.609	1.18173e-07
chr15	65146808	65147485	677	65147144	11.968	57.764	2.972	4.578	32.279	7.10194e-28
chr15	65158234	65160066	1832	65158781	16.329	56.561	1.521	3.371	59.212	1.8885e-54
chr15	65163838	65164888	1050	65164352	14.362	55.357	5.614	3.464	46.045	1.90607e-41
chr15	65342290	65342911	621	65342516	6.854	297.245	46.734	36.548	11.145	3.31497e-07
chr15	65347157	65347516	359	65347341	11.243	551.167	83.133	41.627	28.603	2.93827e-24
chr15	65373047	65374077	1030	65373431	17.544	60.171	3.979	3.203	68.181	2.5418e-63
chr15	65660209	65661074	865	65660778	7.15	66.188	4.096	8.684	12.063	4.30332e-08
chr15	65821139	65821771	632	65821379	10.385	67.392	4.576	6.049	24.537	2.90693e-20
chr15	66511869	66513412	1543	66512930	13.283	58.968	1.922	4.295	39.535	5.01563e-35
chr15	66584637	66585056	419	66584896	6.748	170.886	22.017	22.061	10.824	6.77671e-07
chr15	68097219	68097628	409	68097476	7.262	102.291	8.033	12.979	12.42	1.94603e-08
chr15	68111470	68111729	259	68111592	7.462	89.053	10.047	10.588	13.068	4.58973e-09
chr15	68170684	68172444	1760	68171630	10.642	63.781	3.156	5.697	25.723	1.98706e-21
chr15	78854518	78856708	2190	78855855	17.157	85.443	4.218	4.734	65.251	1.99898e-60
chr15	78918362	78919625	1263	78919043	9.38	42.12	3.249	4.144	20.179	5.39704e-16
chr15	79001516	79002163	647	79001618	5.179	197.361	49.268	28.596	6.651	0.00656675
chr15	79020492	79021195	703	79020965	8.38	123.952	6.778	13.982	16.277	3.48119e-12
chr15	79602295	79602824	529	79602551	7.823	45.73	7.897	4.836	14.288	3.00717e-10
chr15	79672304	79673553	1249	79673362	4.967	49.34	5.794	8.768	6.167	0.0187695
chr15	83382504	83383204	700	83382903	9.585	95.07	4.562	9.443	21.034	7.83864e-17
chr15	83457721	83459997	2276	83458281	21.916	51.747	0.591	2.334	105.733	1.63171e-100
chr15	83559687	83560216	529	83559923	7.711	63.781	3.267	7.848	13.903	7.09837e-10
chr15	85195895	85196671	776	85196415	6.941	58.968	8.831	7.223	11.409	1.84196e-07
chr15	88784355	88784652	297	88784508	8.771	39.713	1.793	4.323	17.752	1.27011e-13
chr15	88827375	88827863	488	88827615	11.326	34.899	0.759	3.014	29.012	1.16636e-24
chr15	91507265	91509018	1753	91508217	21.726	36.103	0.375	1.644	103.932	9.71883e-99
chr15	91532224	91533006	782	91532750	5.437	37.306	4.023	6.121	7.267	0.00171813
chr15	91578029	91578751	722	91578533	13.52	56.561	2.867	3.972	40.922	2.17063e-36
chr15	93173446	93173769	323	93173577	9.589	91.46	4.521	9.066	21.052	7.52678e-17
chr15	99708788	99709932	1144	99709303	13.007	135.987	3.816	10.161	37.954	1.80281e-33
chr16	303305	303514	209	303394	4.966	181.717	32.424	30.062	6.166	0.0188076
chr16	320104	320410	306	320288	5.829	60.171	5.785	9.331	8.253	0.000198109
chr16	322683	322995	312	322835	5.803	80.629	8.12	12.495	8.186	0.00022942
chr16	394298	395538	1240	394962	21.025	44.527	0.93	2.074	97.411	2.85405e-92
chr16	550037	550605	568	550373	6.252	33.696	1.943	5.079	9.392	1.60661e-05
chr16	596532	596987	455	596750	9.893	412.773	41.201	37.561	22.349	4.03466e-18
chr16	606399	606750	351	606573	7.06	81.833	9.608	10.23	11.779	8.09053e-08
chr16	771419	771734	315	771646	5.036	320.11	86.489	46.386	6.324	0.0133639
chr16	771992	772489	497	772296	4.858	243.091	47.994	40.16	5.926	0.0315168
chr16	820196	820852	656	820596	11.317	43.323	2.939	3.568	28.968	1.28661e-24
chr16	839731	840276	545	839993	8.773	71.002	6.947	7.302	17.758	1.25298e-13
chr16	879583	879988	405	879773	6.622	121.545	13.734	16.282	10.449	1.55524e-06
chr16	890943	891687	744	891487	9.056	63.781	4.634	6.531	18.87	1.02583e-14
chr16	922095	922883	788	922499	16.143	83.036	1.792	5.033	57.895	3.80908e-53
chr16	1208831	1210112	1281	1208982	6.043	42.12	3.943	6.318	8.82	5.68509e-05
chr16	1242908	1243220	312	1243068	6.154	125.156	14.604	17.965	9.121	2.91613e-05
chr16	1266552	1267069	517	1266820	13.168	81.833	3.27	5.966	38.871	2.26068e-34
chr16	1267354	1268063	709	1267683	14.093	75.816	2.503	5.202	44.379	8.39017e-40
chr16	1309732	1310288	556	1310144	7.89	215.412	29.858	23.517	14.521	1.78884e-10
chr16	1333121	1333823	702	1333479	10.898	78.222	3.764	6.833	26.927	1.30916e-22
chr16	1368120	1368527	407	1368312	9.7	80.629	4.479	7.85	21.523	2.59893e-17
chr16	1376108	1377134	1026	1376670	10.093	57.764	4.144	5.313	23.226	5.59773e-19
chr16	1391604	1392181	577	1391810	8.406	105.901	14.78	10.841	16.371	2.81543e-12
chr16	1411974	1412709	735	1412365	8.741	48.137	4.172	5.03	17.636	1.64912e-13
chr16	1430157	1430645	488	1430315	5.124	127.563	24.415	20.13	6.524	0.00865567
chr16	1474870	1476995	2125	1476286	17.641	193.751	5.018	10.698	68.926	4.63191e-64
chr16	1480141	1480437	296	1480317	5.399	104.698	15.479	16.525	7.174	0.00210523
chr16	1483586	1483913	327	1483776	6.458	252.718	30.413	34.423	9.974	4.44782e-06
chr16	1494055	1495134	1079	1494356	13.117	120.342	4.486	8.832	38.581	4.3737e-34
chr16	1510298	1510802	504	1510522	9.071	39.713	2.663	4.085	18.927	9.04466e-15
chr16	1529923	1531033	1110	1530865	6.039	64.985	5.262	9.889	8.811	5.79543e-05
chr16	1531390	1532258	868	1532097	10.625	43.323	2.139	3.876	25.643	2.38313e-21
chr16	2011301	2011801	500	2011665	5.287	137.19	23.69	21.467	6.906	0.00377211
chr16	2067220	2068723	1503	2068364	14.47	151.631	10.467	9.755	46.729	4.04562e-42
chr16	2082851	2083134	283	2083027	5.158	308.076	68.896	46.366	6.604	0.00727594
chr16	2121634	2122711	1077	2122488	10.044	64.985	2.848	6.187	23.01	9.08494e-19
chr16	2155415	2156855	1440	2155834	21.277	192.547	3.376	8.891	99.729	1.44681e-94
chr16	2794716	2795565	849	2795149	8.442	57.764	3.409	6.438	16.507	2.08095e-12
chr16	2838638	2839376	738	2838867	11.596	104.698	5.464	8.558	30.363	5.46442e-26
chr16	2865909	2866798	889	2866398	11.321	55.357	4.367	4.504	28.986	1.23487e-24
chr16	2867646	2868254	608	2868132	5.326	101.087	12.168	16.694	6.999	0.00308054
chr16	2889223	2889458	235	2889326	5.137	273.176	74.544	38.668	6.554	0.00811
chr16	2959932	2961336	1404	2960380	16.788	107.104	4.158	6.132	62.523	9.98611e-58
chr16	2978612	2979524	912	2979212	13.503	55.357	2.931	3.883	40.823	2.71652e-36
chr16	2999882	3001247	1365	3000592	18.959	128.766	3.39	6.613	79.426	1.84413e-74
chr16	3084938	3085264	326	3085099	8.5	164.869	18.691	17.198	16.72	1.29213e-12
chr16	3100000	3100791	791	3100296	12.31	202.175	11.917	15.456	34.096	1.15239e-29
chr16	3241506	3241724	218	3241604	5.18	86.646	11.008	14.603	6.653	0.00653851
chr16	3328080	3330238	2158	3329280	32.657	104.698	1.096	3.172	233.192	4.48387e-227
chr16	3477590	3478133	543	3477893	13.612	36.103	0.637	2.605	41.468	6.28446e-37
chr16	3510566	3510862	296	3510702	6.413	61.374	10.127	7.991	9.846	5.90232e-06
chr16	4507490	4508648	1158	4508098	15.755	50.544	2.231	3.066	55.199	1.73899e-50
chr16	4527523	4528094	571	4527794	7.582	73.409	10.038	8.358	13.47	1.87379e-09
chr16	4571874	4572444	570	4572258	5.398	140.8	21.272	22.143	7.172	0.00211406
chr16	4620596	4621244	648	4620751	6.16	50.544	3.415	7.65	9.14	2.79705e-05
chr16	4622657	4623151	494	4622913	9.361	44.527	2.351	4.506	20.102	6.41785e-16
chr16	4691847	4692071	224	4691959	5.103	279.194	47.88	45.333	6.475	0.0096319
chr16	4726784	4727374	590	4727064	8.278	139.597	11.921	15.424	15.902	8.05533e-12
chr16	4886055	4887563	1508	4887355	14.465	39.713	1.01	2.676	46.697	4.34555e-42
chr16	10416507	10417489	982	10416809	13.917	61.374	2.562	4.226	43.302	9.75019e-39
chr16	10847004	10847332	328	10847172	5.594	39.713	2.761	6.606	7.654	0.000735558
chr16	10960341	10960830	489	10960670	6.737	87.85	9.261	11.665	10.791	7.28537e-07
chr16	11929530	11929826	296	11929642	5.755	36.103	2.912	5.767	8.063	0.000300649
chr16	14724319	14724599	280	14724436	6.56	317.703	83.362	35.725	10.268	2.32715e-06
chr16	15952949	15953646	697	15953294	5.796	56.561	6.024	8.719	8.168	0.000238848
chr16	16044722	16045225	503	16044948	7.77	80.629	12.755	8.736	14.104	4.53106e-10
chr16	16101802	16102652	850	16102377	12.242	56.561	2.312	4.431	33.731	2.64896e-29
chr16	16120760	16121240	480	16121049	7.055	63.781	5.17	8.308	11.762	8.40261e-08
chr16	16132339	16132755	416	16132579	5.355	131.173	15.269	21.645	7.067	0.00265803
chr16	23689078	23689678	600	23689240	6.968	71.002	11.528	8.535	11.493	1.52837e-07
chr16	23709451	23710833	1382	23710260	10.856	33.696	1.099	3.003	26.731	2.04154e-22
chr16	25104398	25105209	811	25104746	7.269	244.294	24.034	30.303	12.44	1.86098e-08
chr16	27167593	27167839	246	27167711	5.661	45.73	5.253	7.15	7.823	0.000508505
chr16	27183798	27184341	543	27184157	5.455	48.137	5.644	7.79	7.309	0.0015694
chr16	27363869	27364145	276	27364033	6.39	36.103	1.826	5.364	9.781	6.81854e-06
chr16	27366409	27367006	597	27366678	11.615	58.968	3.668	4.761	30.463	4.36438e-26
chr16	28873867	28874150	283	28874003	5.047	80.629	20.255	11.962	6.348	0.0126872
chr16	28890348	28890935	587	28890598	7.001	169.682	27.974	20.242	11.594	1.22131e-07
chr16	28958449	28959474	1025	28958837	7.373	51.747	4.778	6.37	12.778	8.76269e-09
chr16	29857324	29857579	255	29857459	5.756	34.899	2.979	5.546	8.065	0.000299337
chr16	30041084	30041544	460	30041335	7.703	190.14	22.325	21.787	13.875	7.55394e-10
chr16	30089063	30089382	319	30089231	7.618	34.899	3.244	4.155	13.589	1.43501e-09
chr16	30108249	30108538	289	30108381	5.954	213.005	33.647	30.123	8.583	9.58123e-05
chr16	30133597	30134112	515	30133762	6.665	256.329	39.783	32.489	10.578	1.16869e-06
chr16	30141733	30142797	1064	30142340	11.179	39.713	0.903	3.472	28.289	5.97031e-24
chr16	30176544	30177065	521	30176914	6.947	68.595	6.853	8.888	11.428	1.76533e-07
chr16	30360353	30361675	1322	30361318	14.347	90.257	3.255	6.064	45.957	2.32928e-41
chr16	30417606	30418551	945	30418006	6.447	96.274	18.907	12	9.943	4.76427e-06
chr16	30449087	30450246	1159	30449607	33.202	46.933	0.644	1.394	241.001	7.87658e-235
chr16	30640709	30641054	345	30640861	7.554	63.781	6.667	7.561	13.374	2.31896e-09
chr16	30826360	30827099	739	30826768	10.521	69.798	6.931	5.976	25.158	7.12602e-21
chr16	30886267	30886531	264	30886390	6.35	939.872	273.429	104.958	9.666	8.78203e-06
chr16	31002866	31003338	472	31003079	12.77	99.884	4.23	7.49	36.62	3.73456e-32
chr16	31017559	31018021	462	31017738	5.91	62.578	6.087	9.558	8.466	0.000123995
chr16	31020696	31021157	461	31020941	5.857	116.732	14.593	17.438	8.328	0.000167859
chr16	31022209	31022685	476	31022499	6.515	215.412	27.009	28.918	10.139	3.09464e-06
chr16	31026143	31026895	752	31026399	16.013	78.222	2.506	4.729	56.981	3.03698e-52
chr16	31047963	31048989	1026	31048195	22.032	107.104	2.799	4.734	106.85	1.29196e-101
chr16	31208693	31208975	282	31208847	5.072	64.985	8.54	11.128	6.406	0.0111939
chr16	31253562	31254500	938	31253938	14.196	58.968	2.502	3.977	45.016	1.97912e-40
chr16	31433417	31434728	1311	31433855	24.86	66.188	1.059	2.62	135.699	3.17438e-130
chr16	31548514	31548805	291	31548642	5.062	214.209	35.727	35.261	6.382	0.0117874
chr16	46692673	46693135	462	46692751	5.123	90.257	14.008	14.885	6.521	0.00870979
chr16	46697949	46699220	1271	46698516	14.469	42.12	0.603	2.869	46.723	4.09894e-42
chr16	46723690	46723932	242	46723860	5.239	770.189	279.004	93.759	6.791	0.0048402
chr16	49313186	49313671	485	49313438	12.405	232.26	20.213	17.093	34.612	3.57053e-30
chr16	53090373	53090669	296	53090496	5.944	46.933	6.771	6.756	8.557	0.000101463
chr16	56637050	56637613	563	56637352	5.276	66.188	9.849	10.679	6.879	0.00399908
chr16	56650720	56651039	319	56650894	5.59	209.395	38.471	30.576	7.644	0.000751611
chr16	56652133	56652435	302	56652288	4.859	98.68	17.417	16.725	5.928	0.0313859
chr16	56696610	56697140	530	56696908	4.983	158.852	24.441	26.974	6.203	0.0173706
chr16	56762346	56763030	684	56762738	5.744	71.002	11.815	10.304	8.035	0.000319597
chr16	56962744	56963161	417	56962958	9.008	52.951	2.849	5.562	18.677	1.58298e-14
chr16	57114907	57115146	239	57115042	5.177	37.306	3.101	6.607	6.647	0.00662297
chr16	57117716	57118108	392	57117916	9.705	131.173	18.493	11.611	21.542	2.48984e-17
chr16	57435969	57436595	626	57436129	5.423	45.73	3.683	7.754	7.232	0.00185741
chr16	57514975	57515264	289	57515127	6.299	50.544	4.932	7.241	9.523	1.20271e-05
chr16	57521288	57522903	1615	57521925	10.432	52.951	3.509	4.739	24.752	1.78378e-20
chr16	57559403	57559742	339	57559554	9.17	37.306	1.778	3.875	19.324	3.69731e-15
chr16	57572618	57573442	824	57573118	9.784	97.477	6.579	9.29	21.881	1.15947e-17
chr16	58231026	58231303	277	58231139	5.312	262.346	46.268	40.681	6.964	0.00332308
chr16	58271013	58271341	328	58271165	4.897	44.527	8.832	7.29	6.011	0.0262635
chr16	58300368	58300952	584	58300681	17.423	38.509	0.84	2.162	67.258	2.07029e-62
chr16	58364969	58366246	1277	58365572	13.464	105.901	2.576	7.674	40.596	4.54053e-36
chr16	58467593	58468335	742	58467983	6.41	78.222	5.677	11.318	9.837	6.01927e-06
chr16	58531403	58531923	520	58531776	8.313	194.954	20.028	21.043	16.029	6.06356e-12
chr16	58541882	58542164	282	58542010	6.659	57.764	8.886	7.34	10.56	1.21564e-06
chr16	58543570	58543884	314	58543730	6.34	87.85	8.882	12.455	9.64	9.29358e-06
chr16	58545571	58545840	269	58545723	5.075	259.939	62.016	38.996	6.413	0.0110244
chr16	66909226	66910403	1177	66909426	6.621	50.544	5.898	6.743	10.448	1.5586e-06
chr16	66957867	66958091	224	66957979	4.879	184.123	30.957	31.395	5.971	0.0286533
chr16	67003918	67005658	1740	67005009	17.322	48.137	1.395	2.698	66.497	1.16923e-61
chr16	67011777	67012340	563	67011961	4.836	241.888	71.423	35.246	5.879	0.0348504
chr16	67087056	67087348	292	67087197	6.368	110.715	10.081	15.802	9.719	7.81872e-06
chr16	67685131	67685568	437	67685293	7.905	60.171	4.19	7.082	14.573	1.59076e-10
chr16	67702838	67703340	502	67703063	7.964	131.173	16.707	14.372	14.78	1.00156e-10
chr16	67709340	67709751	411	67709574	13.441	91.46	4.098	6.5	40.458	6.21291e-36
chr16	67736939	67737507	568	67737208	18.968	37.306	0.602	1.935	79.506	1.5364e-74
chr16	67959091	67959738	647	67959364	7.369	61.374	5.07	7.641	12.765	9.02579e-09
chr16	67964706	67965058	352	67964834	7.31	43.323	4.414	5.323	12.573	1.38498e-08
chr16	67983801	67986181	2380	67985777	21.175	86.646	2.265	3.985	98.792	1.223e-93
chr16	68072196	68072574	378	68072316	5.258	39.713	4.509	6.696	6.836	0.00439225
chr16	68366724	68367368	644	68366837	4.931	294.838	64.073	46.803	6.086	0.0223428
chr16	68720222	68722090	1868	68721371	36.92	85.443	0.83	2.292	297.658	9.4194e-291
chr16	69360359	69361358	999	69360658	12.366	75.816	3.027	5.886	34.398	5.7963e-30
chr16	69458857	69459113	256	69458969	7.66	355.009	80.984	35.776	13.729	1.04892e-09
chr16	71641213	71642500	1287	71641777	17.875	135.987	2.871	7.447	70.734	7.55122e-66
chr16	71973869	71974788	919	71974462	17.671	38.509	0.529	2.149	69.157	2.73544e-64
chr16	72095397	72097114	1717	72096413	17.173	38.509	0.496	2.214	65.376	1.50798e-60
chr16	75067103	75067613	510	75067415	11.933	39.713	1.383	3.212	32.098	1.06684e-27
chr16	75069321	75069912	591	75069736	11.086	97.477	3.716	8.458	27.832	1.67499e-23
chr16	75087893	75088169	276	75088053	5.984	96.274	9.678	14.471	8.662	8.05068e-05
chr16	75123577	75124036	459	75123737	5.344	52.951	4.839	9.002	7.042	0.0028074
chr16	75128590	75129572	982	75129429	5.169	176.903	32.449	27.948	6.627	0.00691884
chr16	75503769	75504598	829	75504265	9.903	58.968	3.937	5.557	22.392	3.65872e-18
chr16	75613612	75614786	1174	75613716	5.014	167.275	21.284	29.118	6.273	0.0149198
chr16	80597392	80598400	1008	80598224	7.567	78.222	5.629	9.593	13.419	2.10069e-09
chr16	82094651	82096406	1755	82095667	12.224	39.713	0.607	3.199	33.636	3.2873e-29
chr16	84152273	84153403	1130	84152715	7.826	67.392	6.05	7.839	14.297	2.94779e-10
chr16	84253824	84254787	963	84254483	11.873	61.374	1.286	5.061	31.784	2.17798e-27
chr16	85750287	85750655	368	85750455	5.413	56.561	8.957	8.795	7.207	0.00196023
chr16	85753958	85754806	848	85754558	10.063	38.509	2.612	3.567	23.093	7.53721e-19
chr16	85843780	85844679	899	85844047	9.28	63.781	4.002	6.442	19.772	1.35271e-15
chr16	87397638	87398148	510	87397772	8.236	244.294	21.085	27.101	15.751	1.1303e-11
chr16	87401620	87401973	353	87401845	4.817	43.323	5.931	7.763	5.836	0.0382489
chr16	87435151	87436551	1400	87435714	21.732	52.951	0.866	2.397	103.988	8.5668e-99
chr16	87517627	87518531	904	87518234	13.748	37.306	0.717	2.661	42.279	9.98767e-38
chr16	87541459	87542185	726	87541882	4.854	80.629	11.442	14.254	5.917	0.0321369
chr16	87666894	87667785	891	87667360	29.137	61.374	2.241	2.03	185.908	4.52176e-180
chr16	87686737	87687353	616	87686969	5.866	132.376	13.684	20.233	8.351	0.000159714
chr16	89601140	89601897	757	89601283	7.146	330.941	54.706	38.656	12.049	4.43768e-08
chr16	89618881	89619137	256	89619025	4.944	34.899	2.148	6.624	6.117	0.0209136
chr16	89631605	89631846	241	89631726	5.675	305.669	67.085	42.04	7.859	0.000470121
chr17	207342	207840	498	207726	5.8	186.53	17.398	29.161	8.178	0.000233548
chr17	260704	261275	571	260871	5.118	310.483	75.197	45.969	6.511	0.00890323
chr17	1296836	1298206	1370	1297269	15.391	92.663	3.096	5.82	52.724	4.85761e-48
chr17	1354385	1354759	374	1354589	9.712	40.916	1.685	4.039	21.572	2.32634e-17
chr17	1378685	1379406	721	1379109	10.242	39.713	2.782	3.606	23.891	1.24785e-19
chr17	1463730	1464487	757	1464055	10.443	75.816	6.687	6.62	24.8	1.60144e-20
chr17	1484274	1484989	715	1484509	21.996	71.002	2.002	3.137	106.507	2.80335e-101
chr17	1565358	1565926	568	1565669	13.083	34.899	0.948	2.595	38.386	6.79586e-34
chr17	1576793	1577345	552	1576977	5.679	48.137	3.699	7.825	7.867	0.00046175
chr17	1639957	1642738	2781	1641149	9.964	166.072	7.351	15.929	22.659	2.00806e-18
chr17	3574407	3575490	1083	3574923	7.251	39.713	2.372	5.15	12.382	2.11711e-08
chr17	3592198	3593029	831	3592661	12.175	62.578	4.331	4.784	33.375	5.91993e-29
chr17	3643233	3643609	376	3643457	5.669	46.933	6.719	7.094	7.843	0.000486607
chr17	4020902	4022674	1772	4021763	19.145	52.951	0.899	2.719	80.971	5.46365e-76
chr17	4388842	4389323	481	4388994	5.527	103.494	18.815	15.32	7.488	0.00105926
chr17	4412057	4412924	867	4412321	4.951	115.528	26.108	18.06	6.132	0.0202406
chr17	4421302	4422550	1248	4422158	15.153	81.833	2.685	5.223	51.142	1.78051e-46
chr17	4581314	4582077	763	4581913	8.255	158.852	10.244	18.002	15.819	9.69981e-12
chr17	4902797	4903205	408	4903005	5.615	127.563	22.283	18.749	7.707	0.000655036
chr17	4982581	4983925	1344	4983254	22.223	138.393	4.271	6.035	108.686	1.9625e-103
chr17	5014901	5015143	242	5015025	5.238	1006.06	326.175	129.806	6.789	0.00486109
chr17	5018644	5018971	327	5018827	9.279	44.527	4.066	4.36	19.767	1.36765e-15
chr17	5069364	5069984	620	5069804	5.676	120.342	11.387	19.194	7.862	0.000466938
chr17	5101102	5101933	831	5101663	14.066	89.053	4.231	6.03	44.212	1.22507e-39
chr17	6827488	6827887	399	6827727	6.477	34.899	1.764	5.116	10.029	3.93966e-06
chr17	6920943	6921120	177	6921031	4.931	125.156	20.032	21.319	6.087	0.0222974
chr17	6932431	6932727	296	6932567	6.013	51.747	11.046	6.769	8.739	6.79291e-05
chr17	6946683	6947017	334	6946809	7.043	626.982	126.895	71.008	11.724	9.14724e-08
chr17	6998512	6998775	263	6998632	4.918	62.578	7.078	11.284	6.059	0.0236727
chr17	7088791	7089295	504	7089097	5.015	51.747	6.378	9.047	6.275	0.0148541
chr17	7125536	7126342	806	7125992	7.751	84.239	7.23	9.936	14.039	5.24348e-10
chr17	7228480	7229430	950	7228819	14.738	58.968	4.323	3.708	48.438	8.27732e-44
chr17	7234161	7234472	311	7234297	8.106	179.31	27.259	18.758	15.282	3.24403e-11
chr17	7238893	7239504	611	7239075	11.471	164.869	12.314	13.299	29.735	2.26232e-25
chr17	7251156	7251701	545	7251484	9.306	87.85	6.584	8.733	19.877	1.06618e-15
chr17	7390819	7391665	846	7391239	11.973	71.002	3.786	5.614	32.31	6.6246e-28
chr17	7570483	7571467	984	7571195	13.309	63.781	1.84	4.654	39.685	3.58366e-35
chr17	7617992	7618671	679	7618193	8.191	96.274	7.891	10.79	15.587	1.63397e-11
chr17	7648720	7649214	494	7648979	8.453	56.561	3.397	6.289	16.548	1.89772e-12
chr17	7691449	7691775	326	7691630	9.507	37.306	1.354	3.782	20.708	1.63419e-16
chr17	7901259	7901931	672	7901662	26.692	75.816	2.21	2.758	156.231	1.35574e-150
chr17	7965963	7966882	919	7966461	11.193	110.715	4.67	9.474	28.356	5.13866e-24
chr17	7997811	7998743	932	7998027	7.089	123.952	14.34	15.463	11.868	6.63658e-08
chr17	8011111	8012249	1138	8011368	9.236	64.985	4.78	6.519	19.59	2.03033e-15
chr17	8078200	8078951	751	8078535	13.889	91.46	9.534	5.899	43.132	1.43841e-38
chr17	8225946	8226394	448	8226234	13.623	43.323	2.143	3.023	41.536	5.39022e-37
chr17	8337991	8338551	560	8338407	7.317	67.392	16.787	6.916	12.597	1.31233e-08
chr17	8651573	8652100	527	8651791	9.264	37.306	2.287	3.78	19.707	1.56153e-15
chr17	8768747	8769402	655	8768978	11.754	89.053	4.351	7.206	31.173	8.73498e-27
chr17	8773400	8774352	952	8774024	13.134	40.916	2.696	2.91	38.675	3.53229e-34
chr17	8777541	8778059	518	8777808	6.616	81.833	8.692	11.055	10.433	1.61149e-06
chr17	8787073	8787530	457	8787241	7.15	48.137	3.787	6.202	12.063	4.30332e-08
chr17	8788855	8789223	368	8788983	11.312	150.428	9.63	12.447	28.941	1.3675e-24
chr17	8798444	8799502	1058	8799194	8.029	64.985	6.384	7.299	15.007	6.03071e-11
chr17	15300843	15301368	525	15301203	10.55	58.968	3.592	5.249	25.293	5.24723e-21
chr17	15349284	15349569	285	15349476	4.92	39.713	3.694	7.321	6.062	0.0235161
chr17	17119162	17119600	438	17119378	8.503	42.12	2.159	4.7	16.734	1.25142e-12
chr17	17134790	17136015	1225	17135429	12.345	37.306	1.115	2.932	34.284	7.49634e-30
chr17	17147483	17148637	1154	17147923	20.131	61.374	1.324	2.983	89.404	2.45005e-84
chr17	17174096	17176459	2363	17175483	21.345	46.933	1.101	2.147	100.359	3.42707e-95
chr17	18880086	18881475	1389	18880394	9.691	50.544	2.69	4.938	21.483	2.8431e-17
chr17	18891894	18892238	344	18892038	7.777	133.58	11.691	15.673	14.13	4.27679e-10
chr17	18895511	18895823	312	18895695	6.833	540.336	117.989	61.811	11.08	3.83478e-07
chr17	18905419	18905867	448	18905523	5.631	155.241	27.213	22.737	7.746	0.000601923
chr17	18926643	18927322	679	18926971	19.698	58.968	2.546	2.864	85.649	1.29455e-80
chr17	19205525	19206330	805	19205851	6.65	55.357	7.259	7.233	10.533	1.29171e-06
chr17	19207112	19207618	506	19207272	5.554	69.798	9.924	10.781	7.554	0.000915888
chr17	19209524	19210191	667	19209943	4.994	339.365	64.656	55.004	6.229	0.0164218
chr17	19217022	19218438	1416	19217847	11.464	83.036	2.874	6.992	29.701	2.44155e-25
chr17	19220726	19221952	1226	19221455	21.81	117.935	3.642	5.241	104.725	1.61456e-99
chr17	19321446	19321854	408	19321734	5.458	51.747	6.466	8.297	7.316	0.00154529
chr17	19364342	19365607	1265	19364894	7.039	49.34	3.86	6.461	11.712	9.3929e-08
chr17	19674993	19675647	654	19675385	11.676	38.509	1.189	3.196	30.773	2.15948e-26
chr17	19743713	19747345	3632	19745514	36.94	62.578	0.238	1.688	297.974	5.30848e-291
chr17	20491524	20492028	504	20491740	14.909	52.951	1.954	3.42	49.542	6.71266e-45
chr17	20954693	20955385	692	20955205	6.942	104.698	7.534	13.996	11.414	1.82173e-07
chr17	20981705	20982346	641	20981818	6.418	152.834	17.967	21.015	9.859	5.73697e-06
chr17	21001700	21002171	471	21001914	9.787	146.817	19.077	13.052	21.892	1.13114e-17
chr17	26573456	26574127	671	26573815	9.256	79.426	4.982	8.043	19.673	1.68422e-15
chr17	26574510	26575686	1176	26574847	7.44	46.933	4.882	5.652	12.997	5.37604e-09
chr17	26632225	26633150	925	26632670	8.912	39.713	1.423	4.297	18.299	3.70915e-14
chr17	27425396	27425908	512	27425620	6.481	42.12	3.325	5.985	10.042	3.82831e-06
chr17	27450497	27451837	1340	27451700	6.748	383.891	65.087	47.243	10.825	6.76214e-07
chr17	27458148	27458976	828	27458332	5.032	140.8	17.635	24.478	6.313	0.0136849
chr17	27535354	27536400	1046	27535730	10.361	34.899	0.785	3.292	24.429	3.69803e-20
chr17	27541164	27541650	486	27541409	11.612	38.509	1.36	3.199	30.445	4.5414e-26
chr17	33210379	33210715	336	33210540	6.709	34.899	1.915	4.917	10.707	8.78199e-07
chr17	33378055	33378559	504	33378324	8.997	74.612	3.853	7.864	18.636	1.73622e-14
chr17	33445980	33446538	558	33446183	6.084	256.329	61.703	31.991	8.931	4.43509e-05
chr17	33457294	33458113	819	33457736	13.007	205.785	9.359	15.101	37.954	1.80281e-33
chr17	33468237	33468637	400	33468507	5.752	110.715	20.954	15.605	8.055	0.000305991
chr17	33497693	33498256	563	33497893	4.997	44.527	5.716	7.767	6.235	0.0162086
chr17	34127486	34128127	641	34127854	8.108	58.968	9.464	6.106	15.287	3.20756e-11
chr17	34202644	34203051	407	34202756	4.935	89.053	8.103	16.403	6.096	0.0218719
chr17	36482374	36483319	945	36483197	5.624	817.123	195.952	110.45	7.729	0.000624695
chr17	36491424	36491688	264	36491544	6.084	72.205	8.313	10.501	8.932	4.42545e-05
chr17	36568518	36569308	790	36568886	15.468	73.409	2.688	4.572	53.243	1.49471e-48
chr17	36571794	36572540	746	36572204	5.584	327.33	45.034	50.551	7.63	0.000775379
chr17	36587827	36588752	925	36588213	15.443	98.68	3.879	6.139	53.078	2.17605e-48
chr17	36869474	36869781	307	36869612	6.263	48.137	5.088	6.873	9.423	1.50029e-05
chr17	36892055	36892511	456	36892303	7.749	99.884	10.056	11.592	14.033	5.30932e-10
chr17	36997023	36997393	370	36997199	5.292	74.612	8.72	12.452	6.917	0.00368261
chr17	37033655	37034279	624	37033972	4.881	287.618	38.022	51.133	5.977	0.0282854
chr17	37043970	37044282	312	37044090	6.329	34.899	1.786	5.232	9.607	9.99349e-06
chr17	37104264	37105594	1330	37104606	7.784	56.561	2.794	6.908	14.152	4.07494e-10
chr17	37175587	37177745	2158	37176490	19.884	50.544	0.863	2.499	87.25	3.33404e-82
chr17	37236553	37237406	853	37236933	13.239	57.764	1.689	4.235	39.284	8.84347e-35
chr17	37300054	37300821	767	37300571	7.263	129.969	10.322	16.473	12.422	1.93742e-08
chr17	37306624	37306949	325	37306784	7.034	127.563	16.841	15.741	11.698	9.68812e-08
chr17	37326523	37327383	860	37326899	19.585	131.173	4.004	6.493	84.685	1.16033e-79
chr17	37329793	37330029	236	37329909	5.079	261.142	38.484	43.839	6.421	0.0108304
chr17	37366404	37366592	188	37366504	4.819	348.992	90.578	53.624	5.841	0.0378309
chr17	37381976	37382275	299	37382123	5.626	251.515	48.486	36.086	7.735	0.000616536
chr17	37731357	37732252	895	37731694	5.059	109.511	16.337	18.419	6.375	0.0119675
chr17	37750125	37750830	705	37750262	5.825	62.578	6.369	9.649	8.244	0.000202138
chr17	37755278	37755609	331	37755452	6.226	174.496	20.524	24.73	9.321	1.87782e-05
chr17	37769603	37770258	655	37769892	11.654	179.31	11.583	14.392	30.661	2.78528e-26
chr17	37794289	37794769	480	37794561	5.714	90.257	15.327	13.114	7.957	0.000379191
chr17	37805081	37805755	674	37805239	12.193	103.494	4.215	8.142	33.471	4.76371e-29
chr17	37810445	37810767	322	37810551	6.659	96.274	13.983	12.357	10.56	1.21564e-06
chr17	37892276	37892748	472	37892509	6.324	49.34	4.557	7.081	9.594	1.02736e-05
chr17	38231425	38231830	405	38231594	5.28	501.826	107.916	74.6	6.89	0.00390379
chr17	38296880	38297776	896	38297376	6.085	131.173	28.371	16.894	8.934	4.40734e-05
chr17	39458846	39459798	952	39459054	6.753	121.545	7.136	16.941	10.84	6.53848e-07
chr17	39463346	39464267	921	39463811	6.963	73.409	10.049	9.1	11.477	1.58397e-07
chr17	39481168	39481751	583	39481360	12.608	66.188	3.54	4.969	35.719	2.89518e-31
chr17	39687205	39687893	688	39687422	9.736	51.747	2.825	5.025	21.674	1.84633e-17
chr17	39735555	39735848	293	39735691	5.638	191.344	44.062	26.122	7.765	0.000577384
chr17	39736815	39737207	392	39736999	5.332	43.323	5.844	7.029	7.014	0.00298483
chr17	39749352	39751038	1686	39749832	27.003	91.46	1.088	3.347	159.864	3.39106e-154
chr17	39756530	39757627	1097	39756675	12.485	33.696	0.485	2.66	35.047	1.3348e-30
chr17	39770263	39771780	1517	39771314	11.346	208.192	11.665	17.322	29.108	9.38424e-25
chr17	39813897	39814330	433	39814050	7.952	168.479	14.888	19.314	14.737	1.10137e-10
chr17	39884674	39885226	552	39885018	10.369	62.578	3.811	5.667	24.466	3.40843e-20
chr17	39903085	39904005	920	39903521	11.902	39.713	1.63	3.2	31.938	1.53249e-27
chr17	39913720	39914280	560	39913912	9.393	73.409	3.485	7.444	20.235	4.75316e-16
chr17	40103280	40104572	1292	40104243	11.818	42.12	1.324	3.452	31.504	4.11733e-27
chr17	40244385	40244798	413	40244529	7.908	69.798	4.896	8.208	14.581	1.56328e-10
chr17	40344156	40344539	383	40344332	6.149	64.985	7.119	9.41	9.108	3.00127e-05
chr17	40346440	40347197	757	40346724	7.541	324.924	59.476	35.202	13.33	2.55779e-09
chr17	40443447	40443850	403	40443636	10.485	52.951	3.733	4.694	24.993	1.03628e-20
chr17	40469537	40470621	1084	40469961	15.526	46.933	2.836	2.84	53.637	6.09176e-49
chr17	40506042	40506474	432	40506297	11.291	38.509	1.031	3.319	28.835	1.73793e-24
chr17	41178569	41179504	935	41179077	7.828	261.142	29.014	29.653	14.305	2.89511e-10
chr17	41318871	41319519	648	41319287	8.195	40.916	2.485	4.69	15.601	1.58347e-11
chr17	41361638	41363424	1786	41363088	6.779	58.968	10.468	7.155	10.916	5.51875e-07
chr17	41607483	41608161	678	41607981	6.608	217.819	23.386	29.424	10.409	1.70132e-06
chr17	41616259	41617009	750	41616577	11.197	39.713	1.277	3.433	28.376	4.91312e-24
chr17	42190429	42190854	425	42190753	5.534	50.544	6.278	7.999	7.505	0.00102026
chr17	42195228	42195780	552	42195588	6.833	43.323	3.705	5.798	11.08	3.83478e-07
chr17	42338685	42339157	472	42338841	12.517	61.374	3.265	4.642	35.221	8.98168e-31
chr17	42839490	42840563	1073	42840022	6.244	129.969	12.078	18.881	9.37	1.68498e-05
chr17	45878390	45878831	441	45878535	5.9	49.34	5.181	7.485	8.44	0.00013128
chr17	45879743	45880103	360	45879870	4.807	291.228	54.812	49.177	5.816	0.039912
chr17	45942376	45943131	755	45942963	9.922	71.002	4.29	6.723	22.477	3.02382e-18
chr17	46005674	46005954	280	46005826	6.358	155.241	20.526	21.188	9.689	8.34262e-06
chr17	46632219	46632531	312	46632363	5.607	69.798	8.161	10.993	7.686	0.000685734
chr17	46712510	46712958	448	46712766	4.828	56.561	9.831	9.679	5.86	0.0363355
chr17	46719638	46719888	250	46719752	4.815	209.395	34.198	36.389	5.831	0.038658
chr17	46831538	46831855	317	46831695	5.022	87.85	14.835	14.54	6.291	0.0143489
chr17	46879727	46882112	2385	46881548	14.827	81.833	6.224	5.099	49.011	2.25692e-44
chr17	47023825	47024369	544	47024129	12.352	50.544	3.437	3.814	34.324	6.85321e-30
chr17	47049739	47050059	320	47049915	7.008	110.715	7.488	14.731	11.616	1.16321e-07
chr17	47063645	47064300	655	47064052	12.459	62.578	2.732	4.804	34.901	1.85895e-30
chr17	47067137	47069391	2254	47067647	7.405	79.426	3.576	10.242	12.884	6.92194e-09
chr17	47084383	47085064	681	47084544	8.677	68.595	3.805	7.467	17.392	2.85569e-13
chr17	47138488	47138992	504	47138798	18.698	38.509	0.803	2.017	77.289	2.40207e-72
chr17	47825874	47827019	1145	47826509	8.15	194.954	16.408	21.907	15.44	2.27445e-11
chr17	47920592	47921644	1052	47921440	8.919	90.257	6.05	9.441	18.329	3.46841e-14
chr17	47961216	47961600	384	47961440	6.089	54.154	5.094	8.057	8.944	4.31192e-05
chr17	47970171	47970875	704	47970499	5.808	49.34	4.246	7.764	8.199	0.000223047
chr17	47971693	47972389	696	47971997	10.126	61.374	3.48	5.717	23.373	4.01557e-19
chr17	47981747	47982095	348	47981919	4.907	63.781	8.408	11.286	6.033	0.0250449
chr17	48003095	48004312	1217	48003608	10.388	64.985	3.39	5.929	24.551	2.8166e-20
chr17	48265054	48265552	498	48265278	7.042	51.747	3.981	6.783	11.722	9.18798e-08
chr17	48380002	48381003	1001	48380501	25.55	68.595	1.241	2.636	143.257	1.03753e-137
chr17	48443372	48443950	578	48443644	12	40.916	1.942	3.248	32.448	4.84748e-28
chr17	48544971	48545351	380	48545164	5.421	134.783	19.761	21.218	7.227	0.00187694
chr17	48581738	48582298	560	48581938	6.235	45.73	4.653	6.588	9.345	1.78177e-05
chr17	48587261	48587975	714	48587677	9.33	60.171	5.256	5.886	19.976	8.52501e-16
chr17	48595842	48596479	637	48596106	13.828	137.19	3.273	9.685	42.761	3.33638e-38
chr17	48604189	48604735	546	48604571	9.753	197.361	14.864	18.711	21.748	1.56071e-17
chr17	48609693	48610177	484	48610025	5.888	482.572	86.696	67.231	8.409	0.000140553
chr17	48615971	48616703	732	48616503	4.999	72.205	9.239	12.595	6.24	0.0160305
chr17	48620577	48621013	436	48620812	6.171	68.595	10.67	9.386	9.169	2.62516e-05
chr17	48644743	48645839	1096	48645493	8.063	198.564	15.853	22.661	15.128	4.58767e-11
chr17	48674605	48674982	377	48674726	8.838	46.933	4.326	4.821	18.012	7.07967e-14
chr17	48691655	48691885	230	48691781	5.128	493.402	105.744	75.602	6.533	0.00848714
chr17	48699208	48700577	1369	48699392	10.009	156.445	13.908	14.241	22.855	1.28935e-18
chr17	48764599	48765351	752	48765007	5.21	42.12	3.667	7.38	6.724	0.0056029
chr17	48766543	48767073	530	48766725	5.658	137.19	10.249	22.435	7.815	0.000517318
chr17	48799397	48799930	533	48799589	5.787	43.323	3.654	6.854	8.146	0.000250554
chr17	49134906	49135842	936	49135125	18.281	38.509	1.208	2.04	73.934	5.12079e-69
chr17	53021473	53021857	384	53021669	8.992	38.509	1.702	4.094	18.613	1.82973e-14
chr17	53043152	53044988	1836	53044167	10.088	36.103	3.671	3.215	23.204	5.87384e-19
chr17	53361508	53362162	654	53361801	7.774	314.093	31.487	36.353	14.118	4.39323e-10
chr17	56197078	56197644	566	56197500	5.846	48.137	4.912	7.394	8.298	0.000179309
chr17	56272285	56272760	475	56272550	13.242	96.274	3.779	6.985	39.298	8.57266e-35
chr17	56387661	56389232	1571	56388083	15.268	219.023	9.028	13.754	51.905	3.12954e-47
chr17	56400889	56401408	519	56401264	5.139	193.751	41.865	29.558	6.558	0.0080372
chr17	56406584	56406830	246	56406721	5.247	457.3	155.446	57.525	6.812	0.00462187
chr17	57212429	57213413	984	57212713	11.671	34.899	0.529	2.945	30.744	2.30467e-26
chr17	57214302	57219569	5267	57216243	19.615	36.103	0.466	1.817	84.935	6.59914e-80
chr17	61528457	61528916	459	61528716	5.008	84.239	13.458	14.134	6.259	0.0153857
chr17	61591239	61591724	485	61591585	7.509	43.323	2.061	5.495	13.226	3.22517e-09
chr17	61601026	61601503	477	61601343	5.506	105.901	17.238	16.103	7.435	0.0011908
chr17	61620712	61621341	629	61620989	9.279	49.34	3.858	4.901	19.769	1.36173e-15
chr17	61677298	61678035	737	61677482	7.101	68.595	9.933	8.261	11.907	6.09144e-08
chr17	62015193	62016505	1312	62016365	6.747	152.834	14.421	20.514	10.822	6.80593e-07
chr17	62038947	62039512	565	62039374	6.72	370.654	52.985	47.273	10.74	8.16253e-07
chr17	62049580	62050188	608	62049972	16.005	69.798	2.137	4.228	56.926	3.43701e-52
chr17	62094538	62095173	635	62094922	19.216	51.747	2.528	2.561	81.565	1.41562e-76
chr17	62503759	62504866	1107	62503927	10.715	252.718	38.456	19.996	26.065	9.14653e-22
chr17	71586603	71587307	704	71587147	4.982	169.682	40.549	25.918	6.202	0.0174058
chr17	71612771	71613245	474	71613045	6.547	79.426	5.67	11.266	10.231	2.52539e-06
chr17	71641888	71642368	480	71642181	6.302	90.257	19.899	11.164	9.533	1.17612e-05
chr17	71727525	71728030	505	71727917	5.63	83.036	8.592	13.223	7.744	0.000604499
chr17	72323779	72324148	369	72323979	5.386	78.222	9.971	12.672	7.143	0.00225109
chr17	72327185	72327897	712	72327522	5.684	45.73	4.194	7.308	7.88	0.000448998
chr17	72359731	72360329	598	72359959	10.053	89.053	4.567	8.404	23.049	8.31498e-19
chr17	72370183	72372635	2452	72371510	22.107	54.154	1.499	2.382	107.564	2.53465e-102
chr17	72423816	72424504	688	72424160	5.909	56.561	5.233	8.687	8.463	0.00012481
chr17	72434885	72436614	1729	72435875	13.068	96.274	4.377	7.032	38.297	8.30035e-34
chr17	72613588	72615053	1465	72614133	14.298	63.781	2.516	4.285	45.65	4.68025e-41
chr17	72643911	72644271	360	72644119	8.008	58.968	2.784	7.016	14.932	7.12964e-11
chr17	73626119	73626648	529	73626446	8.421	103.494	8.997	11.221	16.429	2.47436e-12
chr17	73640848	73641322	474	73641178	4.893	54.154	8.981	9.233	6.002	0.0267774
chr17	73669321	73670930	1609	73670237	10.447	67.392	3.194	6.145	24.822	1.52542e-20
chr17	73685195	73686394	1199	73685371	5.265	149.224	24.907	23.611	6.854	0.00422241
chr17	73995818	73996187	369	73996058	6.16	55.357	9.062	7.516	9.137	2.81608e-05
chr17	73997027	73997251	224	73997151	5.61	45.73	9.617	6.437	7.695	0.00067249
chr17	73999125	73999894	769	73999514	11.176	77.019	4.693	6.472	28.27	6.23007e-24
chr17	74018430	74018747	317	74018559	8.576	64.985	3.933	7.119	17.009	6.73961e-13
chr17	74137776	74138061	285	74137933	5.645	413.977	113.058	53.304	7.783	0.000555061
chr17	74237034	74237379	345	74237300	4.79	192.547	39.07	32.038	5.779	0.0431794
chr17	74442566	74443014	448	74442926	4.946	36.103	3.251	6.642	6.121	0.0207351
chr17	74470480	74471616	1136	74471057	9.437	114.325	5.93	11.486	20.415	3.16016e-16
chr17	74476202	74477165	963	74477013	7.072	756.952	123.779	89.534	11.816	7.44912e-08
chr17	74483182	74483926	744	74483568	17.776	49.34	1.709	2.68	69.965	4.31271e-65
chr17	74524935	74525176	241	74525047	4.791	50.544	9.799	8.505	5.779	0.0431794
chr17	74542240	74542816	576	74542525	5.199	101.087	17.862	16.009	6.697	0.00594172
chr17	74546967	74548421	1454	74547105	5.084	56.561	5.272	10.089	6.431	0.010606
chr17	74565115	74565567	452	74565227	7.565	197.361	21.097	23.301	13.41	2.1435e-09
chr17	74584136	74584618	482	74584423	11.268	48.137	3.033	4.003	28.722	2.24462e-24
chr17	77654105	77654625	520	77654313	11.188	49.34	2.049	4.227	28.329	5.45555e-24
chr17	77669880	77670325	445	77670237	4.854	213.005	43.822	34.854	5.917	0.0321369
chr17	77689930	77690187	257	77690051	5.273	104.698	14.84	17.041	6.872	0.00405955
chr17	77752231	77752469	238	77752357	5.008	358.619	83.174	55.004	6.259	0.0153857
chr17	77824665	77825193	528	77824833	15.758	102.291	4.305	6.218	55.22	1.65842e-50
chr17	77836541	77837205	664	77836885	11.006	71.002	2.753	6.201	27.445	4.03888e-23
chr17	78313512	78313983	471	78313736	13.566	69.798	2.689	4.947	41.197	1.16007e-36
chr17	78405674	78406295	621	78406044	19.241	114.325	2.095	5.833	81.777	8.73392e-77
chr17	78445433	78446051	618	78445883	5.159	104.698	15.865	17.218	6.606	0.00724534
chr17	78451140	78451424	284	78451284	6.174	182.92	27.777	25.127	9.178	2.57431e-05
chr17	78505187	78505786	599	78505368	9.126	40.916	1.46	4.323	19.149	5.4836e-15
chr17	78512248	78512746	498	78512400	6.333	71.002	7.501	10.028	9.618	9.75407e-06
chr17	78559400	78560046	646	78559856	7.458	64.985	5.099	8.03	13.056	4.71242e-09
chr17	78610755	78612799	2044	78611089	25.284	105.901	1.667	4.123	140.316	8.62605e-135
chr17	79697112	79698589	1477	79698360	9.476	318.906	26.2	30.89	20.577	2.1961e-16
chr17	79708463	79709446	983	79708665	6.346	416.384	69.285	54.7	9.654	9.01828e-06
chr17	79775395	79775924	529	79775788	6.815	98.68	7.972	13.311	11.025	4.32791e-07
chr17	79817355	79818052	697	79817742	5.422	243.091	48.175	35.946	7.231	0.0018613
chr17	79847973	79848604	631	79848332	5.373	66.188	11.193	10.236	7.11	0.00241997
chr17	79898318	79898766	448	79898483	5.523	85.443	12.368	13.232	7.476	0.00108693
chr17	79907373	79908556	1183	79908005	17.042	73.409	1.712	4.207	64.394	1.40643e-59
chr17	79914147	79914454	307	79914294	7.43	43.323	3.128	5.41	12.966	5.7656e-09
chr17	80001433	80001809	376	80001625	7.253	55.357	4.278	7.043	12.388	2.08878e-08
chr17	80034152	80034775	623	80034345	8.549	66.188	3.912	7.285	16.906	8.49283e-13
chr17	80239437	80239842	405	80239696	5.961	57.764	5.362	8.79	8.602	9.18344e-05
chr17	80292796	80293267	471	80293082	6.168	622.169	131.142	79.606	9.161	2.67121e-05
chr17	80303855	80304578	723	80304362	15.71	169.682	10.413	10.138	54.89	3.5166e-50
chr17	80307981	80308723	742	80308475	6.46	208.192	26.156	28.18	9.979	4.39998e-06
chr17	80344202	80344507	305	80344335	7.918	66.188	7.739	7.382	14.617	1.4435e-10
chr17	80357452	80357896	444	80357680	5.753	68.595	8.89	10.378	8.058	0.000303955
chr17	80402682	80403025	343	80402859	4.952	285.211	46.617	48.183	6.134	0.0201531
chr18	3467385	3467649	264	3467553	6.536	42.12	3.322	5.936	10.2	2.70333e-06
chr18	3931179	3931566	387	3931275	4.898	34.899	1.443	6.83	6.015	0.0260391
chr18	13211430	13212184	754	13211823	9.968	198.564	9.822	18.936	22.675	1.9378e-18
chr18	13223890	13224271	381	13224067	7.498	49.34	3.515	6.112	13.188	3.51309e-09
chr18	20742687	20743351	664	20743207	6.313	52.951	4.629	7.654	9.563	1.10056e-05
chr18	20783825	20784220	395	20784021	6.677	134.783	12.374	18.332	10.614	1.07922e-06
chr18	20791482	20792475	993	20791914	12.386	45.73	1.669	3.557	34.509	4.49988e-30
chr18	21995768	21997317	1549	21996720	13.678	44.527	1.008	3.182	41.863	2.56559e-37
chr18	22113321	22114169	848	22113713	22.167	32.492	0.802	1.43	108.146	6.67754e-103
chr18	23011895	23013529	1634	23012738	14.955	34.899	0.301	2.313	49.843	3.39895e-45
chr18	24129261	24129551	290	24129436	5.391	321.313	75.808	45.543	7.154	0.00219823
chr18	29084359	29084657	298	29084520	4.81	83.036	9.089	15.373	5.821	0.039493
chr18	29133641	29134146	505	29134057	4.983	44.527	4.957	7.941	6.203	0.0173706
chr18	29307527	29308375	848	29308215	5.777	96.274	8.028	15.276	8.118	0.000266585
chr18	32751923	32752421	498	32752117	8.03	48.137	2.121	5.731	15.01	5.99287e-11
chr18	33011561	33013128	1567	33012377	8.444	44.527	1.631	5.08	16.513	2.05332e-12
chr18	47003552	47005206	1654	47003851	19.077	78.222	5.326	3.821	80.403	1.9968e-75
chr18	47089700	47090623	923	47090240	9.535	57.764	4.896	5.545	20.822	1.26429e-16
chr18	48299511	48303886	4375	48302131	24.663	58.968	0.367	2.376	133.576	3.9621e-128
chr18	48344970	48345762	792	48345634	6.398	99.884	18.003	12.798	9.802	6.5074e-06
chr18	52540973	52541477	504	52541301	6.331	61.374	4.035	9.057	9.614	9.84167e-06
chr18	60989598	60990014	416	60989798	17.354	97.477	5.557	5.297	66.735	6.80927e-62
chr18	61009272	61009866	594	61009472	7.255	99.884	9.107	12.512	12.398	2.04297e-08
chr18	61558341	61559071	730	61558505	6.392	43.323	2.787	6.342	9.785	6.75789e-06
chr18	61604613	61605216	603	61605023	7.867	57.764	6.227	6.551	14.439	2.14615e-10
chr18	61669712	61670012	300	61669876	10.122	34.899	1.143	3.335	23.356	4.17324e-19
chr18	66388921	66389452	531	66389044	5.605	174.496	17.092	28.082	7.682	0.000691925
chr18	77533491	77535541	2050	77534797	19.373	49.34	1.212	2.484	82.88	7.17744e-78
chr18	77579307	77579960	653	77579485	7.149	148.021	19.174	18.022	12.06	4.33172e-08
chr18	77593032	77594537	1505	77593957	33.849	49.34	0.266	1.45	250.421	3.44832e-244
chr18	77609164	77610600	1436	77609420	23.152	62.578	0.669	2.674	117.856	1.54224e-112
chr18	77675874	77676242	368	77676081	10.342	34.899	1.613	3.219	24.341	4.50778e-20
chr18	77717179	77719564	2385	77718225	16.543	39.713	1.637	2.302	60.749	5.73112e-56
chr18	77720423	77720997	574	77720667	12.038	273.176	18.28	21.175	32.647	3.07956e-28
chr18	77853633	77855093	1460	77854209	21.744	73.409	0.906	3.334	104.102	6.6258e-99
chr19	635738	636454	716	636291	8.574	36.103	3.086	3.851	17.002	6.84598e-13
chr19	687613	688268	655	687925	11.925	60.171	2.24	4.858	32.056	1.17359e-27
chr19	730907	731431	524	731119	7.782	55.357	3.666	6.643	14.145	4.13717e-10
chr19	741802	742240	438	742120	5.998	61.374	8.005	8.898	8.699	7.41972e-05
chr19	748436	749871	1435	749610	6.712	46.933	4.286	6.353	10.718	8.5713e-07
chr19	788230	788997	767	788826	6.831	144.41	20.443	18.147	11.074	3.88634e-07
chr19	794651	795376	725	795119	8.467	216.616	18.21	23.433	16.599	1.69313e-12
chr19	824231	825253	1022	824831	11.175	135.987	7.177	11.527	28.267	6.27083e-24
chr19	830903	831431	528	831150	5.975	39.713	3.398	6.078	8.637	8.49735e-05
chr19	840063	840917	854	840580	8.58	151.631	11.288	16.358	17.022	6.54536e-13
chr19	908852	909510	658	909087	5.397	503.03	148.271	65.733	7.169	0.00212805
chr19	917400	918166	766	917789	6.937	734.087	122.66	88.139	11.398	1.88772e-07
chr19	1313946	1314338	392	1314138	5.597	63.781	7.861	9.99	7.662	0.000722691
chr19	1392519	1393249	730	1392998	25.273	62.578	1.467	2.418	140.201	1.11747e-134
chr19	1496952	1497369	417	1497177	13.575	49.34	2.302	3.465	41.248	1.03468e-36
chr19	1813579	1814053	474	1813723	5.317	158.852	34.622	23.365	6.977	0.00323167
chr19	1829227	1830567	1340	1829998	19.317	61.374	1.631	3.093	82.415	2.05298e-77
chr19	1856278	1856965	687	1856393	5.377	346.585	95.291	46.733	7.121	0.00236313
chr19	1883526	1883976	450	1883720	6.176	78.222	10.816	10.915	9.181	2.55725e-05
chr19	1933289	1933955	666	1933486	6.974	42.12	2.486	5.683	11.512	1.46551e-07
chr19	1934856	1935485	629	1935292	16.46	103.494	2.462	6.138	60.145	2.27347e-55
chr19	1950360	1950983	623	1950639	13.962	40.916	2.031	2.785	43.574	5.25317e-39
chr19	2165536	2165853	317	2165759	5.482	243.091	51.009	35.038	7.376	0.00135645
chr19	2170129	2171248	1119	2170872	19.746	115.528	5.136	5.59	86.065	4.9961e-81
chr19	2249116	2249482	366	2249327	5.05	221.429	36.945	36.534	6.354	0.0125249
chr19	2364762	2365240	478	2365110	6.543	54.154	4.839	7.537	10.221	2.58125e-06
chr19	2370816	2371417	601	2371253	8.943	91.46	4.581	9.715	18.421	2.82228e-14
chr19	2406502	2409079	2577	2407215	23.744	89.053	2.069	3.663	123.893	1.59259e-118
chr19	2784864	2785116	252	2784963	5.099	184.123	60.429	24.26	6.466	0.009827
chr19	2813140	2813396	256	2813268	5.361	46.933	3.217	8.155	7.082	0.00257311
chr19	2824133	2824757	624	2824437	8.252	62.578	2.73	7.252	15.809	9.91307e-12
chr19	2951071	2951684	613	2951355	4.861	110.715	32.895	16.01	5.932	0.0311258
chr19	2972770	2973194	424	2972966	10.216	64.985	4.615	5.909	23.775	1.6189e-19
chr19	3184126	3184397	271	3184285	4.907	69.798	12.997	11.575	6.035	0.0249344
chr19	3192647	3193003	356	3192803	5.193	85.443	10.77	14.379	6.685	0.00609736
chr19	3196548	3197018	470	3196741	6.277	34.899	2.454	5.169	9.463	1.37337e-05
chr19	3198374	3198798	424	3198622	14.421	42.12	1.691	2.804	46.415	8.22363e-42
chr19	3210055	3210480	425	3210233	6.381	99.884	14.322	13.409	9.754	7.23703e-06
chr19	3226640	3227345	705	3226935	13.59	186.53	11.964	12.845	41.337	8.4606e-37
chr19	3650514	3650906	392	3650690	8.852	39.713	1.7	4.294	18.067	6.24967e-14
chr19	3655724	3656060	336	3655890	6.108	99.884	5.731	15.415	8.995	3.85559e-05
chr19	3806868	3807341	473	3807151	5.859	97.477	8.722	15.149	8.331	0.000166823
chr19	3809227	3809928	701	3809555	9.204	86.646	6.268	8.733	19.462	2.71268e-15
chr19	3866469	3867128	659	3866928	6.186	89.053	8.61	13.004	9.209	2.40473e-05
chr19	3867505	3868216	711	3867792	4.784	68.595	7.582	12.753	5.765	0.0445246
chr19	3883439	3883989	550	3883648	11.945	48.137	2.074	3.856	32.16	9.28632e-28
chr19	3953046	3953738	692	3953415	6.035	58.968	5.691	8.827	8.8	5.93667e-05
chr19	4290817	4291211	394	4291026	21.665	38.509	0.907	1.736	103.362	3.59099e-98
chr19	4430654	4431259	605	4430782	4.788	160.055	25.131	28.179	5.774	0.0436454
chr19	4868245	4868533	288	4868365	6.417	161.258	34.303	19.783	9.858	5.7494e-06
chr19	4915755	4916286	531	4915947	6.737	122.749	21.682	15.002	10.791	7.28537e-07
chr19	4928523	4929489	966	4929153	24.767	51.747	1.11	2.045	134.694	3.14459e-129
chr19	4936441	4937623	1182	4936904	12.445	49.34	1.089	3.877	34.83	2.1848e-30
chr19	5651790	5652269	479	5652069	10.661	68.595	2.69	6.182	25.811	1.62944e-21
chr19	5693637	5694234	597	5694058	6.392	172.089	19.517	23.871	9.785	6.75789e-06
chr19	5779379	5779901	522	5779579	11.258	89.053	3.411	7.607	28.674	2.50299e-24
chr19	5828956	5829271	315	5829175	4.858	409.163	109.55	61.673	5.926	0.0315168
chr19	5875991	5876826	835	5876279	5.728	48.137	3.52	7.789	7.994	0.000349665
chr19	6063238	6063546	308	6063422	5.219	110.715	15.574	18.228	6.746	0.00534253
chr19	6232291	6233115	824	6232747	15.613	73.409	5.094	4.376	54.226	1.59328e-49
chr19	6234100	6234451	351	6234274	5.403	546.353	98.863	82.824	7.183	0.002064
chr19	6414738	6415019	281	6414882	7.209	51.747	4.623	6.537	12.248	2.8537e-08
chr19	6463735	6464169	434	6464007	6.439	46.933	5.824	6.385	9.919	5.02377e-06
chr19	6533463	6534479	1016	6534143	9.838	91.46	5.31	8.757	22.112	6.87234e-18
chr19	6586629	6587415	786	6586925	4.978	98.68	15.994	16.611	6.192	0.0177866
chr19	7744395	7745456	1061	7744563	4.83	315.296	65.145	51.793	5.864	0.0360213
chr19	7750928	7751675	747	7751353	15.76	113.122	1.732	7.068	55.233	1.61099e-50
chr19	7980432	7980689	257	7980560	6.391	255.125	43.069	33.179	9.784	6.77254e-06
chr19	8016820	8017560	740	8017085	9.503	101.087	4.692	10.144	20.689	1.70584e-16
chr19	8043393	8044809	1416	8044033	12.1	56.561	2.052	4.505	32.977	1.45768e-28
chr19	8389462	8389960	498	8389840	5.851	179.31	23.905	26.561	8.311	0.000174311
chr19	8417008	8417808	800	8417436	6.245	91.46	9.42	13.137	9.372	1.67768e-05
chr19	8430374	8431138	764	8430718	4.911	79.426	12.021	13.726	6.042	0.0245556
chr19	8488280	8488832	552	8488438	10.293	127.563	6.134	11.797	24.12	7.43218e-20
chr19	8508353	8509118	765	8508561	6.454	52.951	6.973	7.124	9.962	4.56415e-06
chr19	8538307	8539871	1564	8539003	7.242	99.884	6.94	12.834	12.355	2.24909e-08
chr19	9495256	9498780	3524	9496471	16.819	39.713	0.486	2.332	62.75	5.96071e-58
chr19	9545176	9546175	999	9545691	6.558	134.783	31.135	15.805	10.263	2.35308e-06
chr19	10126087	10127230	1143	10126471	17.983	34.899	0.828	1.895	71.577	1.09896e-66
chr19	10265707	10266270	563	10265887	12.991	49.34	1.447	3.687	37.864	2.21435e-33
chr19	11256340	11257941	1601	11257429	25.367	68.595	1.954	2.627	141.229	1.06024e-135
chr19	11305232	11305713	481	11305368	10.602	144.41	10.532	12.627	25.537	3.02292e-21
chr19	11350052	11350299	247	11350180	5.149	34.899	3.206	6.155	6.582	0.00763096
chr19	11378561	11379372	811	11379012	6.779	69.798	9.166	8.944	10.917	5.50689e-07
chr19	11451337	11452156	819	11451728	14.52	43.323	2.493	2.812	47.046	1.9697e-42
chr19	11477948	11480588	2640	11478179	16.321	33.696	0.764	2.018	59.157	2.13908e-54
chr19	11495031	11495607	576	11495165	5.708	261.142	43.251	38.172	7.942	0.000391844
chr19	11517652	11517940	288	11517796	8.509	52.951	5.092	5.624	16.756	1.19069e-12
chr19	11528832	11529230	398	11529099	6.839	125.156	19.436	15.459	11.098	3.68475e-07
chr19	11648269	11649218	949	11648754	9.926	140.8	11.059	13.072	22.491	2.93233e-18
chr19	11664370	11664696	326	11664543	7.754	42.12	2.364	5.127	14.05	5.11625e-10
chr19	11681735	11682298	563	11682010	13.736	75.816	5.454	5.122	42.21	1.16927e-37
chr19	12053104	12053608	504	12053296	11.957	36.103	0.8	2.952	32.224	8.03907e-28
chr19	12270949	12273663	2714	12272004	10.604	58.968	3.754	5.207	25.546	2.96195e-21
chr19	12759946	12760498	552	12760239	9.098	89.053	5.823	9.148	19.036	7.07313e-15
chr19	12809265	12809737	472	12809625	7.764	40.916	3.472	4.823	14.083	4.75099e-10
chr19	12882876	12884073	1197	12883580	14.158	85.443	3.973	5.754	44.781	3.37453e-40
chr19	12979580	12980040	460	12979824	5.087	74.612	10.135	12.674	6.44	0.0103964
chr19	13005215	13007740	2525	13007454	19.365	55.357	1.231	2.795	82.82	8.211e-78
chr19	13085680	13086499	819	13086098	6.458	114.325	10.599	16.063	9.973	4.45745e-06
chr19	13101839	13102113	274	13101969	6.648	42.12	2.87	5.904	10.528	1.30571e-06
chr19	13141343	13142993	1650	13141951	22.82	62.578	2.03	2.653	114.542	3.01131e-109
chr19	13903440	13904524	1084	13904096	22.095	129.969	5.508	5.633	107.452	3.27021e-102
chr19	13916061	13916549	488	13916253	10.156	37.306	2.845	3.393	23.509	2.95274e-19
chr19	13987232	13987671	439	13987503	17.279	40.916	1.675	2.271	66.169	2.47918e-61
chr19	13992256	13992505	249	13992400	6.184	407.96	107.064	48.657	9.204	2.43069e-05
chr19	14049667	14050299	632	14050019	12.486	143.207	10.507	10.628	35.05	1.32627e-30
chr19	14085638	14086448	810	14085894	11.538	42.12	3.029	3.388	30.072	1.05903e-25
chr19	14846864	14847952	1088	14847192	10.738	33.696	0.734	3.07	26.169	7.24234e-22
chr19	15340778	15341277	499	15341049	15.859	111.918	6.502	6.647	55.914	3.42092e-51
chr19	15355854	15356581	727	15356389	12.955	60.171	2.15	4.479	37.66	3.51919e-33
chr19	15412886	15413555	669	15413207	5.813	114.325	9.535	18.026	8.212	0.000216826
chr19	15423079	15423359	280	15423223	5.581	38.509	3.247	6.318	7.621	0.000790743
chr19	16260615	16260983	368	16260807	5.618	193.751	21.353	30.685	7.715	0.000643796
chr19	16266576	16267193	617	16266864	6.612	51.747	3.736	7.262	10.42	1.65925e-06
chr19	16271824	16272071	247	16271958	5.116	40.916	3.792	7.256	6.506	0.00900112
chr19	16314909	16315857	948	16315341	25.666	105.901	1.779	4.057	144.556	5.3456e-139
chr19	16699116	16699311	195	16699213	4.797	498.216	152.376	72.1	5.792	0.0420369
chr19	16725932	16726677	745	16726268	9.752	146.817	9.974	14.032	21.744	1.57469e-17
chr19	16825998	16826363	365	16826155	8.221	58.968	5.097	6.553	15.694	1.28446e-11
chr19	16853022	16855367	2345	16853759	15.785	38.509	0.454	2.411	55.406	1.08666e-50
chr19	16859824	16860910	1086	16860312	17.426	39.713	0.54	2.248	67.278	1.98207e-62
chr19	17309737	17311181	1444	17310177	19.48	62.578	1.798	3.12	83.79	8.9934e-79
chr19	17357816	17358571	755	17358117	7.718	113.122	14.432	12.788	13.926	6.74115e-10
chr19	17374571	17374996	425	17374820	10.206	73.409	4.767	6.726	23.728	1.80046e-19
chr19	17429850	17430103	253	17429979	5.143	48.137	3.764	8.628	6.568	0.00786721
chr19	17435045	17435373	328	17435166	7.375	93.867	11.338	11.19	12.786	8.6118e-09
chr19	17440621	17440888	267	17440758	5.904	49.34	7.357	7.112	8.449	0.000128712
chr19	17538779	17539747	968	17539379	19.541	40.916	1.139	2.036	84.312	2.71856e-79
chr19	17544767	17545152	385	17544982	10.844	33.696	1.39	2.979	26.67	2.34254e-22
chr19	18459894	18460386	492	18460298	5.101	57.764	10.312	9.303	6.471	0.00971823
chr19	18490608	18491291	683	18491100	5.281	87.85	9.985	14.744	6.891	0.00389638
chr19	18513706	18513978	272	18513850	6.514	276.787	38.164	36.635	10.134	3.12825e-06
chr19	18536733	18536989	256	18536853	4.864	173.293	29.3	29.606	5.938	0.030726
chr19	18962955	18963503	548	18963237	6.495	40.916	1.952	5.999	10.081	3.51334e-06
chr19	18984303	18985015	712	18984655	15.572	55.357	2.218	3.412	53.948	2.99787e-49
chr19	18997171	18997691	520	18997515	12.195	46.933	1.882	3.694	33.478	4.68975e-29
chr19	19042024	19042829	805	19042660	6.945	151.631	21.192	18.781	11.423	1.78549e-07
chr19	19106417	19106952	535	19106949	6.205	111.918	12.339	16.048	9.262	2.13845e-05
chr19	19660668	19661116	448	19660836	6.427	108.308	10.024	15.292	9.886	5.40087e-06
chr19	19669559	19670590	1031	19670168	27.478	68.595	1.899	2.427	165.496	8.86538e-160
chr19	21265513	21266422	909	21265745	5.052	75.816	17.739	11.495	6.36	0.0123671
chr19	21369147	21371920	2773	21370990	37.075	37.306	0.286	0.999	300.152	7.04693e-293
chr19	24174006	24174896	890	24174158	5.002	80.629	5.037	15.112	6.246	0.0158281
chr19	34854167	34854469	302	34854333	6.948	40.916	5.104	5.154	11.432	1.75053e-07
chr19	34973578	34973786	208	34973677	4.791	279.194	49.331	47.981	5.779	0.0431794
chr19	34991217	34991449	232	34991313	5.301	105.901	16.877	16.793	6.939	0.00350996
chr19	35515278	35515859	581	35515486	10.066	39.713	2.885	3.658	23.109	7.27364e-19
chr19	35516838	35517664	826	35517246	12.419	117.935	5.447	9.057	34.688	3.00757e-30
chr19	35556619	35556884	265	35556764	4.879	44.527	5.746	7.949	5.972	0.02859
chr19	35579841	35580769	928	35580099	10.66	52.951	4.888	4.509	25.805	1.65095e-21
chr19	35627704	35628208	504	35627880	7.564	56.561	4.881	6.832	13.409	2.14726e-09
chr19	35630381	35630993	612	35630854	5.675	81.833	12.073	12.293	7.858	0.000471045
chr19	35644902	35645149	247	35645014	6.418	333.348	87.208	38.353	9.859	5.73697e-06
chr19	36001778	36002000	222	36001887	5.524	247.905	63.125	33.449	7.48	0.00107755
chr19	36018945	36020098	1153	36019936	5.355	91.46	13.989	14.467	7.067	0.00265803
chr19	36020340	36020754	414	36020571	5.415	510.25	90.571	77.503	7.213	0.00193557
chr19	36488048	36488552	504	36488384	6.638	83.036	7.631	11.359	10.499	1.39118e-06
chr19	36508601	36509240	639	36508961	17.407	74.612	1.597	4.195	67.137	2.72864e-62
chr19	36599470	36599959	489	36599702	15.104	38.509	1.308	2.463	50.819	3.69112e-46
chr19	36734173	36735421	1248	36735022	24.062	51.747	1.664	2.081	127.208	8.29609e-122
chr19	36913012	36913369	357	36913161	5.151	48.137	7.237	7.941	6.586	0.00756541
chr19	36983919	36984189	270	36984045	5.639	113.122	13.315	17.7	7.767	0.000574924
chr19	38631190	38632861	1671	38631611	22.963	48.137	1.828	2.017	115.963	1.17935e-110
chr19	38634261	38634525	264	38634381	5.763	71.002	8.025	10.928	8.082	0.000288549
chr19	39692554	39693700	1146	39693117	12.26	92.663	5.454	7.113	33.827	2.13172e-29
chr19	39728228	39728654	426	39728542	4.773	435.638	93.737	71.626	5.742	0.0467926
chr19	39745155	39745512	357	39745325	10.809	36.103	2.215	3.135	26.504	3.40822e-22
chr19	39891287	39891967	680	39891801	5.238	73.409	11.818	11.759	6.789	0.00486109
chr19	39906793	39907167	374	39906948	8.14	86.646	6.41	9.858	15.401	2.48245e-11
chr19	39936759	39936976	217	39936879	4.838	98.68	27.694	14.673	5.882	0.0346288
chr19	40421253	40421868	615	40421538	11.964	117.935	4.703	9.464	32.262	7.37881e-28
chr19	40446280	40447656	1376	40447304	13.417	92.663	5.092	6.527	40.319	8.51598e-36
chr19	42249756	42250229	473	42249973	8.163	168.479	13.517	18.984	15.484	2.06004e-11
chr19	42432639	42432869	230	42432776	4.939	231.057	40.596	38.565	6.104	0.0214981
chr19	42495262	42495559	297	42495415	7.515	104.698	6.749	13.034	13.243	3.10924e-09
chr19	42536417	42537964	1547	42536897	17.224	39.713	1.174	2.238	65.754	6.38397e-61
chr19	42562521	42563617	1096	42563409	11.628	33.696	1.093	2.804	30.529	3.75541e-26
chr19	42571602	42572800	1198	42572325	8.264	213.005	27.824	22.408	15.851	9.02812e-12
chr19	42614970	42615918	948	42615756	24.236	44.527	1.653	1.769	129.034	1.26095e-123
chr19	42623634	42624582	948	42624061	18.848	54.154	2.616	2.734	78.517	1.47616e-73
chr19	42640187	42640816	629	42640525	5.84	169.682	23.006	25.114	8.284	0.000184964
chr19	42653916	42654550	634	42654156	7.167	62.578	2.867	8.332	12.114	3.84181e-08
chr19	42706248	42707750	1502	42707180	12.911	61.374	4.616	4.396	37.408	6.24679e-33
chr19	43991703	43992086	383	43991852	6.82	241.888	24.71	31.844	11.041	4.17839e-07
chr19	44000166	44002146	1980	44001387	21.66	51.747	0.582	2.362	103.306	4.07399e-98
chr19	44178672	44178928	256	44178808	6.224	86.646	8.492	12.557	9.315	1.90269e-05
chr19	44340999	44342454	1455	44341815	27.652	37.306	0.333	1.337	167.584	7.37591e-162
chr19	44458447	44459947	1500	44458968	14.078	33.696	0.369	2.367	44.282	1.04549e-39
chr19	44615833	44616272	439	44616155	5.439	46.933	6.743	7.389	7.271	0.00170401
chr19	45604848	45605799	951	45605186	15.282	66.188	3.814	4.081	51.998	2.53264e-47
chr19	45608179	45608699	520	45608517	6.649	155.241	17.717	20.685	10.529	1.3029e-06
chr19	45618749	45619760	1011	45619231	5.809	71.002	10.057	10.492	8.201	0.000222074
chr19	45660280	45660809	529	45660605	4.883	75.816	11.297	13.212	5.982	0.0279967
chr19	45688439	45688874	435	45688632	5.668	95.07	13.197	14.444	7.841	0.000488632
chr19	45722020	45722673	653	45722368	5.288	42.12	3.843	7.238	6.908	0.00375668
chr19	45755851	45756292	441	45756089	6.839	85.443	11.266	10.847	11.097	3.69268e-07
chr19	45798805	45799319	514	45799062	8.468	36.103	1.372	4.101	16.602	1.68222e-12
chr19	45802491	45803066	575	45802787	11.494	66.188	2.707	5.523	29.85	1.74675e-25
chr19	45860714	45861323	609	45861002	7.232	48.137	3.204	6.213	12.324	2.40854e-08
chr19	45878001	45879414	1413	45878418	22.233	77.019	1.075	3.416	108.778	1.59291e-103
chr19	45922236	45922744	508	45922378	8.464	428.418	44.395	45.371	16.588	1.735e-12
chr19	45925401	45925778	377	45925561	7.62	54.154	5.574	6.375	13.596	1.41364e-09
chr19	46276820	46277180	360	46277004	6.055	101.087	11.739	14.757	8.852	5.2912e-05
chr19	46281186	46281751	565	46281552	5.194	92.663	14.886	14.975	6.686	0.00608574
chr19	46309428	46309895	467	46309561	5.668	104.698	13.019	16.175	7.84	0.000489648
chr19	46313279	46313925	646	46313413	6.38	131.173	22.325	17.061	9.751	7.2842e-06
chr19	46317672	46318436	764	46318316	4.841	326.127	76.589	51.543	5.89	0.0340237
chr19	46381813	46382250	437	46381937	5.004	194.954	43.487	30.266	6.252	0.0156197
chr19	46385394	46385738	344	46385568	8.338	128.766	12.842	13.903	16.121	4.93158e-12
chr19	46411611	46412763	1152	46411991	18.652	40.916	1.068	2.136	76.917	5.61328e-72
chr19	46426429	46427335	906	46427008	32.628	91.46	1.517	2.757	232.788	1.11088e-226
chr19	46497068	46497859	791	46497476	7.882	43.323	5.523	4.796	14.493	1.9027e-10
chr19	46764141	46764366	225	46764234	5.17	43.323	4.335	7.541	6.631	0.00685876
chr19	47528587	47529199	612	47528725	6.446	66.188	6.767	9.218	9.94	4.7953e-06
chr19	47530444	47531236	792	47530683	8.662	74.612	7.131	7.791	17.333	3.25519e-13
chr19	47579388	47580340	952	47579623	6.91	52.951	5.215	6.908	11.314	2.2755e-07
chr19	47960786	47961012	226	47960899	4.838	78.222	7.477	14.624	5.882	0.0346288
chr19	47970267	47972224	1957	47971367	6.638	241.888	20.204	33.398	10.497	1.3974e-06
chr19	47982249	47983034	785	47982808	13.358	75.816	3.14	5.441	39.972	1.86904e-35
chr19	47998187	47998744	557	47998531	10.656	167.275	9.852	14.773	25.789	1.71231e-21
chr19	48024070	48025037	967	48024542	9.142	86.646	4.926	8.939	19.212	4.76647e-15
chr19	48026983	48027995	1012	48027304	12.09	44.527	1.852	3.53	32.922	1.65144e-28
chr19	48224476	48224906	430	48224631	13.206	43.323	1.951	3.133	39.093	1.36281e-34
chr19	48229700	48230434	734	48229988	12.803	68.595	2.344	5.174	36.804	2.45369e-32
chr19	48265874	48266690	816	48266498	9.046	51.747	3.292	5.356	18.83	1.12309e-14
chr19	48819511	48820662	1151	48820487	16.914	43.323	1.771	2.457	63.447	1.22494e-58
chr19	48823756	48824359	603	48824014	5.57	330.941	91.617	42.968	7.593	0.00084118
chr19	48907713	48908118	405	48907921	5.627	64.985	6.722	10.354	7.736	0.000615187
chr19	48946019	48946294	275	48946171	6.245	169.682	19.102	24.113	9.372	1.67768e-05
chr19	48997056	48997330	274	48997218	6.362	371.857	99.245	42.852	9.7	8.14504e-06
chr19	49017614	49018302	688	49018006	10.547	75.816	6.705	6.552	25.281	5.39053e-21
chr19	49386792	49387235	443	49387088	8.735	142.004	8.895	15.239	17.612	1.74116e-13
chr19	49559274	49559855	581	49559419	5.104	664.288	184.518	94.006	6.477	0.0095904
chr19	49600137	49600654	517	49600362	6.932	37.306	5.37	4.607	11.383	1.95038e-07
chr19	49610625	49611181	556	49610793	5.636	61.374	7.99	9.473	7.758	0.000586305
chr19	50310538	50310816	278	50310667	4.987	549.963	153.289	79.539	6.213	0.0169987
chr19	50362025	50362863	838	50362261	12.387	138.393	8.029	10.525	34.51	4.49171e-30
chr19	50383765	50384996	1231	50384712	28.841	125.156	2.3	4.26	182.182	2.19219e-176
chr19	50387774	50388921	1147	50388241	15.045	77.019	1.869	4.995	50.429	8.98051e-46
chr19	50708349	50708614	265	50708458	5.113	84.239	11.705	14.187	6.498	0.00915878
chr19	50710051	50710405	354	50710323	5.153	44.527	5.329	7.607	6.59	0.00750043
chr19	50913057	50913417	360	50913209	8.179	39.713	1.583	4.662	15.545	1.79535e-11
chr19	50995246	50996222	976	50995671	6.093	519.878	69.132	73.981	8.955	4.20939e-05
chr19	51012676	51013209	533	51013009	6.02	81.833	11.596	11.667	8.759	6.49766e-05
chr19	51013761	51014353	592	51014085	5.541	827.953	242.607	105.647	7.521	0.000985072
chr19	51139870	51140406	536	51140103	12.608	43.323	2.537	3.235	35.72	2.88998e-31
chr19	51144583	51145079	496	51144824	7.415	73.409	4.932	9.235	12.915	6.45877e-09
chr19	51225295	51226013	718	51225665	7.982	125.156	14.774	13.829	14.841	8.74539e-11
chr19	51233291	51234812	1521	51234101	13.621	38.509	1.391	2.725	41.522	5.55994e-37
chr19	51250782	51251646	864	51251342	10.455	44.527	1.444	4.121	24.858	1.40645e-20
chr19	51291904	51292498	594	51292330	7.163	49.34	4.242	6.296	12.102	3.94616e-08
chr19	51298024	51298419	395	51298208	7.855	276.787	29.509	31.482	14.397	2.35527e-10
chr19	51322777	51322996	219	51322897	6.218	111.918	16.042	15.419	9.298	1.97451e-05
chr19	51544816	51547704	2888	51546354	34.541	66.188	0.509	1.901	260.712	2.23948e-254
chr19	51626649	51627693	1044	51627055	23.087	170.886	5.154	7.178	117.208	6.83207e-112
chr19	51814993	51815213	220	51815074	4.845	48.137	5.416	8.818	5.897	0.0335062
chr19	52846666	52847325	659	52846985	8.861	277.99	15.891	29.58	18.1	5.79943e-14
chr19	53401341	53402778	1437	53401870	15.105	105.901	7.668	6.504	50.821	3.67714e-46
chr19	53697180	53697632	452	53697368	8.814	73.409	11.021	7.078	17.92	8.70575e-14
chr19	54354100	54354578	478	54354362	6.561	81.833	7.682	11.303	10.271	2.31246e-06
chr19	54442115	54444214	2099	54443677	24.606	58.968	1.336	2.342	132.961	1.61668e-127
chr19	54446095	54446471	376	54446279	5.976	68.595	7.826	10.169	8.64	8.443e-05
chr19	54619943	54620719	776	54620367	8.545	49.34	5.039	5.185	16.89	8.80353e-13
chr19	54751235	54751771	536	54751421	5.326	98.68	13.443	16.005	6.998	0.00308733
chr19	54808059	54808693	634	54808504	5.251	261.142	42.703	41.6	6.82	0.00454386
chr19	54815016	54815335	319	54815167	5.232	63.781	7.748	10.71	6.775	0.00501335
chr19	54867606	54868657	1051	54868369	13.668	50.544	2.184	3.538	41.801	2.95376e-37
chr19	56002754	56003182	428	56002966	7.465	132.376	12.885	16.008	13.078	4.48927e-09
chr19	56131288	56131945	657	56131785	7.782	186.53	17.357	21.739	14.146	4.12924e-10
chr19	56179050	56179469	419	56179284	7.964	57.764	3.529	6.81	14.777	1.0081e-10
chr19	56206748	56207823	1075	56207063	18.289	52.951	1.366	2.821	73.992	4.5137e-69
chr19	56638561	56639428	867	56638906	19.195	104.698	1.744	5.364	81.389	2.1193e-76
chr19	56681598	56681934	336	56681766	7.924	83.036	6.713	9.632	14.638	1.37619e-10
chr19	56730237	56730992	755	56730493	11.632	42.12	2.647	3.393	30.55	3.57966e-26
chr19	57261452	57263663	2211	57262664	11.575	150.428	5.365	12.533	30.257	6.96038e-26
chr19	58096005	58096810	805	58096229	5.614	62.578	12.442	8.931	7.704	0.000659356
chr19	58101933	58102452	519	58102252	13.242	37.306	0.962	2.745	39.298	8.57266e-35
chr19	58110662	58111101	439	58111002	5.478	317.703	88.307	41.879	7.365	0.00138901
chr19	58215983	58216255	272	58216124	4.8	38.509	3.078	7.381	5.8	0.0413343
chr19	58251485	58252096	611	58251815	26.119	42.12	1.271	1.564	149.651	4.68582e-144
chr19	58332605	58333142	537	58332789	5.624	60.171	6.013	9.629	7.73	0.000623328
chr19	58596081	58596472	391	58596280	20.834	138.393	3.095	6.494	95.676	1.48147e-90
chr19	58601486	58602228	742	58601962	11.474	57.764	2.733	4.796	29.749	2.19325e-25
chr19	58893505	58894279	774	58894007	9.173	102.291	8.849	10.187	19.336	3.59842e-15
chr19	58981504	58982281	777	58981816	7.897	55.357	3.383	6.582	14.544	1.69859e-10
chr19	59022506	59022890	384	59022698	6.143	66.188	5.806	9.83	9.091	3.11668e-05
chr19	59024258	59024739	481	59024491	6.337	108.308	16.298	14.52	9.63	9.4985e-06
chr19	59063954	59064183	229	59064067	5.09	78.222	12.31	12.95	6.446	0.0102626
chr2	1683627	1684937	1310	1684406	14.465	160.055	5.177	10.707	46.693	4.3826e-42
chr2	1768467	1770533	2066	1769899	11.086	42.12	2.702	3.556	27.833	1.67177e-23
chr2	1771088	1771410	322	1771296	5.665	184.123	23.751	28.308	7.833	0.000497379
chr2	12759888	12760948	1060	12760164	13.991	36.103	0.676	2.532	43.75	3.51207e-39
chr2	12909408	12910737	1329	12910084	9.28	96.274	2.638	10.09	19.772	1.35271e-15
chr2	16154508	16155260	752	16154772	19.154	219.023	6.382	11.102	81.049	4.5889e-76
chr2	16174192	16174509	317	16174345	6.169	45.73	2.412	7.022	9.162	2.66575e-05
chr2	20114309	20118662	4353	20116373	15.645	44.527	0.648	2.805	54.446	9.6522e-50
chr2	20261901	20262230	329	20262093	7.975	34.899	1.218	4.223	14.817	9.22923e-11
chr2	20860377	20860758	381	20860553	5.898	81.833	10.568	12.082	8.435	0.000132769
chr2	25137811	25138323	512	25137915	5.963	37.306	3.053	5.745	8.605	9.12246e-05
chr2	25146766	25147181	415	25146979	7.358	60.171	4.997	7.499	12.728	9.79415e-09
chr2	25148975	25149455	480	25149087	5.191	142.004	30.51	21.479	6.679	0.00617793
chr2	25151817	25152755	938	25152250	17.748	110.715	4.616	5.978	69.748	7.08924e-65
chr2	25359450	25359762	312	25359611	6.107	37.306	2.913	5.632	8.994	3.86301e-05
chr2	27248112	27249314	1202	27248282	6.859	48.137	3.988	6.437	11.158	3.22118e-07
chr2	27407764	27408951	1187	27408532	7.602	44.527	2.535	5.524	13.534	1.62423e-09
chr2	27430909	27431196	287	27431036	7.068	56.561	3.858	7.457	11.803	7.66799e-08
chr2	27434106	27434424	318	27434228	5.035	383.891	95.176	57.34	6.321	0.0134503
chr2	27465200	27465776	576	27465607	6.358	85.443	7.569	12.248	9.691	8.30655e-06
chr2	30955275	30956763	1488	30955840	22.735	99.884	1.264	4.338	113.693	2.08324e-108
chr2	32233707	32234227	520	32234049	7.78	81.833	12.566	8.903	14.14	4.18185e-10
chr2	33170481	33171194	713	33170865	9.2	105.901	14.071	9.981	19.447	2.80507e-15
chr2	33245446	33246323	877	33245963	6.471	63.781	4.046	9.231	10.011	4.09774e-06
chr2	33254986	33258127	3141	33256813	34.658	142.004	1.059	4.067	262.474	4.02885e-256
chr2	39351966	39352802	836	39352134	5.261	321.313	88.822	44.193	6.843	0.0043229
chr2	42737277	42737664	387	42737557	6.184	43.323	3.675	6.412	9.203	2.43597e-05
chr2	42773577	42774346	769	42774026	12.162	42.12	2.15	3.286	33.304	6.92597e-29
chr2	45865038	45865794	756	45865174	5.157	152.834	21.877	25.395	6.6	0.0073404
chr2	45926600	45926944	344	45926753	5.005	120.342	13.706	21.307	6.252	0.0156197
chr2	47005340	47006581	1241	47005828	13.489	66.188	2.031	4.756	40.741	3.26141e-36
chr2	47839495	47840335	840	47839871	5.5	39.713	2.787	6.714	7.421	0.00122782
chr2	55377574	55378332	758	55378099	7.843	34.899	1.18	4.299	14.356	2.58188e-10
chr2	55464126	55465237	1111	55464809	24.659	90.257	1.162	3.613	133.527	4.41337e-128
chr2	62383224	62384990	1766	62384140	12.393	169.682	8.786	12.982	34.547	4.13289e-30
chr2	62420361	62421215	854	62420934	15.105	78.222	4.506	4.88	50.824	3.6548e-46
chr2	62442373	62443068	695	62442885	10.613	182.92	9.634	16.328	25.585	2.71321e-21
chr2	62457939	62458463	524	62458125	7.483	79.426	7.332	9.635	13.137	3.93663e-09
chr2	65343582	65344130	548	65343919	11.161	42.12	1.562	3.634	28.201	7.27753e-24
chr2	66691097	66691544	447	66691242	5.875	33.696	1.612	5.461	8.373	0.000152134
chr2	68614272	68614897	625	68614729	11.018	103.494	3.929	9.037	27.503	3.54193e-23
chr2	68645567	68646073	506	68645880	12.307	74.612	3.361	5.79	34.079	1.19782e-29
chr2	71088199	71088703	504	71088501	8.559	50.544	7.21	5.063	16.945	7.78471e-13
chr2	71120248	71120536	288	71120383	6.004	84.239	8.549	12.607	8.715	7.16286e-05
chr2	71122843	71123097	254	71122955	5.489	150.428	28.116	22.282	7.394	0.00130376
chr2	71166578	71166835	257	71166706	5.76	80.629	7.66	12.668	8.075	0.000293033
chr2	71190478	71191278	800	71190849	9.35	113.122	10.659	10.959	20.057	7.09931e-16
chr2	71219067	71219875	808	71219387	15.999	45.73	2.372	2.71	56.889	3.73905e-52
chr2	71220387	71220825	438	71220597	7.722	142.004	15.162	16.426	13.942	6.50101e-10
chr2	73478179	73479440	1261	73478523	18.736	66.188	1.404	3.458	77.6	1.18485e-72
chr2	74006385	74007023	638	74006654	6.085	276.787	69.696	34.031	8.935	4.39887e-05
chr2	74048472	74049558	1086	74048694	7.577	105.901	7.02	13.05	13.452	1.95021e-09
chr2	74517531	74518197	666	74517851	5.411	138.393	13	23.173	7.203	0.00197732
chr2	74724011	74724689	678	74724323	6.597	117.935	15.869	15.471	10.378	1.82428e-06
chr2	74750222	74751774	1552	74751397	10.312	95.07	4.821	8.752	24.204	6.14521e-20
chr2	74761288	74762371	1083	74762082	20.007	56.561	1.708	2.742	88.318	2.91418e-83
chr2	74879398	74880308	910	74879798	12.821	45.73	3.309	3.309	36.905	1.94861e-32
chr2	85827381	85828195	814	85828059	6.185	119.139	17.784	16.388	9.206	2.42046e-05
chr2	85832112	85832755	643	85832434	16.691	34.899	1.715	1.988	61.814	5.02604e-57
chr2	88361389	88361703	314	88361558	7.183	127.563	13.586	15.868	12.165	3.43214e-08
chr2	95541304	95541606	302	95541492	6.285	119.139	16.16	16.385	9.484	1.31063e-05
chr2	95746128	95747419	1291	95746656	16.069	54.154	2.569	3.21	57.373	1.24601e-52
chr2	96349129	96349715	586	96349409	6.644	67.392	9.004	8.788	10.515	1.34341e-06
chr2	98611915	98612113	198	98612020	5.488	424.808	116.607	56.161	7.39	0.0013154
chr2	100721549	100721824	275	100721688	4.876	430.825	92.739	69.333	5.966	0.0289592
chr2	101979187	101980120	933	101979420	14.02	37.306	0.892	2.597	43.928	2.33881e-39
chr2	102028105	102029561	1456	102028710	18.515	66.188	1.208	3.51	75.807	7.12124e-71
chr2	107507788	107508815	1027	107508619	9.077	103.494	6.082	10.732	18.952	8.54742e-15
chr2	108994515	108994685	170	108994596	4.869	415.18	95.879	65.584	5.949	0.0300295
chr2	109064470	109065557	1087	109064862	5.255	101.087	24.878	14.504	6.829	0.00445781
chr2	113231721	113233546	1825	113232497	16.879	63.781	1.336	3.7	63.194	2.17105e-58
chr2	113715642	113716202	560	113715938	19.157	142.004	4.681	7.168	81.07	4.37978e-76
chr2	113960152	113960432	280	113960281	5.929	137.19	16.775	20.309	8.516	0.000111021
chr2	113972732	113973137	405	113972947	5.989	54.154	7.242	7.833	8.676	7.80588e-05
chr2	113984331	113985067	736	113984779	7.602	152.834	14.286	18.225	13.536	1.61707e-09
chr2	114001419	114002342	923	114001718	7.36	107.104	7.295	13.561	12.735	9.64934e-09
chr2	114082941	114083515	574	114083205	4.888	108.308	18.6	18.353	5.992	0.0273717
chr2	114127146	114127842	696	114127570	14.197	78.222	3.367	5.273	45.018	1.97137e-40
chr2	114129664	114130200	536	114129960	7.28	39.713	3.788	4.935	12.477	1.71398e-08
chr2	128408131	128408451	320	128408297	6.364	89.053	16.581	11.388	9.706	8.04313e-06
chr2	128410033	128410571	538	128410136	5.07	561.997	148.721	81.515	6.4	0.0113378
chr2	128416705	128417091	386	128416907	6.694	98.68	11.382	13.04	10.665	9.64638e-07
chr2	128436534	128437509	975	128437358	4.88	58.968	8.059	10.431	5.975	0.0284033
chr2	130669253	130670004	751	130669684	11.104	45.73	1.543	3.979	27.921	1.37138e-23
chr2	132186824	132187561	737	132187160	5.581	33.696	1.823	5.711	7.621	0.000790743
chr2	132280048	132281095	1047	132280473	13.035	56.561	2.07	4.18	38.113	1.25896e-33
chr2	135427820	135428212	392	135428022	6.761	347.789	41.542	45.295	10.864	6.19723e-07
chr2	135560261	135561322	1061	135561130	13.506	169.682	5.523	12.154	40.843	2.59739e-36
chr2	135862454	135865253	2799	135863654	20.875	37.306	0.268	1.774	96.043	6.45415e-91
chr2	136552568	136552813	245	136552701	4.816	535.522	155.005	79.01	5.834	0.0384121
chr2	136577223	136577905	682	136577361	6.1	198.564	31.4	27.406	8.973	4.04617e-05
chr2	136764359	136765473	1114	136765289	7.481	69.798	13.919	7.47	13.131	3.98924e-09
chr2	150185370	150185686	316	150185534	5.386	111.918	24.022	16.319	7.143	0.00225109
chr2	150187278	150187561	283	150187442	4.94	676.322	201.04	96.208	6.108	0.0213127
chr2	152903452	152904108	656	152903663	6.727	172.089	14.024	23.498	10.761	7.79004e-07
chr2	159892565	159893589	1024	159892864	8.173	128.766	7.54	14.832	15.522	1.89101e-11
chr2	160571154	160572354	1200	160571346	4.896	57.764	5.399	10.695	6.011	0.0262635
chr2	172962474	172963000	526	172962680	6.364	211.802	31.009	28.409	9.706	8.04313e-06
chr2	173011983	173013092	1109	173012507	21.154	60.171	1.175	2.789	98.595	1.90573e-93
chr2	178216843	178217124	281	178216988	5.849	110.715	11.634	16.939	8.307	0.000175861
chr2	179055570	179056097	527	179055969	4.775	291.228	50.211	50.474	5.746	0.0463875
chr2	179057430	179058018	588	179057850	5.046	60.171	11.346	9.676	6.346	0.0127385
chr2	187554610	187555979	1369	187555583	25.206	71.002	1.581	2.754	139.461	5.93039e-134
chr2	190523165	190523561	396	190523325	5.668	86.646	9.536	13.604	7.841	0.000488632
chr2	190613861	190615509	1648	190614523	20.299	32.492	0.661	1.568	90.878	8.54414e-86
chr2	193146268	193148506	2238	193147581	21.177	37.306	0.256	1.75	98.812	1.17091e-93
chr2	196850306	196850643	337	196850466	5.592	87.85	8.157	14.251	7.649	0.000743335
chr2	201342931	201344758	1827	201344254	15.968	95.07	3.185	5.754	56.673	6.12474e-52
chr2	202639144	202640808	1664	202640414	14.447	55.357	1.323	3.74	46.582	5.63454e-42
chr2	202661291	202663052	1761	202661523	11.898	40.916	1.628	3.302	31.917	1.60699e-27
chr2	207308180	207308455	275	207308309	6.423	274.38	43.851	35.892	9.874	5.54988e-06
chr2	207629149	207629406	257	207629289	4.97	73.409	19.583	10.831	6.173	0.0185222
chr2	207647132	207648608	1476	207648066	17.264	50.544	1.684	2.83	66.055	3.21551e-61
chr2	209036166	209037064	898	209036640	11.196	63.781	2.84	5.443	28.368	5.00251e-24
chr2	211088366	211089183	817	211088979	6.68	89.053	13.818	11.263	10.622	1.06046e-06
chr2	219854384	219855627	1243	219854544	11.012	123.952	10.602	10.293	27.475	3.77355e-23
chr2	219910376	219910698	322	219910554	7.527	93.867	8.639	11.324	13.283	2.83978e-09
chr2	219920140	219920802	662	219920401	7.027	75.816	8.503	9.579	11.675	1.02068e-07
chr2	220090211	220090467	256	220090355	5.28	105.901	8.257	18.494	6.888	0.00392062
chr2	220161269	220161657	388	220161456	6.355	77.019	11.9	10.246	9.682	8.47357e-06
chr2	220197330	220198623	1293	220197624	26.807	154.038	5.165	5.554	157.567	6.40203e-152
chr2	220438584	220439024	440	220438808	8.233	92.663	6.831	10.425	15.74	1.15831e-11
chr2	220443897	220445160	1263	220444319	20.208	40.916	1.27	1.962	90.08	5.24221e-85
chr2	220460495	220461456	961	220461021	7.831	71.002	8.234	8.015	14.316	2.82546e-10
chr2	220477567	220478016	449	220477699	5.145	553.574	86.762	90.739	6.572	0.00780189
chr2	220479617	220480869	1252	220479988	10.62	123.952	4.538	11.244	25.618	2.51819e-21
chr2	220510590	220510895	305	220510766	6.786	40.916	2.652	5.639	10.939	5.24601e-07
chr2	224895371	224896119	748	224895948	11.342	49.34	2.101	4.165	29.091	9.75494e-25
chr2	225222434	225223028	594	225222706	5.7	54.154	4.906	8.64	7.921	0.000410694
chr2	225294746	225295776	1030	225295396	13.372	116.732	7.058	8.201	40.057	1.54492e-35
chr2	225450597	225450867	270	225450728	4.949	605.321	177.301	86.481	6.128	0.0204148
chr2	230846383	230848846	2463	230846807	29.391	69.798	0.683	2.352	189.141	2.77988e-183
chr2	230872882	230873152	270	230873008	4.769	151.631	19.754	27.654	5.732	0.0478166
chr2	231000505	231002346	1841	231000936	17.811	66.188	2.824	3.558	70.234	2.3526e-65
chr2	231026919	231027580	661	231027219	19.513	56.561	2.011	2.796	84.067	4.77015e-79
chr2	232047602	232048725	1123	232048516	10.194	69.798	3.411	6.512	23.677	2.02027e-19
chr2	232050543	232051088	545	232050887	6.655	44.527	3.264	6.2	10.549	1.24627e-06
chr2	232092894	232093658	764	232093293	6.071	424.808	79.287	56.915	8.895	4.80567e-05
chr2	232143656	232144116	460	232143863	10.301	33.696	1.574	3.118	24.156	6.85213e-20
chr2	232387309	232387613	304	232387435	6.474	120.342	15.046	16.265	10.019	4.0269e-06
chr2	232419314	232419560	246	232419449	4.965	766.579	225.845	108.903	6.164	0.018884
chr2	232421982	232422365	383	232422248	5.357	290.024	64.018	42.19	7.072	0.00263005
chr2	232438917	232439347	430	232439097	4.946	46.933	3.302	8.822	6.12	0.0207792
chr2	232460960	232461833	873	232461320	16.435	75.816	2.535	4.459	59.968	3.38866e-55
[truncated: 1,136 more rows]

## Sheet: Significant erythroid-primed HS
chromosome	region_start	region_end	length	peak	z-score	coverage	mean	std	log10(p-value)	FDR
chr1	1019058	1019530	472	1019249	5	41.613	4.705	7.382	6.241	0.0180653
chr1	1060128	1060678	550	1060469	5.629	243.178	29.999	37.87	7.742	0.000690736
chr1	1093483	1093692	209	1093595	5.813	729.534	192.13	92.454	8.211	0.000247722
chr1	1107355	1108986	1631	1108248	7.459	44.214	7.309	4.948	13.06	5.55225e-09
chr1	1110748	1111244	496	1110956	6.674	98.832	7.356	13.705	10.605	1.27493e-06
chr1	1119307	1120172	865	1119578	7.107	58.519	5.846	7.411	11.927	6.87548e-08
chr1	1169579	1169886	307	1169707	6.665	57.218	4.211	7.953	10.579	1.34989e-06
chr1	1200184	1201104	920	1200744	7.498	68.922	5.121	8.509	13.188	4.18744e-09
chr1	1558619	1559107	488	1558819	8.688	58.519	3.582	6.323	17.435	3.21707e-13
chr1	1560417	1560713	296	1560548	5.552	158.651	16.688	25.569	7.549	0.00105184
chr1	1616824	1617160	336	1617000	9.05	89.729	6.532	9.193	18.845	1.35783e-14
chr1	1811695	1813057	1362	1812320	11.929	81.926	3.364	6.586	32.079	1.48783e-27
chr1	1957984	1958520	536	1958224	9.19	54.618	4.805	5.42	19.407	3.82934e-15
chr1	1962981	1964203	1222	1963374	13.217	115.737	4.08	8.448	39.158	1.61634e-34
chr1	2707466	2707946	480	2707706	4.928	44.214	4.352	8.09	6.079	0.0255521
chr1	2802606	2803051	445	2802923	5.491	66.321	9.622	10.326	7.398	0.00146464
chr1	2894972	2895348	376	2895140	7.858	57.218	4.153	6.753	14.41	2.76704e-10
chr1	2909742	2910793	1051	2910543	15.46	40.313	0.926	2.548	53.191	2.41262e-48
chr1	2931027	2932534	1507	2931495	15.201	197.663	9.061	12.408	51.456	1.24241e-46
chr1	2977617	2978099	482	2977803	7.035	68.922	3.899	9.243	11.7	1.13346e-07
chr1	2992332	2992564	232	2992452	4.794	48.115	6.11	8.762	5.786	0.0478275
chr1	2997747	2998171	424	2997995	7.908	53.317	4.05	6.23	14.582	1.88721e-10
chr1	3029572	3030146	574	3029844	14.823	83.227	2.466	5.448	48.982	3.39149e-44
chr1	3048603	3049331	728	3048953	9.085	62.42	4.637	6.36	18.985	9.93419e-15
chr1	3051613	3051854	241	3051733	5.106	183.359	30.133	30.007	6.484	0.0106628
chr1	3065941	3066624	683	3066312	11.846	42.914	1.852	3.466	31.649	3.93204e-27
chr1	3515672	3517153	1481	3515888	9.445	182.058	12.981	17.9	20.451	3.6295e-16
chr1	3541511	3541952	441	3541840	5.087	300.396	86.315	42.084	6.439	0.011767
chr1	3574407	3574759	352	3574583	6.741	92.33	6.84	12.682	10.803	8.25515e-07
chr1	3605509	3606052	543	3605908	5.607	79.325	7.026	12.895	7.686	0.000781331
chr1	3646443	3646778	335	3646610	6.311	111.836	13.428	15.592	9.559	1.28061e-05
chr1	3649807	3650057	250	3649967	5.583	48.115	5.568	7.621	7.627	0.000888623
chr1	3712613	3712796	183	3712701	4.893	240.577	56.999	37.521	6.002	0.0301455
chr1	3727722	3729219	1497	3728050	23.559	81.926	1.311	3.422	121.992	1.53556e-116
chr1	3823603	3824296	693	3824096	7.803	193.762	18.326	22.482	14.22	4.22948e-10
chr1	6405044	6406131	1087	6405732	8.807	36.412	3.212	3.77	17.89	1.16233e-13
chr1	6422670	6423142	472	6423046	4.956	92.33	17.878	15.024	6.142	0.0223276
chr1	6497622	6498434	812	6497905	5.045	157.351	36.355	23.981	6.344	0.0144588
chr1	6505753	6506906	1153	6505950	8.354	120.939	17.377	12.397	16.18	5.33391e-12
chr1	6507430	6507911	481	6507627	5.611	257.483	45.226	37.831	7.696	0.000764415
chr1	6513005	6513579	574	6513253	7.377	67.622	7.769	8.113	12.791	1.00752e-08
chr1	6552063	6552541	478	6552245	7.089	421.335	48.468	52.599	11.869	7.80492e-08
chr1	6559233	6559619	386	6559443	5.212	101.433	10.861	17.378	6.728	0.00629718
chr1	6561857	6562409	552	6562081	7.265	62.42	5.215	7.874	12.428	2.25984e-08
chr1	6582807	6584287	1480	6583232	11.06	61.12	2.948	5.259	27.71	2.88012e-23
chr1	6632244	6633196	952	6632576	18.567	59.819	1.967	3.116	76.228	4.00606e-71
chr1	6693497	6694472	975	6694057	7.606	76.725	7.592	9.089	13.55	1.87892e-09
chr1	6707253	6707701	448	6707565	7.804	42.914	3.189	5.09	14.222	4.21103e-10
chr1	6762180	6762380	200	6762276	5.449	291.294	69.904	40.629	7.296	0.00182872
chr1	8926180	8926401	221	8926279	4.896	40.313	4.296	7.357	6.009	0.0297055
chr1	9026695	9028822	2127	9028188	23.588	37.712	1.06	1.554	122.293	7.75631e-117
chr1	9191459	9191720	261	9191584	5.656	44.214	4.355	7.047	7.81	0.000595851
chr1	9205303	9205703	400	9205446	6.168	41.613	3.18	6.231	9.16	3.07526e-05
chr1	9968670	9968950	280	9968821	5.558	48.115	8.248	7.173	7.563	0.0010205
chr1	13903815	13905578	1763	13904668	10.269	40.313	0.41	3.886	24.012	1.20439e-19
chr1	16344075	16345037	962	16344491	5.118	101.433	13.419	17.196	6.511	0.0100659
chr1	16356827	16357827	1000	16357074	7.785	91.029	8.694	10.576	14.156	4.87026e-10
chr1	16358823	16359474	651	16359312	6.224	417.434	97.407	51.421	9.314	2.19753e-05
chr1	16363024	16363700	676	16363396	11.776	68.922	2.784	5.616	31.284	9.01727e-27
chr1	16370787	16371282	495	16370984	8.365	235.376	15.879	26.241	16.22	4.87771e-12
chr1	16379698	16380336	638	16379915	5.19	71.523	9.489	11.953	6.677	0.00703213
chr1	16439810	16440113	303	16439954	6.091	35.111	2.461	5.36	8.95	4.89181e-05
chr1	16446268	16447591	1323	16446820	15.25	119.638	3.71	7.602	51.781	5.93466e-47
chr1	16689110	16689358	248	16689214	4.815	55.918	7.636	10.027	5.832	0.0433799
chr1	16701825	16702388	563	16702136	10.543	45.515	1.951	4.132	25.261	7.23003e-21
chr1	16722655	16723533	878	16723373	7.512	98.832	6.596	12.278	13.236	3.76957e-09
chr1	16759365	16760850	1485	16759701	10.046	36.412	1.339	3.491	23.017	1.13755e-18
chr1	16798450	16801099	2649	16800723	12.269	92.33	1.575	7.397	33.879	2.5296e-29
chr1	16834768	16836459	1691	16835555	14.341	52.017	1.314	3.536	45.913	3.61479e-41
chr1	17252243	17253278	1035	17253122	7.746	85.828	7.387	10.127	14.023	6.56799e-10
chr1	17290827	17292799	1972	17292394	22.245	140.445	3.239	6.168	108.904	1.49686e-103
chr1	17517290	17518100	810	17517480	7.728	70.223	6.635	8.228	13.961	7.53413e-10
chr1	19587823	19588585	762	19588159	6.411	59.819	3.694	8.755	9.84	6.90277e-06
chr1	19651696	19652139	443	19651984	4.925	213.268	21.02	39.039	6.073	0.0258838
chr1	19683618	19684179	561	19683862	12.274	39.013	1.428	3.062	33.901	2.40619e-29
chr1	20960175	20960445	270	20960325	4.947	370.619	90.826	56.563	6.122	0.0233077
chr1	20987190	20987682	492	20987578	5.484	468.15	130.834	61.504	7.382	0.00151664
chr1	21051231	21051921	690	21051575	4.812	67.622	11.552	11.651	5.826	0.0439273
chr1	22073334	22076712	3378	22075949	17.069	39.013	0.397	2.262	64.598	1.303e-59
chr1	22080577	22082917	2340	22081261	13.663	76.725	1.12	5.534	41.772	4.33817e-37
chr1	25594085	25594778	693	25594409	5.611	985.716	194.523	141.004	7.697	0.00076285
chr1	26677993	26678842	849	26678399	13.997	80.626	2.132	5.608	43.788	4.45163e-39
chr1	26694336	26694800	464	26694616	5.505	39.013	3.996	6.361	7.432	0.00135966
chr1	26722791	26723093	302	26722947	5.319	355.014	53.121	56.754	6.982	0.00363092
chr1	26738755	26739187	432	26738979	8.551	88.428	7.364	9.48	16.914	1.03656e-12
chr1	26827031	26827409	378	26827308	5.091	875.181	290.598	114.822	6.449	0.0115141
chr1	27632501	27632983	482	27632797	11.054	62.42	2.063	5.46	27.679	3.08714e-23
chr1	27717477	27717955	478	27717819	5.425	171.655	30.715	25.979	7.237	0.00208078
chr1	27845976	27846253	277	27846114	6.183	50.716	4.644	7.452	9.2	2.81635e-05
chr1	27868076	27869373	1297	27868963	18.633	158.651	3.845	8.308	76.757	1.19308e-71
chr1	27884785	27885225	440	27885049	7.644	71.523	8.755	8.212	13.675	1.42707e-09
chr1	27985680	27986313	633	27985832	5.414	234.075	46.521	34.64	7.211	0.00220152
chr1	28745152	28746734	1582	28745905	28.144	62.42	1.36	2.17	173.544	8.57277e-168
chr1	28766758	28767676	918	28766982	11.566	39.013	1.773	3.22	30.212	1.01672e-25
chr1	28873963	28874467	504	28874267	12.939	52.017	1.393	3.913	37.564	6.03756e-33
chr1	28970285	28970642	357	28970449	5.552	342.01	66.929	49.55	7.548	0.001054
chr1	31151390	31154750	3360	31152764	29.796	53.317	0.679	1.767	194.351	1.90996e-188
chr1	31201701	31202561	860	31202225	9.683	113.136	5.094	11.157	21.45	3.87492e-17
chr1	31203058	31203907	849	31203587	12.262	49.416	3.042	3.782	33.84	2.76375e-29
chr1	31219587	31219958	371	31219739	5.416	84.527	10.639	13.644	7.214	0.00218714
chr1	31229697	31230147	450	31229833	5.8	1042.93	340.744	121.057	8.18	0.000265232
chr1	31263064	31263453	389	31263291	6.828	54.618	5.35	7.215	11.066	4.61504e-07
chr1	31265939	31266505	566	31266359	6.042	48.115	2.832	7.494	8.819	6.52121e-05
chr1	31273663	31274039	376	31273863	4.968	118.338	21.749	19.441	6.17	0.0210203
chr1	31278736	31279104	368	31278840	4.864	63.72	8.045	11.446	5.94	0.0343896
chr1	31643484	31643749	265	31643612	5.192	84.527	9.946	14.364	6.682	0.00695706
chr1	31707199	31708191	992	31707431	13.198	50.716	1.473	3.731	39.044	2.09178e-34
chr1	32068835	32071998	3163	32071652	12.918	40.313	0.587	3.075	37.451	7.82603e-33
chr1	32088818	32089270	452	32089026	8.305	42.914	2.154	4.908	16.001	7.97097e-12
chr1	32092122	32093263	1141	32092880	12.639	67.622	2.798	5.129	35.893	2.66353e-31
chr1	32106062	32107122	1060	32106426	17.811	63.72	1.691	3.483	70.24	3.40497e-65
chr1	32133933	32134558	625	32134237	7.132	62.42	7.834	7.653	12.006	5.77447e-08
chr1	32137035	32137483	448	32137187	5.399	76.725	12.032	11.982	7.174	0.00238705
chr1	32987156	32987638	482	32987332	5.074	39.013	7.066	6.296	6.41	0.0125337
chr1	33064149	33066642	2493	33064952	9.06	37.712	0.712	4.084	18.886	1.23826e-14
chr1	33186693	33188272	1579	33187592	16.298	40.313	1.874	2.359	58.992	4.54053e-54
chr1	33189374	33190134	760	33189814	7.999	54.618	7.625	5.875	14.902	9.23918e-11
chr1	33283110	33283743	633	33283614	5.461	521.467	146.632	68.639	7.325	0.0017166
chr1	36100564	36102883	2319	36101099	35.35	37.712	0.396	1.056	272.994	2.53478e-266
chr1	36168983	36169469	486	36169271	12.136	89.729	4.411	7.03	33.165	1.27121e-28
chr1	36185349	36185696	347	36185493	5.341	52.017	9.699	7.923	7.034	0.00324076
chr1	36276765	36277735	970	36276965	6.648	44.214	2.588	6.261	10.528	1.51061e-06
chr1	36802638	36803947	1309	36803380	17.59	93.63	3.157	5.143	68.535	1.6545e-63
chr1	36811743	36813491	1748	36812443	16.184	105.334	2.809	6.335	58.184	2.83392e-53
chr1	39503864	39504645	781	39504427	11.331	41.613	1.066	3.579	29.034	1.45393e-24
chr1	39973959	39976057	2098	39974863	6.598	289.993	38.017	38.191	10.379	2.0993e-06
chr1	44400319	44400547	228	44400427	5.606	427.837	131.835	52.8	7.684	0.000784739
chr1	44404359	44404927	568	44404567	8.045	83.227	5.567	9.653	15.065	6.41416e-11
chr1	44444755	44445048	293	44444931	6.027	309.499	48.951	43.232	8.776	7.17525e-05
chr1	44479805	44480077	272	44479941	5.326	221.071	36.528	34.648	6.999	0.00349885
chr1	44537748	44538372	624	44538077	11.122	53.317	1.746	4.637	28.011	1.45884e-23
chr1	44821404	44822660	1256	44821907	8.018	78.025	10.361	8.439	14.968	7.97185e-11
chr1	44823292	44824312	1020	44823892	16.277	52.017	2.063	3.069	58.841	6.4094e-54
chr1	44879200	44879978	778	44879713	8.092	75.424	5.6	8.628	15.232	4.42368e-11
chr1	44924211	44924670	459	44924523	5.673	41.613	3.326	6.749	7.852	0.000544206
chr1	45969661	45970373	712	45970157	11.182	35.111	1.052	3.046	28.304	7.52793e-24
chr1	46034568	46035018	450	46034880	7.286	59.819	7.356	7.201	12.495	1.94619e-08
chr1	46055536	46055832	296	46055687	8.982	41.613	2.742	4.327	18.577	2.47755e-14
chr1	46076198	46076687	489	46076527	5.117	55.918	4.325	10.083	6.507	0.0101513
chr1	46092558	46093052	494	46092750	7.175	41.613	1.95	5.528	12.14	4.2748e-08
chr1	46127586	46128792	1206	46127867	12.313	40.313	0.646	3.221	34.115	1.48426e-29
chr1	46251160	46251612	452	46251436	11.438	41.613	0.675	3.579	29.569	4.34186e-25
chr1	46737001	46737577	576	46737201	7.095	33.811	1.621	4.537	11.887	7.50682e-08
chr1	46906560	46907310	750	46906776	5.43	74.124	9.828	11.84	7.25	0.00202233
chr1	46911388	46911874	486	46911532	6.078	81.926	11.365	11.609	8.915	5.287e-05
chr1	46953145	46953473	328	46953353	4.883	257.483	50.587	42.373	5.98	0.0315749
chr1	46958710	46958987	277	46958834	6.577	170.355	28.575	21.558	10.318	2.4006e-06
chr1	46996151	46996526	375	46996289	5.017	74.124	10.546	12.672	6.281	0.0165661
chr1	46999007	46999412	405	46999197	5.755	442.142	79.129	63.077	8.062	0.00034426
chr1	47022150	47022518	368	47022414	4.893	45.515	4.402	8.402	6.003	0.0300823
chr1	47062020	47063604	1584	47062706	23.034	68.922	1.552	2.925	116.67	2.92872e-111
chr1	50576413	50576708	295	50576534	5.881	172.956	19.898	26.024	8.39	0.000167623
chr1	54952437	54952931	494	54952631	6.224	214.569	37.378	28.47	9.314	2.19753e-05
chr1	55265829	55266282	453	55265989	5.406	171.655	33.009	25.649	7.19	0.00230563
chr1	55272747	55273362	615	55273164	12.532	158.651	6.194	12.165	35.303	1.01098e-30
chr1	55464400	55464663	263	55464520	4.99	105.334	12.611	18.582	6.219	0.0189029
chr1	55476491	55476797	306	55476604	5.055	126.14	9.382	23.099	6.365	0.0138189
chr1	55594903	55595423	520	55595127	4.894	118.338	10.334	22.069	6.005	0.0299592
chr1	63788934	63789151	217	63789038	4.925	288.693	63.356	45.755	6.074	0.0258322
chr1	67451707	67455174	3467	67454602	20.006	50.716	0.455	2.512	88.309	4.17202e-83
chr1	68578412	68579068	656	68578756	11.25	46.815	2.995	3.895	28.637	3.54521e-24
chr1	74686946	74689192	2246	74688458	27.687	41.613	0.199	1.496	168.002	2.76502e-162
chr1	87799351	87800063	712	87799820	6.473	80.626	10.117	10.892	10.018	4.65879e-06
chr1	109235153	109235495	342	109235357	5.224	1338.13	450.811	169.854	6.757	0.00591431
chr1	109499035	109499750	715	109499468	15.858	33.811	1.087	2.064	55.908	4.99709e-51
chr1	110020613	110020855	242	110020728	4.795	113.136	13.366	20.809	5.788	0.0476495
chr1	110027093	110027742	649	110027274	9.969	260.084	31.971	22.882	22.682	2.41919e-18
chr1	110055672	110056942	1270	110056430	14.083	49.416	1.168	3.426	44.316	1.34183e-39
chr1	110082116	110082680	564	110082479	7.428	65.021	3.918	8.226	12.958	6.96442e-09
chr1	113252430	113253102	672	113252958	5.186	97.531	9.968	16.883	6.669	0.00715012
chr1	113576267	113577734	1467	113576820	9.164	41.613	0.643	4.471	19.302	4.84982e-15
chr1	118766036	118767012	976	118766395	6.923	48.115	2.808	6.545	11.354	2.43493e-07
chr1	145604803	145607111	2308	145606534	29.953	63.72	0.486	2.111	196.401	1.80542e-190
chr1	150255542	150255982	440	150255790	7.931	159.951	17.048	18.019	14.661	1.58475e-10
chr1	150506537	150507123	586	150506837	10.21	89.729	4.466	8.351	23.747	2.19168e-19
chr1	150547945	150548429	484	150548085	7.506	152.149	12.558	18.598	13.214	3.95773e-09
chr1	150549555	150550220	665	150549983	11.228	88.428	7.709	7.189	28.526	4.54735e-24
chr1	150554954	150555706	752	150555280	10.295	68.922	3.164	6.387	24.129	9.25688e-20
chr1	150959021	150959515	494	150959357	12.755	44.214	1.872	3.32	36.537	6.20076e-32
chr1	151029730	151030979	1249	151030397	7.852	230.174	27.816	25.772	14.388	2.90806e-10
chr1	151225541	151226149	608	151225813	18.118	106.634	5.513	5.581	72.64	1.44686e-67
chr1	151422397	151423827	1430	151422747	23.808	70.223	0.862	2.913	124.558	4.34598e-119
chr1	151451750	151453317	1567	151452541	7.038	39.013	1.045	5.395	11.71	1.10997e-07
chr1	151814760	151815349	589	151815038	11.556	71.523	3.887	5.853	30.161	1.14152e-25
chr1	151818397	151818619	222	151818501	5.123	49.416	6.452	8.386	6.522	0.00983664
chr1	151832223	151832863	640	151832607	10.351	67.622	3.255	6.218	24.385	5.20325e-20
chr1	153533300	153534583	1283	153534087	14.706	45.515	1.118	3.019	48.232	1.86668e-43
chr1	153765349	153765821	472	153765629	9.864	70.223	5.442	6.568	22.222	6.81581e-18
chr1	153943012	153943476	464	153943211	5.823	40.313	3.397	6.34	8.238	0.000233669
chr1	153959753	153960208	455	153960025	8.007	176.857	23.79	19.117	14.929	8.6951e-11
chr1	154525459	154527114	1655	154525958	27.606	58.519	0.985	2.084	167.022	2.59256e-161
chr1	154828509	154828802	293	154828666	7.24	33.811	1.898	4.408	12.347	2.70355e-08
chr1	154926188	154926500	312	154926340	6.641	113.136	15.212	14.746	10.506	1.58588e-06
chr1	155050148	155050471	323	155050335	6.862	176.857	24.763	22.163	11.17	3.66044e-07
chr1	155066265	155066465	200	155066361	4.921	166.453	29.232	27.883	6.066	0.0262776
chr1	155121196	155121687	491	155121387	6.016	48.115	3.387	7.435	8.748	7.63456e-05
chr1	155953019	155953323	304	155953179	4.937	84.527	12.397	14.61	6.1	0.0244434
chr1	156023135	156023454	319	156023379	5.668	581.287	162.918	73.815	7.84	0.000558588
chr1	156046822	156047192	370	156047049	10.245	232.775	26.455	20.138	23.905	1.53454e-19
chr1	156232310	156232798	488	156232621	9.845	40.313	1.692	3.923	22.143	8.1601e-18
chr1	156307570	156307895	325	156307732	8.399	678.818	148.34	63.163	16.345	3.69969e-12
chr1	156764664	156765123	459	156764808	5.081	41.613	2.203	7.756	6.425	0.0121329
chr1	156832493	156832870	377	156832614	6.996	63.72	6.872	8.126	11.58	1.47879e-07
chr1	156898957	156899425	468	156899117	6.458	83.227	9.804	11.37	9.974	5.13475e-06
chr1	160047041	160047521	480	160047217	4.979	98.832	13.415	17.154	6.195	0.0199063
chr1	160918501	160920193	1692	160919261	15.142	81.926	2.919	5.218	51.065	2.99998e-46
chr1	161269165	161269438	273	161269285	5.673	169.054	15.585	27.053	7.853	0.000543095
chr1	161955153	161955582	429	161955332	7.615	37.712	1.653	4.735	13.579	1.76304e-09
chr1	162340588	162341513	925	162341204	14.942	59.819	4.294	3.716	49.757	5.88513e-45
chr1	162342139	162342917	778	162342465	4.987	414.833	100.941	62.945	6.212	0.0191941
chr1	162355752	162356744	992	162355921	7.516	49.416	2.792	6.204	13.247	3.67927e-09
chr1	167032640	167033530	890	167033227	14.909	79.325	2.742	5.137	49.543	9.52609e-45
chr1	169030093	169030454	361	169030205	6.807	81.926	5.889	11.171	11	5.33428e-07
chr1	173703533	173705269	1736	173704342	12.569	41.613	0.78	3.249	35.504	6.40317e-31
chr1	173810936	173813379	2443	173812379	25.584	76.725	0.492	2.98	143.635	4.96585e-138
chr1	173837366	173837831	465	173837478	5.348	985.716	347.494	119.329	7.052	0.00311538
chr1	179077097	179078739	1642	179077384	7.202	92.33	4.561	12.187	12.226	3.53745e-08
chr1	180123296	180123961	665	180123458	5.511	573.484	167.307	73.707	7.447	0.00131576
chr1	180146857	180147527	670	180147311	7.699	79.325	7.755	9.297	13.862	9.41555e-10
chr1	180201306	180202029	723	180201861	4.865	180.758	37.178	29.513	5.941	0.0343242
chr1	180227169	180227922	753	180227641	8.124	50.716	3.228	5.845	15.346	3.42826e-11
chr1	200983591	200983903	312	200983751	5.873	113.136	13.372	16.986	8.37	0.000175163
chr1	201001846	201004098	2252	201003616	7.152	46.815	2.556	6.189	12.067	5.03646e-08
chr1	201017028	201017538	510	201017292	5.837	68.922	6.578	10.681	8.274	0.000215836
chr1	201022136	201022478	342	201022312	8.454	85.828	5.81	9.465	16.55	2.33568e-12
chr1	201100076	201101248	1172	201100967	12.909	66.321	2.021	4.981	37.395	8.87694e-33
chr1	201107411	201108223	812	201107747	14.088	67.622	2.124	4.649	44.347	1.25287e-39
chr1	201145800	201147192	1392	201146488	16.893	66.321	1.576	3.833	63.298	2.50498e-58
chr1	201176918	201177702	784	201177366	7.963	46.815	1.884	5.643	14.774	1.23213e-10
chr1	201681619	201682515	896	201682043	6.134	53.317	4.749	7.918	9.067	3.77439e-05
chr1	202097343	202097691	348	202097503	7.646	127.441	9.878	15.376	13.683	1.40197e-09
chr1	202145482	202146224	742	202145825	12.885	107.935	4.545	8.024	37.264	1.19671e-32
chr1	202828987	202829573	586	202829312	8.879	84.527	11.515	8.223	18.169	6.2207e-14
chr1	203090855	203091988	1133	203091485	5.312	122.239	17.78	19.666	6.964	0.00377537
chr1	203115242	203116004	762	203115658	33.267	72.823	1.374	2.148	241.931	1.46524e-235
chr1	203150055	203150727	672	203150455	15.495	61.12	1.848	3.825	53.426	1.41677e-48
chr1	204058868	204059596	728	204059324	16.662	59.819	1.737	3.486	61.608	1.1837e-56
chr1	204144548	204146900	2352	204145771	9.276	76.725	5.366	7.693	19.753	1.75783e-15
chr1	204386602	204387068	466	204386924	6.736	221.071	22.645	29.459	10.787	8.55449e-07
chr1	204498792	204499811	1019	204498922	12.315	85.828	3.825	6.659	34.124	1.45475e-29
chr1	204654360	204654642	282	204654466	7.657	371.919	62.656	40.39	13.72	1.29096e-09
chr1	204986112	204986576	464	204986352	11.034	36.412	2.257	3.096	27.58	3.86047e-23
chr1	205021376	205022865	1489	205021633	11.771	67.622	2.647	5.52	31.257	9.58459e-27
chr1	205027306	205027922	616	205027579	24.974	81.926	2.354	3.186	136.927	2.33495e-131
chr1	205549631	205550175	544	205549999	10.093	100.132	7.41	9.186	23.229	7.05982e-19
chr1	205664794	205665236	442	205665051	11.335	94.93	6.316	7.818	29.057	1.3811e-24
chr1	205696541	205699807	3266	205699043	20.083	53.317	0.647	2.623	88.979	9.04778e-84
chr1	205745926	205747153	1227	205746873	13.289	59.819	2.757	4.294	39.572	6.34373e-35
chr1	205747407	205748428	1021	205747820	5.688	42.914	4.094	6.825	7.89	0.000500875
chr1	208004645	208005059	414	208004899	5.11	78.025	9.179	13.472	6.492	0.0104841
chr1	208044679	208045350	671	208045022	17.272	91.029	5.679	4.942	66.114	4.10568e-61
chr1	208058357	208058693	336	208058442	5.121	386.224	100.498	55.796	6.517	0.00993753
chr1	208116003	208116275	272	208116146	6.71	166.453	16.46	22.353	10.711	1.01058e-06
chr1	212656482	212656777	295	212656601	6.32	37.712	2.421	5.584	9.582	1.217e-05
chr1	222812267	222816439	4172	222814756	12.172	36.412	1.353	2.88	33.358	8.23274e-29
chr1	223064554	223067511	2957	223066789	19.027	37.712	0.318	1.965	79.996	7.33113e-75
chr1	224730251	224731035	784	224730718	6.088	98.832	5.709	15.295	8.943	4.96841e-05
chr1	226250055	226250250	195	226250168	5.034	1007.82	292.45	142.121	6.317	0.0153373
chr1	228072150	228072623	473	228072286	6.796	76.725	7.992	10.113	10.969	5.71372e-07
chr1	228078429	228078993	564	228078709	14.951	291.294	15.431	18.452	49.811	5.20288e-45
chr1	228546681	228548142	1461	228547614	17.774	132.643	4.189	7.227	69.952	6.55693e-65
chr1	228553075	228553586	511	228553321	11.108	102.733	4.354	8.857	27.938	1.71901e-23
chr1	228562957	228563519	562	228563247	12.342	248.38	14.563	18.945	34.269	1.04858e-29
chr1	228564992	228565588	596	228565440	5.262	152.149	27.926	23.608	6.846	0.00486999
chr1	228634886	228635278	392	228635073	7.87	53.317	5.795	6.038	14.451	2.52675e-10
chr1	228659285	228659546	261	228659450	5.932	198.964	28.802	28.685	8.524	0.000124886
chr1	228697986	228698315	329	228698155	9.528	35.111	1.813	3.495	20.797	1.67987e-16
chr1	232942121	232942947	826	232942269	6.686	54.618	7.74	7.012	10.638	1.1857e-06
chr1	234655939	234656920	981	234656739	6.768	72.823	5.818	9.901	10.883	6.92567e-07
chr1	234736800	234737107	307	234736920	4.895	59.819	10.297	10.118	6.006	0.0298963
chr1	234742015	234742814	799	234742248	5.456	53.317	8.543	8.206	7.314	0.00175723
chr1	234858052	234858644	592	234858300	4.888	54.618	10.905	8.943	5.992	0.0307825
chr1	235813013	235813222	209	235813133	5.35	263.985	53.282	39.385	7.055	0.00309466
chr1	236849731	236850007	276	236849880	6.017	316.001	49.103	44.355	8.751	7.58633e-05
chr1	247251080	247251558	478	247251438	9.074	50.716	3.002	5.259	18.939	1.10089e-14
chr1	247268721	247269502	781	247268953	6.633	37.712	4.266	5.042	10.483	1.66845e-06
chr1	247463698	247464266	568	247463922	17.583	44.214	1.403	2.435	68.48	1.87433e-63
chr1	247542252	247542598	346	247542388	10.252	33.811	0.933	3.207	23.935	1.4333e-19
chr1	247653045	247656114	3069	247654753	15.16	296.495	9.175	18.953	51.184	2.29429e-46
chr10	3129021	3129368	347	3129211	5.569	81.926	9.1	13.076	7.593	0.000957263
chr10	3162107	3162355	248	3162275	5.388	62.42	5.708	10.526	7.147	0.00253144
chr10	3167696	3168296	600	3168040	7.285	40.313	2.306	5.217	12.494	1.94989e-08
chr10	5339281	5339768	487	5339553	6.383	33.811	1.363	5.083	9.761	8.2106e-06
chr10	5475465	5478047	2582	5476347	10.194	93.63	3.651	8.827	23.675	2.58267e-19
chr10	5545910	5546343	433	5546142	5.205	50.716	4.187	8.939	6.713	0.00650388
chr10	5617290	5617938	648	5617674	7.829	52.017	3.417	6.207	14.309	3.46605e-10
chr10	7829750	7829974	224	7829846	5.996	968.811	341.434	104.628	8.695	8.56813e-05
chr10	7866031	7870043	4012	7868912	22.679	52.017	0.674	2.264	113.145	9.18133e-108
chr10	15086103	15089215	3112	15087797	14.546	40.313	0.416	2.743	47.209	1.89189e-42
chr10	15387295	15387737	442	15387535	12.463	106.634	4.57	8.19	34.924	2.38566e-30
chr10	15460662	15461715	1053	15461441	7	37.712	1.487	5.175	11.591	1.44342e-07
chr10	21790175	21790575	400	21790431	7.69	128.741	15.084	14.78	13.832	1.00682e-09
chr10	25242349	25243034	685	25242706	5.779	42.914	6.393	6.319	8.125	0.000299439
chr10	28288764	28289813	1049	28289280	15.027	61.12	3.662	3.824	50.309	1.67927e-45
chr10	38277183	38277593	410	38277311	4.794	52.017	5.796	9.641	5.787	0.0477361
chr10	45357988	45359204	1216	45358406	8.988	183.359	15.994	18.622	18.598	2.36429e-14
chr10	45375442	45376175	733	45375807	13.349	157.351	11.858	10.899	39.923	2.86787e-35
chr10	45464854	45465677	823	45465158	8.885	58.519	5.447	5.973	18.196	5.8529e-14
chr10	45470366	45470962	596	45470501	5.903	1208.09	382.71	139.825	8.447	0.000147837
chr10	45478632	45479267	635	45478995	7.763	96.231	5.755	11.654	14.083	5.73903e-10
chr10	45498095	45499146	1051	45498914	6.71	45.515	2.357	6.431	10.712	1.0086e-06
chr10	45502737	45504127	1390	45503935	5.71	65.021	6.214	10.298	7.948	0.000441346
chr10	47057660	47058101	441	47057909	12.032	314.701	17.872	24.669	32.619	4.39287e-28
chr10	49857688	49858597	909	49857879	5.039	74.124	6.981	13.324	6.33	0.0149055
chr10	49932032	49933075	1043	49932312	13.115	32.51	0.534	2.438	38.567	6.1642e-34
chr10	50976805	50977299	494	50976966	8.412	113.136	6.256	12.706	16.395	3.31e-12
chr10	51575140	51576117	977	51575604	6.961	44.214	3.384	5.865	11.471	1.88127e-07
chr10	52799389	52800909	1520	52800192	31.002	37.712	0.249	1.208	210.29	2.74747e-204
chr10	69597242	69598004	762	69597690	9.63	42.914	2.16	4.232	21.224	6.46375e-17
chr10	70287023	70287214	191	70287116	4.865	847.872	305.973	111.382	5.942	0.0342521
chr10	72552957	72556900	3943	72554207	16.965	65.021	0.712	3.791	63.826	7.56484e-59
chr10	74852979	74853882	903	74853562	10.997	37.712	1.578	3.286	27.402	5.77384e-23
chr10	76946629	76946939	310	76946778	6.671	44.214	4.029	6.024	10.594	1.30584e-06
chr10	76958946	76960740	1794	76960397	13.597	53.317	1.185	3.834	41.378	1.05401e-36
chr10	76995047	76995360	313	76995200	5.208	352.413	95.56	49.321	6.719	0.00641967
chr10	79822508	79823296	788	79822835	15.885	89.729	2.213	5.509	56.097	3.24696e-51
chr10	81021773	81022263	490	81022070	6.798	46.815	3.74	6.336	10.976	5.62636e-07
chr10	81065908	81066301	393	81066076	6.365	114.437	9.69	16.456	9.71	9.18438e-06
chr10	81070542	81071312	770	81071125	6.761	54.618	5.87	7.21	10.863	7.2342e-07
chr10	81072157	81072652	495	81072459	6.504	98.832	11.394	13.444	10.106	3.83033e-06
chr10	81073670	81074172	502	81073885	6.856	156.05	14.304	20.676	11.149	3.83625e-07
chr10	81166528	81166995	467	81166696	10.799	58.519	3.837	5.064	26.459	4.84709e-22
chr10	81169424	81169736	312	81169600	7.555	53.317	3.763	6.559	13.378	2.74799e-09
chr10	81199886	81200927	1041	81200470	9.811	50.716	2.973	4.866	21.994	1.14265e-17
chr10	81204836	81205045	209	81204933	5.628	469.451	128.565	60.566	7.74	0.000693836
chr10	81206205	81206517	312	81206355	7.471	599.492	107.417	65.865	13.099	5.10468e-09
chr10	82356394	82356933	539	82356539	5.768	267.886	32.521	40.803	8.096	0.000319224
chr10	85931817	85932344	527	85932100	11.727	37.712	0.81	3.147	31.032	1.59251e-26
chr10	85961249	85961720	471	85961514	9.925	96.231	4.967	9.195	22.491	3.72232e-18
chr10	85962580	85963446	866	85963126	5.443	39.013	4.969	6.254	7.281	0.00188912
chr10	85973647	85974033	386	85973897	6.004	102.733	9.927	15.456	8.716	8.17989e-05
chr10	85997228	85997701	473	85997492	8.511	53.317	2.906	5.923	16.762	1.45038e-12
chr10	86014647	86015403	756	86014871	6.651	55.918	4.742	7.695	10.535	1.48772e-06
chr10	86025226	86025666	440	86025370	4.999	52.017	9.086	8.587	6.24	0.0181013
chr10	86032245	86033552	1307	86033012	12.105	36.412	0.543	2.963	33.003	1.8391e-28
chr10	90471584	90476484	4900	90473500	29.997	39.013	0.15	1.296	196.974	5.05569e-191
chr10	100017019	100017987	968	100017547	12.613	91.029	4.363	6.871	35.745	3.72437e-31
chr10	100994886	100995391	505	100995014	4.796	78.025	18.222	12.47	5.79	0.0474352
chr10	101076167	101076576	409	101076328	5.747	41.613	1.777	6.932	8.042	0.000359438
chr10	101298855	101299165	310	101299002	5.178	137.844	27.281	21.354	6.648	0.00748354
chr10	101378885	101379292	407	101379163	4.826	81.926	14.38	13.996	5.857	0.0411066
chr10	102767561	102769078	1517	102768167	20.246	206.766	4.412	9.995	90.413	3.44971e-85
chr10	102799229	102799679	450	102799533	6.989	58.519	6.781	7.402	11.559	1.54799e-07
chr10	102801493	102801933	440	102801693	4.889	107.935	28.942	16.158	5.994	0.0306596
chr10	102841436	102841959	523	102841580	7.382	79.325	7.063	9.789	12.806	9.74328e-09
chr10	102885792	102886217	425	102886025	5.456	110.535	16.073	17.315	7.311	0.00176877
chr10	102898908	102899467	559	102899033	5.534	297.796	57.849	43.36	7.504	0.00116105
chr10	104185068	104185476	408	104185269	17.247	45.515	1.81	2.534	65.929	6.25278e-61
chr10	104999016	104999650	634	104999217	12.173	66.321	4.163	5.106	33.366	8.10276e-29
chr10	105036884	105037573	689	105037005	4.808	222.371	47.579	36.355	5.817	0.0447856
chr10	105240290	105240960	670	105240527	6.191	61.12	4.895	9.082	9.222	2.68563e-05
chr10	105253627	105253923	296	105253784	9.003	501.961	67.284	48.283	18.657	2.07237e-14
chr10	105257177	105257473	296	105257345	4.884	52.017	4.943	9.639	5.982	0.0314393
chr10	105260905	105261281	376	105261057	5.663	81.926	9.65	12.763	7.828	0.000572983
chr10	105420757	105421086	329	105420917	5.493	241.878	60.23	33.069	7.403	0.00144876
chr10	105527604	105527908	304	105527724	5.012	49.416	4.315	8.999	6.268	0.0170336
chr10	105805498	105805947	449	105805763	4.891	83.227	8.374	15.304	5.999	0.0303453
chr10	106059336	106059763	427	106059505	7.025	44.214	3.667	5.772	11.669	1.21319e-07
chr10	106114186	106114844	658	106114510	5.353	65.021	8.712	10.518	7.064	0.00303296
chr10	112630392	112631142	750	112630706	9.067	137.844	14.556	13.598	18.911	1.17234e-14
chr10	116065941	116066683	742	116066349	11.72	166.453	7.876	13.531	30.997	1.72027e-26
chr10	119022330	119024199	1869	119023001	13.257	71.523	2.194	5.23	39.387	9.6443e-35
chr10	119026441	119028042	1601	119027542	14.058	42.914	1.177	2.969	44.161	1.91026e-39
chr10	119184539	119184975	436	119184839	5.932	55.918	3.845	8.779	8.523	0.000125156
chr10	119224801	119225529	728	119225217	20.713	48.115	1.291	2.261	94.577	2.59657e-89
chr10	120289240	120291876	2636	120291121	13.673	40.313	0.658	2.9	41.833	3.78264e-37
chr10	120350288	120351539	1251	120350866	12.291	54.618	0.93	4.368	33.997	1.93641e-29
chr10	120354848	120355358	510	120355184	8.387	128.741	12.929	13.808	16.304	4.04501e-12
chr10	124877157	124877537	380	124877312	5.404	57.218	4.889	9.684	7.186	0.00232586
chr10	124895438	124895667	229	124895550	4.954	158.651	34.397	25.082	6.138	0.0225156
chr10	126163482	126163888	406	126163676	9.37	33.811	1.771	3.419	20.139	7.35918e-16
chr10	126196563	126196830	267	126196679	5.664	33.811	2.034	5.61	7.83	0.00057057
chr10	126218979	126219179	200	126219075	5.593	583.887	173.1	73.445	7.652	0.000841872
chr10	126234432	126234728	296	126234616	7.519	44.214	3.692	5.389	13.259	3.58443e-09
chr10	126342180	126342739	559	126342340	7.243	70.223	6.174	8.842	12.359	2.63303e-08
chr10	126343761	126344065	304	126343921	6.547	75.424	7.539	10.368	10.232	2.90407e-06
chr10	126361669	126363203	1534	126362467	29.9	92.33	1.446	3.04	195.709	8.75077e-190
chr10	126391129	126391401	272	126391281	6.527	137.844	13.024	19.125	10.172	3.31516e-06
chr10	128593795	128594178	383	128593969	5.74	607.295	143.379	80.822	8.024	0.000373859
chr10	134069950	134070262	312	134070096	5.035	52.017	2.89	9.757	6.32	0.0152381
chr10	134133134	134134065	931	134133930	6.922	214.569	20.041	28.103	11.352	2.44482e-07
chr10	134146088	134146567	479	134146250	4.982	183.359	41.71	28.432	6.201	0.0196598
chr11	189960	190376	416	190140	5.138	1404.45	459.617	183.877	6.557	0.00912176
chr11	309356	311124	1768	309660	12.514	101.433	8.864	7.397	35.203	1.26845e-30
chr11	380141	380565	424	380389	8.862	49.416	4.339	5.086	18.107	7.15122e-14
chr11	382804	383391	587	382924	6.117	180.758	28.927	24.821	9.021	4.18199e-05
chr11	390541	391511	970	391276	12.648	275.689	10.97	20.93	35.938	2.40804e-31
chr11	403991	404314	323	404177	5.012	85.828	11.621	14.806	6.268	0.0170336
chr11	419500	420118	618	419742	5.044	91.029	12.317	15.607	6.34	0.0145833
chr11	438318	440029	1711	438922	10.445	126.14	7.103	11.396	24.812	1.98247e-20
chr11	701292	702521	1229	702044	26.943	81.926	2.099	2.963	159.164	1.71372e-153
chr11	745012	745361	349	745218	6.469	106.634	10.212	14.905	10.007	4.77289e-06
chr11	794164	794645	481	794364	15.551	171.655	6.764	10.604	53.802	6.00613e-49
chr11	1152536	1152944	408	1152736	14.383	37.712	1.317	2.53	46.179	1.97677e-41
chr11	1245724	1245948	224	1245804	5.419	54.618	5.357	9.09	7.223	0.00214459
chr11	1254201	1254691	490	1254459	6.518	49.416	3.474	7.048	10.147	3.50469e-06
chr11	1272898	1273882	984	1273623	17.293	49.416	1.117	2.793	66.277	2.83096e-61
chr11	1279509	1281236	1727	1280158	10.687	118.338	7.756	10.347	25.931	1.59338e-21
chr11	3665794	3666111	317	3665970	5.192	41.613	4.195	7.207	6.682	0.00695706
chr11	3796894	3797339	445	3797133	11.028	37.712	1.061	3.323	27.554	4.09464e-23
chr11	5775322	5779714	4392	5776714	36.555	78.025	0.326	2.126	291.82	7.56781e-285
chr11	8251001	8251313	312	8251193	5.498	74.124	8.104	12.009	7.414	0.00141408
chr11	8268849	8269161	312	8268985	5.001	336.808	57.701	55.81	6.244	0.0179542
chr11	10827662	10828222	560	10827932	11.955	40.313	3.327	3.094	32.215	1.09563e-27
chr11	15097102	15097985	883	15097570	6.291	78.025	9.594	10.878	9.501	1.45504e-05
chr11	15136325	15136523	198	15136425	5.687	296.495	55.635	42.35	7.889	0.000501964
chr11	16998381	16998881	500	16998703	7.422	61.12	3.925	7.706	12.938	7.27884e-09
chr11	17099111	17099670	559	17099289	5.184	2611.24	1182.16	275.683	6.663	0.00724717
chr11	17405567	17406007	440	17405841	5.825	456.447	122.229	57.377	8.243	0.000231056
chr11	18824491	18824954	463	18824587	7.681	105.334	9.173	12.519	13.802	1.07662e-09
chr11	18864800	18867270	2470	18866464	9.189	107.935	3.578	11.356	19.403	3.86352e-15
chr11	32441844	32442167	323	32442060	5.654	88.428	21.349	11.864	7.805	0.000602288
chr11	32456540	32456984	444	32456657	5.54	370.619	91.803	50.331	7.519	0.00112385
chr11	45353564	45354489	925	45353913	6.124	97.531	10.771	14.168	9.039	4.01749e-05
chr11	45393925	45395780	1855	45395495	9.157	85.828	7.95	8.504	19.275	5.15422e-15
chr11	46380799	46381143	344	46380969	7.134	44.214	3.568	5.697	12.012	5.69969e-08
chr11	46388632	46388896	264	46388760	5.262	210.668	44.087	31.658	6.846	0.00486999
chr11	46693602	46693880	278	46693760	6.201	49.416	6.789	6.875	9.25	2.52813e-05
chr11	46704661	46704940	279	46704823	5.955	36.412	2.559	5.685	8.584	0.000109395
chr11	46750052	46750700	648	46750396	13.758	70.223	2.201	4.944	42.34	1.19448e-37
chr11	46916168	46916514	346	46916336	8.987	40.313	2.099	4.252	18.594	2.38542e-14
chr11	46938199	46938446	247	46938334	5.295	436.94	106.489	62.404	6.925	0.00410867
chr11	47289443	47289745	302	47289587	7.075	128.741	18.797	15.54	11.825	8.61225e-08
chr11	47354839	47356481	1642	47356206	8.577	52.017	3.198	5.692	17.013	8.28787e-13
chr11	47366562	47367149	587	47366765	8.814	80.626	4.381	8.65	17.919	1.08987e-13
chr11	47607028	47607801	773	47607324	10.493	54.618	3.315	4.889	25.033	1.20838e-20
chr11	47617442	47618069	627	47617706	7.603	66.321	6.41	7.88	13.538	1.92942e-09
chr11	47779968	47780548	580	47780296	13.751	55.918	1.788	3.936	42.301	1.30217e-37
chr11	57106770	57107429	659	57106987	23.448	230.174	6.492	9.539	120.863	1.99643e-115
chr11	57235107	57235964	857	57235284	6.351	66.321	4.341	9.76	9.669	1.00495e-05
chr11	59792794	59798615	5821	59795607	19.696	36.412	0.209	1.838	85.628	1.90435e-80
chr11	61328132	61328594	462	61328482	5.902	74.124	6.417	11.472	8.445	0.000148458
chr11	61342818	61345001	2183	61343346	9.622	75.424	6.085	7.207	21.189	6.98104e-17
chr11	61461597	61462094	497	61461749	5.304	49.416	7.178	7.964	6.945	0.00393509
chr11	61507354	61507730	376	61507584	7.511	100.132	7.368	12.35	13.232	3.8028e-09
chr11	61515527	61516215	688	61515927	8.474	329.006	42.874	33.765	16.626	1.96887e-12
chr11	61549784	61550363	579	61550160	11.913	53.317	2.796	4.241	31.996	1.79582e-27
chr11	61575478	61577000	1522	61575846	14.531	58.519	1.47	3.926	47.111	2.36597e-42
chr11	61652688	61653071	383	61652808	6.472	101.433	6.217	14.711	10.015	4.68881e-06
chr11	61673126	61674976	1850	61674448	6.572	63.72	6.412	8.721	10.303	2.48207e-06
chr11	61684217	61684501	284	61684354	5.14	237.976	44.552	37.628	6.562	0.00902229
chr11	62370112	62370518	406	62370375	6.314	403.129	74.895	51.988	9.565	1.26402e-05
chr11	62528956	62529933	977	62529581	4.852	200.264	55.636	29.807	5.913	0.0364318
chr11	63629800	63630408	608	63630296	5.137	70.223	7.275	12.254	6.554	0.00917795
chr11	63631461	63632485	1024	63632167	23.69	53.317	1.575	2.184	123.341	7.05212e-118
chr11	63706377	63706655	278	63706497	6.154	782.851	204.878	93.918	9.122	3.34408e-05
chr11	63789647	63790207	560	63789839	7.822	78.025	5.3	9.297	14.285	3.65352e-10
chr11	63807691	63808375	684	63808110	13.931	183.359	9.844	12.456	43.385	1.11277e-38
chr11	64268223	64268578	355	64268412	8.686	33.811	1.213	3.753	17.424	3.29575e-13
chr11	64334661	64335187	526	64334981	10.161	40.313	2.383	3.733	23.53	3.58012e-19
chr11	64361235	64361763	528	64361643	5.998	44.214	3.207	6.837	8.699	8.49318e-05
chr11	64418279	64420913	2634	64419966	9.187	105.334	13.117	10.038	19.394	3.94185e-15
chr11	64489489	64489761	272	64489625	5.315	101.433	16.084	16.058	6.972	0.0037099
chr11	64497752	64499080	1328	64497976	12.288	78.025	3.43	6.07	33.98	2.01242e-29
chr11	64536196	64537223	1027	64536571	8.764	107.935	9.22	11.263	17.726	1.67547e-13
chr11	64558574	64559430	856	64559078	12.202	74.124	2.971	5.831	33.519	5.73279e-29
chr11	64624200	64624416	216	64624312	4.812	104.033	10.84	19.367	5.825	0.0440156
chr11	64782439	64783024	585	64782751	6.322	83.227	15.646	10.689	9.589	1.1981e-05
chr11	64791360	64792166	806	64791772	8.798	33.811	1.966	3.62	17.855	1.25573e-13
chr11	64811926	64812434	508	64812110	7.788	42.914	3.325	5.083	14.168	4.74636e-10
chr11	64863255	64863551	296	64863423	7.055	604.694	111.299	69.934	11.763	9.87698e-08
chr11	64880100	64880398	298	64880296	5.464	912.893	306.068	111.062	7.332	0.00169099
chr11	64982713	64983469	756	64982905	5.981	92.33	8.247	14.058	8.655	9.35374e-05
chr11	64993617	64994078	461	64993729	8.666	232.775	33.563	22.986	17.351	3.88315e-13
chr11	65059058	65059963	905	65059409	11.026	63.72	3.22	5.487	27.542	4.2073e-23
chr11	65571651	65572206	555	65571934	5.08	58.519	5.035	10.529	6.422	0.0122078
chr11	65648904	65649345	441	65649138	7.785	87.128	8.755	10.067	14.156	4.87026e-10
chr11	65698473	65699522	1049	65699293	9.916	80.626	5.732	7.553	22.45	4.08301e-18
chr11	66050968	66051245	277	66051116	6.125	107.935	17.428	14.775	9.044	3.97325e-05
chr11	66061794	66062472	678	66062304	8.895	115.737	8.092	12.102	18.234	5.37077e-14
chr11	66076489	66077324	835	66077104	10.174	53.317	2.962	4.949	23.588	3.14271e-19
chr11	66100609	66101222	613	66100942	8.629	161.252	9.325	17.606	17.21	5.32465e-13
chr11	66317801	66318203	402	66317993	5.625	79.325	8.078	12.666	7.731	0.000707825
chr11	66366822	66367246	424	66367062	9.271	36.412	1.246	3.793	19.734	1.83462e-15
chr11	66386454	66386709	255	66386581	5.57	118.338	14.187	18.698	7.595	0.000952984
chr11	66481437	66483297	1860	66482479	11.554	57.218	2.905	4.701	30.153	1.16146e-25
chr11	67350177	67350483	306	67350332	6.678	215.869	28.978	27.986	10.616	1.24432e-06
chr11	67378506	67379147	641	67378778	11.012	37.712	2.401	3.207	27.473	4.91497e-23
chr11	67379581	67379970	389	67379792	5.401	63.72	7.106	10.483	7.178	0.00236713
chr11	67380387	67380771	384	67380571	5.47	76.725	12.472	11.746	7.347	0.00163735
chr11	67499263	67499511	248	67499383	5.765	178.157	32.106	25.335	8.087	0.000325649
chr11	69411399	69412236	837	69411883	14.652	74.124	2.184	4.91	47.882	4.12209e-43
chr11	69451491	69451870	379	69451643	7.287	249.68	31.878	29.889	12.499	1.92874e-08
chr11	69477777	69478042	265	69477918	6.446	114.437	12.168	15.867	9.939	5.54246e-06
chr11	69488817	69489209	392	69489001	4.942	46.815	10.283	7.392	6.112	0.0238163
chr11	69489897	69490135	238	69490004	6.052	1257.5	419.613	138.446	8.845	6.15903e-05
chr11	69515945	69517214	1269	69516204	8.139	87.128	7.701	9.759	15.398	3.05224e-11
chr11	69531698	69532218	520	69531938	7.043	85.828	8.301	11.007	11.726	1.07287e-07
chr11	71166639	71168023	1384	71167593	15.568	65.021	1.679	4.069	53.922	4.57353e-49
chr11	74414045	74414614	569	74414358	6.24	87.128	10.11	12.343	9.359	1.98934e-05
chr11	77574318	77575836	1518	77575382	16.471	44.214	0.623	2.647	60.226	2.73029e-55
chr11	77759381	77760576	1195	77759857	14.04	36.412	1.547	2.483	44.054	2.43496e-39
chr11	77834464	77837780	3316	77836510	18.755	32.51	0.359	1.714	77.756	1.21236e-72
chr11	86414195	86415765	1570	86415244	13.179	37.712	0.596	2.816	38.936	2.6741e-34
chr11	101387121	101387863	742	101387579	7.027	504.562	57.228	63.659	11.676	1.19446e-07
chr11	101483203	101483478	275	101483315	6.169	40.313	1.97	6.215	9.163	3.05454e-05
chr11	107731057	107731470	413	107731346	6.606	50.716	7.089	6.604	10.404	1.98786e-06
chr11	107735331	107735700	369	107735467	6.561	39.013	1.91	5.655	10.273	2.65253e-06
chr11	107787939	107788720	781	107788068	6.601	59.819	5.567	8.219	10.388	2.05797e-06
chr11	111747935	111748700	765	111748322	13.638	70.223	4.084	4.85	41.625	6.02892e-37
chr11	111832615	111834357	1742	111833175	14.886	40.313	0.589	2.669	49.389	1.35056e-44
chr11	112064544	112067782	3238	112066088	21.177	53.317	0.723	2.484	98.807	1.60779e-93
chr11	116658263	116658601	338	116658512	8.766	483.755	84.827	45.507	17.734	1.64685e-13
chr11	116698700	116699060	360	116698844	5.895	45.515	4.865	6.895	8.427	0.000154485
chr11	117732340	117732572	232	117732452	5.427	101.433	10.776	16.706	7.241	0.00206245
chr11	117746287	117746787	500	117746672	5.347	345.911	84.029	48.977	7.049	0.00313514
chr11	117777935	117778259	324	117778094	5.979	724.333	120.768	100.949	8.649	9.47719e-05
chr11	118286227	118287795	1568	118287186	6.916	40.313	6.903	4.83	11.334	2.54595e-07
chr11	118307142	118307452	310	118307323	6.562	488.957	116.164	56.807	10.276	2.63514e-06
chr11	118402384	118402762	378	118402608	4.817	263.985	68.781	40.524	5.836	0.0430075
chr11	118497785	118498208	423	118498207	21.529	132.643	3.001	6.022	102.08	8.91175e-97
chr11	118795816	118796453	637	118796349	5.809	185.96	56.608	22.266	8.203	0.000252023
chr11	118956267	118956602	335	118956476	7.623	342.01	54.667	37.693	13.607	1.65813e-09
chr11	118959056	118959675	619	118959389	10.607	109.235	9.42	9.411	25.557	3.70765e-21
chr11	120055934	120056746	812	120056364	28.181	71.523	1.689	2.478	174.005	2.99562e-168
chr11	120157803	120160797	2994	120160358	9.164	41.613	1.316	4.397	19.302	4.84982e-15
chr11	120176366	120177230	864	120177076	8.256	88.428	5.485	10.047	15.82	1.19178e-11
chr11	123425487	123426127	640	123425850	8.754	280.89	17.377	30.102	17.686	1.83167e-13
chr11	123446767	123447291	524	123446939	7.703	72.823	6.824	8.568	13.875	9.15251e-10
chr11	123511922	123512226	304	123512090	6.761	209.367	36.387	25.585	10.863	7.2342e-07
chr11	123525556	123526021	465	123525699	5.233	495.459	117.301	72.268	6.777	0.00566024
chr11	124745796	124746191	395	124745970	4.859	668.415	182.497	99.996	5.929	0.0352295
chr11	125751983	125755576	3593	125753856	26.009	81.926	0.856	3.117	148.407	8.57829e-143
chr11	125820576	125821743	1167	125821139	11.236	39.013	1.362	3.351	28.566	4.15782e-24
chr11	128485956	128486334	378	128486144	7.015	404.43	42.88	51.54	11.638	1.29903e-07
chr11	128489857	128490162	305	128490033	5.887	218.47	27.122	32.502	8.406	0.000161871
chr11	128516056	128516296	240	128516152	5.569	96.231	8.799	15.699	7.592	0.00095923
chr11	128523009	128523721	712	128523553	5.636	184.659	35.586	26.448	7.76	0.000663536
chr11	128559569	128559826	257	128559677	5.628	57.218	7.444	8.844	7.739	0.000695259
chr11	128598133	128598489	356	128598305	11.578	128.741	8.54	10.382	30.275	8.84316e-26
chr11	128604407	128604750	343	128604583	5.102	49.416	5.441	8.619	6.474	0.0108982
chr11	128691503	128693101	1598	128692684	22.333	105.334	2.776	4.592	109.753	2.1537e-104
chr11	128702368	128703139	771	128702686	11.379	54.618	3.831	4.463	29.275	8.41338e-25
chr11	128723005	128723942	937	128723508	7.694	57.218	3.641	6.964	13.845	9.77802e-10
chr11	128784317	128784949	632	128784637	8.047	48.115	2.916	5.617	15.07	6.34546e-11
chr11	128811139	128811491	352	128811379	5.058	44.214	4.899	7.773	6.372	0.0136096
chr11	129242409	129242741	332	129242547	4.899	266.586	52.462	43.709	6.016	0.0292809
chr11	130332446	130332806	360	130332606	5.608	36.412	1.644	6.2	7.688	0.000777938
chr11	130335185	130337065	1880	130336385	20.099	62.42	0.596	3.076	89.12	6.59633e-84
chr12	263999	264855	856	264407	9.28	61.12	3.748	6.182	19.771	1.68927e-15
chr12	1012385	1013505	1120	1013177	7.463	87.128	5.002	11.004	13.073	5.39999e-09
chr12	1028614	1029859	1245	1028892	15.485	37.712	0.789	2.384	53.357	1.65449e-48
chr12	3083544	3084494	950	3083996	17.961	94.93	1.324	5.212	71.404	2.42494e-66
chr12	4905874	4906393	519	4906238	5.701	72.823	6.197	11.687	7.924	0.000464905
chr12	4920454	4921102	648	4920814	15.685	94.93	4.033	5.795	54.719	7.47984e-50
chr12	4925717	4926122	405	4925925	14.48	37.712	1.605	2.494	46.793	4.866e-42
chr12	5620374	5621192	818	5620548	4.858	88.428	20.798	13.922	5.925	0.0355236
chr12	5995313	5996966	1653	5996734	5.159	183.359	32.879	29.168	6.605	0.00822139
chr12	6032658	6033314	656	6032994	9.049	61.12	2.636	6.463	18.84	1.37269e-14
chr12	6183813	6184093	280	6183949	7.839	617.698	121.518	63.294	14.344	3.20598e-10
chr12	6253375	6253865	490	6253616	7.55	48.115	4.335	5.799	13.36	2.86052e-09
chr12	6677606	6677901	295	6677736	5.26	582.587	192.609	74.138	6.842	0.00491169
chr12	6744582	6745521	939	6744814	6.553	166.453	15.091	23.1	10.248	2.80319e-06
chr12	6857628	6858611	983	6858021	24.673	126.14	3.221	4.982	133.682	3.89943e-128
chr12	6946197	6947322	1125	6946844	18.133	62.42	2.728	3.292	72.755	1.11261e-67
chr12	6979068	6979722	654	6979427	8.687	85.828	13.945	8.275	17.429	3.26087e-13
chr12	6984239	6984879	640	6984727	6.31	166.453	17.297	23.638	9.555	1.29206e-05
chr12	7069591	7070587	996	7070242	7.053	202.865	33.811	23.968	11.757	1.00067e-07
chr12	7072089	7072488	399	7072327	6.963	109.235	15.519	13.46	11.476	1.86181e-07
chr12	7095465	7097687	2222	7096599	19.205	48.115	0.585	2.475	81.471	2.52916e-76
chr12	7848888	7849237	349	7849073	7.509	57.218	5.107	6.939	13.226	3.8532e-09
chr12	8017066	8017810	744	8017362	20.311	42.914	1.622	2.033	90.985	9.46776e-86
chr12	8981566	8981776	210	8981664	5.274	41.613	4.549	7.027	6.875	0.00457416
chr12	10875307	10875759	452	10875588	9.109	540.974	102.401	48.147	19.08	8.01314e-15
chr12	21927479	21928108	629	21927914	6.04	811.461	131.345	112.594	8.813	6.60625e-05
chr12	27091568	27092510	942	27091729	8.112	697.024	156.582	66.624	15.302	3.78421e-11
chr12	27176232	27176608	376	27176384	4.965	59.819	12.655	9.499	6.163	0.0213442
chr12	27431312	27432737	1425	27431658	13.791	92.33	0.993	6.623	42.539	7.60039e-38
chr12	27934637	27935523	886	27935237	13.566	57.218	2.836	4.009	41.198	1.58865e-36
chr12	31835325	31835823	498	31835479	5.97	66.321	7.374	9.874	8.625	9.98193e-05
chr12	48030963	48032036	1073	48031123	8.944	40.313	1.564	4.332	18.425	3.49183e-14
chr12	48108394	48108936	542	48108796	5.246	76.725	13.288	12.092	6.809	0.00527963
chr12	48186671	48188095	1424	48187695	10.341	39.013	1.541	3.624	24.337	5.78696e-20
chr12	48222803	48223139	336	48222947	5.563	267.886	31.266	42.536	7.576	0.000992252
chr12	48232919	48233239	320	48233055	5.914	92.33	13.824	13.275	8.475	0.00013899
chr12	48332219	48333184	965	48332787	11.77	59.819	2.395	4.879	31.254	9.64545e-27
chr12	48333987	48334542	555	48334328	8.287	49.416	4.075	5.471	15.936	9.20883e-12
chr12	49169309	49170037	728	49169677	14.439	62.42	1.929	4.19	46.53	8.88027e-42
chr12	49179597	49180109	512	49179888	6.319	44.214	3.489	6.444	9.581	1.21962e-05
chr12	49182559	49183000	441	49182671	5.367	499.36	95.883	75.173	7.097	0.00282294
chr12	49211575	49212096	521	49211727	5.555	306.899	63.048	43.897	7.557	0.00103392
chr12	49246822	49247372	550	49247051	5.543	405.73	97.022	55.697	7.526	0.00110684
chr12	49264381	49265826	1445	49264717	20.115	57.218	1.109	2.789	89.259	4.80356e-84
chr12	49677160	49677765	605	49677616	5.011	71.523	6.764	12.923	6.267	0.0170711
chr12	49684542	49685109	567	49684943	7.506	81.926	7.536	9.911	13.215	3.94948e-09
chr12	49688135	49688448	313	49688303	6.114	182.058	32.949	24.387	9.014	4.24683e-05
chr12	49730513	49730806	293	49730646	5.397	318.602	96.106	41.226	7.169	0.00241239
chr12	50279743	50280342	599	50280013	6.478	46.815	3.772	6.645	10.032	4.51466e-06
chr12	50316930	50318586	1656	50317180	15.399	61.12	1.825	3.85	52.781	6.10235e-48
chr12	50377208	50377708	500	50377547	5.678	156.05	21.03	23.782	7.864	0.00053047
chr12	50433937	50434458	521	50434154	7.768	157.351	17.233	18.038	14.099	5.53529e-10
chr12	50447622	50448719	1097	50447931	7.401	139.145	18.887	16.248	12.87	8.45922e-09
chr12	51326187	51327704	1517	51327315	11.038	52.017	1.666	4.561	27.602	3.67698e-23
chr12	51415177	51415809	632	51415625	8.759	75.424	3.64	8.196	17.705	1.75535e-13
chr12	53230192	53230900	708	53230440	23.467	89.729	1.819	3.746	121.053	1.30164e-115
chr12	53240104	53241048	944	53240448	14.839	44.214	1.015	2.911	49.085	2.68707e-44
chr12	53267841	53268179	338	53267993	5.429	1067.64	330.23	135.821	7.247	0.00203537
chr12	53406630	53408933	2303	53407894	20.163	87.128	0.764	4.283	89.686	1.8182e-84
chr12	53428115	53428739	624	53428418	10.466	40.313	0.995	3.757	24.908	1.59959e-20
chr12	56049040	56049357	317	56049189	8.591	37.712	2.349	4.116	17.064	7.39696e-13
chr12	56630132	56630578	446	56630274	4.963	50.716	5.362	9.138	6.159	0.021526
chr12	56680915	56681315	400	56681038	8.388	36.412	1.59	4.151	16.306	4.02861e-12
chr12	57033077	57033517	440	57033293	10.593	67.622	4.34	5.974	25.492	4.28524e-21
chr12	65519799	65520066	267	65519914	5.205	40.313	2.722	7.222	6.712	0.00651814
chr12	65760905	65764595	3690	65761745	20.456	32.51	0.488	1.565	92.275	4.96154e-87
chr12	66285159	66285409	250	66285297	6.658	66.321	7.015	8.908	10.555	1.4227e-06
chr12	69165952	69167881	1929	69166756	18.407	50.716	0.919	2.705	74.941	7.60296e-70
chr12	70133085	70133353	268	70133223	6.314	615.097	157.003	72.555	9.565	1.26402e-05
chr12	89918719	89918990	271	89918838	5.429	725.633	252.717	87.11	7.247	0.00203537
chr12	96588314	96588603	289	96588458	5.382	287.392	71.123	40.187	7.132	0.00261668
chr12	96646025	96648358	2333	96647074	13.563	41.613	1.517	2.956	41.176	1.66841e-36
chr12	106975219	106976189	970	106975985	6.965	187.26	24.404	23.384	11.482	1.83661e-07
chr12	110113058	110113860	802	110113506	12.856	46.815	1.291	3.541	37.099	1.73707e-32
chr12	110125970	110127366	1396	110126166	17.361	49.416	0.83	2.799	66.788	8.88707e-62
chr12	110197000	110197469	469	110197298	9.241	62.42	5.945	6.112	19.61	2.4256e-15
chr12	110209725	110210361	636	110210201	6.339	66.321	7.014	9.356	9.636	1.0804e-05
chr12	110253470	110254255	785	110254026	7.338	44.214	2.821	5.641	12.663	1.33924e-08
chr12	110270235	110270884	649	110270596	11.814	89.729	5.875	7.098	31.481	5.76561e-27
chr12	110334245	110334792	547	110334602	11.921	40.313	1.597	3.248	32.037	1.63793e-27
chr12	110349031	110350731	1700	110349189	8.01	55.918	4.181	6.459	14.94	8.48598e-11
chr12	110436731	110436997	266	110436840	4.855	966.21	378.863	120.985	5.919	0.0359748
chr12	110481232	110481626	394	110481441	5.942	171.655	26.53	24.423	8.551	0.000117669
chr12	110822342	110823025	683	110822721	14.8	63.72	1.959	4.173	48.834	4.73776e-44
chr12	112196080	112196872	792	112196640	6.233	97.531	17.897	12.775	9.341	2.06976e-05
chr12	113509226	113510061	835	113509685	10.102	107.935	7.361	9.955	23.268	6.46379e-19
chr12	113533710	113534216	506	113533847	7.256	58.519	4.844	7.397	12.399	2.4086e-08
chr12	113570714	113571298	584	113571085	6.761	187.26	13.105	25.76	10.862	7.24961e-07
chr12	113583275	113584655	1380	113583887	36.013	74.124	1.285	2.023	283.287	1.72139e-276
chr12	113592061	113592387	326	113592212	5.527	499.36	113.467	69.823	7.487	0.00120442
chr12	113638505	113638819	314	113638683	8.952	41.613	2.387	4.382	18.458	3.24236e-14
chr12	113682289	113682627	338	113682489	7.934	44.214	4.623	4.99	14.672	1.54624e-10
chr12	117313318	117313851	533	117313659	8.237	62.42	4.215	7.066	15.753	1.3844e-11
chr12	117876398	117876929	531	117876670	7.87	36.412	1.017	4.498	14.45	2.53197e-10
chr12	118578985	118579275	290	118579145	7.907	40.313	2.577	4.772	14.579	1.89892e-10
chr12	118737539	118737982	443	118737894	5.175	44.214	4.062	7.759	6.642	0.00758008
chr12	118755928	118756968	1040	118756240	10.563	41.613	1.125	3.833	25.354	5.85693e-21
chr12	118769457	118771435	1978	118769896	31.957	159.951	2.435	4.929	223.361	3.35009e-217
chr12	118776832	118778248	1416	118777302	16.625	61.12	1.648	3.577	61.338	2.18666e-56
chr12	118810312	118810590	278	118810436	5.576	845.271	235.747	109.321	7.608	0.00092627
chr12	120755622	120756365	743	120755949	4.812	87.128	26.781	12.54	5.826	0.0439273
chr12	120820093	120820391	298	120820230	6.548	41.613	2.276	6.007	10.235	2.88456e-06
chr12	120851947	120852849	902	120852178	28.948	39.013	0.469	1.331	183.525	1.05366e-177
chr12	121060182	121060574	392	121060350	6.809	33.811	1.825	4.698	11.006	5.26577e-07
chr12	121076388	121076980	592	121076605	6.48	63.72	6.659	8.806	10.037	4.46587e-06
chr12	121126557	121127155	598	121126743	7.846	365.417	43.131	41.074	14.369	3.03093e-10
chr12	121502155	121503146	991	121502371	10.983	36.412	1.066	3.218	27.336	6.69871e-23
chr12	122258580	122259410	830	122259066	9.433	36.412	1.718	3.678	20.402	4.05192e-16
chr12	122262944	122263631	687	122263365	14.56	143.046	3.542	9.581	47.297	1.556e-42
chr12	122280932	122281543	611	122281279	8.615	62.42	3.473	6.842	17.157	5.99506e-13
chr12	122309594	122310158	564	122309717	5.156	40.313	3.143	7.209	6.598	0.00834576
chr12	122449407	122450690	1283	122449959	14.8	42.914	0.783	2.847	48.836	4.72108e-44
chr12	122479768	122480459	691	122480028	11.625	48.115	1.448	4.014	30.514	5.14904e-26
chr12	122518906	122519315	409	122519017	5.757	75.424	14.987	10.499	8.066	0.000341194
chr12	122623956	122624252	296	122624116	7.335	59.819	4.279	7.571	12.656	1.35989e-08
chr12	122639917	122640812	895	122640196	12.621	140.445	4.41	10.778	35.792	3.34698e-31
chr12	123331930	123332428	498	123332204	5.41	52.017	4.496	8.784	7.201	0.00225065
chr12	123611682	123611988	306	123611835	8.098	41.613	2.572	4.821	15.253	4.22018e-11
chr12	130945863	130946798	935	130946158	17.399	61.12	1.461	3.429	67.078	4.59965e-62
chr12	133124398	133124670	272	133124549	6.446	39.013	3.072	5.575	9.941	5.52054e-06
chr12	133171382	133172268	886	133171860	29.168	227.573	5.492	7.614	186.308	1.84515e-180
chr12	133192991	133193585	594	133193168	9.936	72.823	5.572	6.769	22.536	3.36629e-18
chr12	133216424	133217815	1391	133216888	10.464	119.638	7.021	10.762	24.898	1.63403e-20
chr12	133458558	133459550	992	133459294	11.147	42.914	1.421	3.722	28.13	1.11587e-23
chr12	133533541	133534549	1008	133533858	11.734	111.836	10.301	8.653	31.067	1.47173e-26
chr12	133611246	133612330	1084	133612079	12.132	41.613	2.327	3.238	33.145	1.32783e-28
chr12	133657969	133658207	238	133658075	4.956	110.535	37.813	14.674	6.142	0.0223276
chr12	133717246	133719920	2674	133718669	31.485	58.519	0.685	1.837	216.85	9.0162e-211
chr13	21293615	21294025	410	21293721	6.446	39.013	4.139	5.41	9.939	5.54246e-06
chr13	26827698	26828865	1167	26828487	4.827	700.925	211.101	101.476	5.858	0.0410161
chr13	27950260	27950702	442	27950445	6.485	75.424	9.479	10.169	10.052	4.32056e-06
chr13	28492724	28493261	537	28492892	5.814	96.231	13.06	14.304	8.216	0.000245117
chr13	29026785	29029229	2444	29027289	33.539	42.914	0.57	1.263	245.889	1.6842e-239
chr13	29077971	29078419	448	29078175	9.556	63.72	4.418	6.206	20.911	1.30255e-16
chr13	29107292	29107597	305	29107469	4.994	218.47	55.633	32.604	6.229	0.018521
chr13	41160854	41161542	688	41161173	10.936	53.317	2.973	4.604	27.109	1.1152e-22
chr13	41230494	41231342	848	41231110	19.289	39.013	0.783	1.982	82.177	5.11749e-77
chr13	41239170	41240009	839	41239812	6.514	533.171	117.672	63.788	10.135	3.59698e-06
chr13	41271438	41275446	4008	41273392	23.616	58.519	0.608	2.452	122.576	4.06317e-117
chr13	43576008	43577095	1087	43576320	14.391	41.613	0.873	2.831	46.227	1.77346e-41
chr13	44511234	44512770	1536	44511839	15.46	40.313	0.329	2.586	53.191	2.41262e-48
chr13	45919611	45920707	1096	45920061	24.047	32.51	0.474	1.332	127.046	1.50754e-121
chr13	46010836	46011342	506	46011116	11.246	46.815	1.396	4.039	28.616	3.71513e-24
chr13	48894822	48895272	450	48895120	5.915	136.544	20.821	19.566	8.478	0.00013809
chr13	53407784	53409735	1951	53409424	16.358	167.754	3.52	10.04	59.415	1.7324e-54
chr13	53418724	53419211	487	53418897	5.95	139.145	17.845	20.386	8.572	0.000112287
chr13	58131034	58133874	2840	58132466	15.654	32.51	0.55	2.042	54.504	1.21445e-49
chr13	77919558	77920672	1114	77919727	11.019	40.313	1.059	3.562	27.511	4.51639e-23
chr13	79179771	79180152	381	79179991	5.168	167.754	29.479	26.755	6.627	0.00783431
chr13	92027201	92027739	538	92027622	5.23	163.853	16.976	28.082	6.771	0.00573574
chr13	92051478	92051745	267	92051602	4.991	650.209	180.741	94.059	6.222	0.0187846
chr13	99488073	99489430	1357	99488418	13.509	61.12	1.338	4.425	40.857	3.45187e-36
chr13	107249906	107250299	393	107250098	14.773	40.313	1.156	2.651	48.658	7.07466e-44
chr13	108865151	108865660	509	108865319	7.285	196.363	13.592	25.09	12.491	1.96301e-08
chr13	111964515	111965925	1410	111965442	13.486	50.716	1.127	3.677	40.725	4.64716e-36
chr13	111974684	111975160	476	111974796	7.438	36.412	2.008	4.625	12.991	6.4671e-09
chr13	111998010	111998504	494	111998258	11.191	37.712	0.913	3.288	28.346	6.84438e-24
chr13	112041402	112042449	1047	112041868	17.056	102.733	2.967	5.849	64.499	1.6282e-59
chr13	112720382	112720736	354	112720510	5.576	318.602	64.137	45.633	7.61	0.000922245
chr13	112729226	112729547	321	112729339	4.888	57.218	6.798	10.315	5.992	0.0307825
chr13	112757804	112759021	1217	112757984	7.969	180.758	13.006	21.05	14.796	1.17327e-10
chr13	114048458	114048880	422	114048782	6.164	332.907	77.161	41.49	9.149	3.14995e-05
chr14	20817253	20818493	1240	20817572	13.947	42.914	0.744	3.024	43.481	8.9531e-39
chr14	21589224	21590807	1583	21589747	16.272	37.712	0.499	2.287	58.809	6.88929e-54
chr14	21982571	21983140	569	21982909	9.919	48.115	2.33	4.616	22.465	3.95045e-18
chr14	22023157	22023773	616	22023497	11.887	39.013	1.418	3.163	31.858	2.45299e-27
chr14	23029517	23030316	799	23029860	12.262	72.823	5.011	5.53	33.839	2.76835e-29
chr14	23282328	23282976	648	23282480	8.94	63.72	3.381	6.75	18.408	3.62785e-14
chr14	23291632	23292239	607	23291812	6.604	339.409	50.543	43.738	10.399	2.00919e-06
chr14	23516700	23517388	688	23516967	17.619	166.453	4.041	9.218	68.758	9.97613e-64
chr14	23817177	23817594	417	23817409	9.499	46.815	2.377	4.678	20.675	2.19926e-16
chr14	23840360	23841204	844	23840928	15.314	57.218	1.656	3.628	52.213	2.21866e-47
chr14	23856014	23857062	1048	23856926	5.489	35.111	2.082	6.017	7.394	0.00147765
chr14	23907454	23907712	258	23907600	5.023	114.437	12.323	20.328	6.294	0.0161133
chr14	24605284	24605652	368	24605531	6.221	957.107	294.85	106.451	9.307	2.23189e-05
chr14	24639410	24640380	970	24639778	7.336	57.218	6.641	6.894	12.658	1.3542e-08
chr14	24655827	24656445	618	24656028	4.929	52.017	7.238	9.085	6.082	0.025397
chr14	24656665	24657031	366	24656888	5.331	137.844	22.52	21.633	7.01	0.00341532
chr14	24731273	24731704	431	24731436	9.587	49.416	2.364	4.908	21.042	9.72318e-17
chr14	24820379	24821005	626	24820845	5.433	88.428	7.133	14.964	7.256	0.00199577
chr14	24842689	24843447	758	24843113	13.213	101.433	4.546	7.332	39.134	1.70289e-34
chr14	24898150	24898747	597	24898347	8.077	114.437	16.913	12.074	15.178	4.9843e-11
chr14	25043525	25044000	475	25043797	9.629	42.914	1.463	4.305	21.218	6.55131e-17
chr14	35693424	35695888	2464	35694801	11.199	37.712	0.599	3.314	28.384	6.27732e-24
chr14	36989022	36989406	384	36989217	5.674	227.573	42.276	32.659	7.854	0.000542056
chr14	37573352	37575479	2127	37574625	24.602	32.51	0.128	1.316	132.919	2.23155e-127
chr14	39637847	39638776	929	39638655	5.8	71.523	17.386	9.334	8.178	0.000266385
chr14	39653378	39653635	257	39653506	5.378	66.321	6.686	11.089	7.123	0.002668
chr14	50806365	50808660	2295	50808093	9.343	76.725	5.454	7.628	20.03	9.41097e-16
chr14	59104954	59105125	171	59105027	4.855	416.134	123.285	60.313	5.92	0.0358992
chr14	59899868	59901639	1771	59900895	17.334	39.013	0.399	2.228	66.587	1.40409e-61
chr14	59913704	59914984	1280	59914232	8.521	37.712	1.367	4.265	16.802	1.32572e-12
chr14	68029506	68031550	2044	68029962	11.124	48.115	2.396	4.11	28.018	1.43623e-23
chr14	68090331	68090571	240	68090427	5.375	54.618	6.087	9.029	7.116	0.00270816
chr14	69361878	69362267	389	69362070	8.764	42.914	2.294	4.635	17.723	1.68658e-13
chr14	69417261	69418324	1063	69418037	13.294	136.544	4.985	9.896	39.603	5.92072e-35
chr14	70656062	70656511	449	70656343	4.887	329.006	90.162	48.878	5.989	0.0309802
chr14	70891100	70892611	1511	70892201	6.41	109.235	7.254	15.908	9.838	6.93132e-06
chr14	73414200	73414864	664	73414536	8.32	93.63	5.634	10.577	16.055	7.06913e-12
chr14	73468561	73470084	1523	73469544	18.566	32.51	0.561	1.721	76.215	4.11849e-71
chr14	73529293	73529733	440	73529621	5.838	59.819	4.688	9.443	8.278	0.000213973
chr14	73546418	73547548	1130	73547116	22.431	45.515	0.65	2	110.706	2.43953e-105
chr14	74757072	74757892	820	74757512	8.809	152.149	11.912	15.921	17.897	1.14478e-13
chr14	77666506	77667291	785	77667059	8.62	39.013	1.957	4.299	17.173	5.78486e-13
chr14	78010069	78010941	872	78010413	13.142	41.613	3.309	2.915	38.725	4.3137e-34
chr14	78180589	78180889	300	78180731	5.945	35.111	2.206	5.535	8.56	0.000115288
chr14	85774336	85775169	833	85774859	17.309	98.832	3.732	5.494	66.392	2.18015e-61
chr14	90741045	90741437	392	90741229	7.495	46.815	3.709	5.751	13.178	4.28221e-09
chr14	90893550	90894270	720	90893899	13.026	45.515	1.694	3.364	38.063	1.94084e-33
chr14	92556672	92558089	1417	92557663	29.991	58.519	0.53	1.934	196.887	6.08053e-191
chr14	92586804	92587507	703	92587041	6.295	46.815	8.999	6.008	9.511	1.42279e-05
chr14	92657422	92662132	4710	92661192	17.95	37.712	0.378	2.08	71.32	2.93638e-66
chr14	95989339	95990663	1324	95989972	14.932	135.243	5.509	8.688	49.692	6.79718e-45
chr14	101114805	101115926	1121	101115149	24.43	115.737	3.077	4.612	131.081	1.48188e-125
chr14	101125356	101125780	424	101125580	6.014	66.321	7.609	9.762	8.743	7.71857e-05
chr14	101162832	101163938	1106	101163419	13.098	171.655	7.506	12.532	38.472	7.65982e-34
chr14	101164378	101164746	368	101164556	5.316	100.132	10.19	16.918	6.975	0.00368607
chr14	101244576	101245831	1255	101245520	11.489	40.313	1.181	3.406	29.826	2.42862e-25
chr14	102782135	102782676	541	102782468	7.557	71.523	13.019	7.742	13.384	2.71088e-09
chr14	103524484	103525242	758	103524888	7.106	200.264	27.578	24.301	11.923	6.93507e-08
chr14	103541904	103542601	697	103542136	5.552	2087.17	766.922	237.794	7.549	0.00105184
chr14	105164195	105164657	462	105164447	7.455	70.223	4.617	8.801	13.045	5.74127e-09
chr14	105222306	105222798	492	105222642	5.911	58.519	5.016	9.051	8.47	0.000140541
chr14	105239919	105240262	343	105240119	10.386	222.371	12.639	20.193	24.543	3.63782e-20
chr14	105309680	105310003	323	105309838	6.076	381.022	55.713	53.543	8.908	5.36979e-05
chr14	105310411	105310668	257	105310540	4.809	269.186	57.941	43.925	5.82	0.0444947
chr14	105364008	105364505	497	105364313	6.464	63.72	5.759	8.966	9.992	4.93265e-06
chr14	105395475	105396375	900	105395867	14.194	101.433	4.324	6.842	45	2.83822e-40
chr14	105438726	105439537	811	105439161	10.44	185.96	11.765	16.686	24.787	2.09724e-20
chr14	105457978	105458539	561	105458259	20.846	48.115	1.583	2.232	95.778	1.66171e-90
chr14	105460593	105460887	294	105460732	7.501	279.59	23.93	34.084	13.198	4.09565e-09
chr14	105683033	105683637	604	105683189	5.662	52.017	4.132	8.457	7.825	0.00057651
chr14	105717796	105718343	547	105717977	7.863	143.046	11.52	16.727	14.427	2.66461e-10
chr14	105766924	105767337	413	105767014	4.826	435.64	115.208	66.401	5.855	0.0412801
chr14	105796932	105797193	261	105797083	5.486	48.115	5.178	7.827	7.385	0.00150694
chr14	105931373	105931638	265	105931534	4.999	44.214	3.772	8.091	6.238	0.0181734
chr14	105953619	105953854	235	105953764	5.556	553.978	132.371	75.881	7.559	0.00102943
chr14	105960265	105960981	716	105960645	5.246	46.815	5.877	7.804	6.808	0.0052912
chr14	106083318	106085629	2311	106084030	16.409	46.815	0.863	2.8	59.782	7.53174e-55
chr14	106731930	106732878	948	106732718	6.59	74.124	9.746	9.769	10.356	2.20682e-06
chr15	23932056	23932410	354	23932251	6.339	365.417	46.701	50.282	9.635	1.08273e-05
chr15	32269849	32270161	312	32269977	5.017	332.907	84.397	49.538	6.279	0.0166356
chr15	40069659	40069941	282	40069820	5.645	40.313	3.42	6.536	7.782	0.000632936
chr15	40294214	40295323	1109	40294523	11.229	36.412	0.606	3.189	28.53	4.50796e-24
chr15	40550318	40550891	573	40550521	6.898	49.416	4.195	6.556	11.278	2.88366e-07
chr15	40570969	40571282	313	40571176	4.865	119.638	22.838	19.898	5.941	0.0343242
chr15	40649823	40650133	310	40649943	5.251	297.796	74.255	42.57	6.821	0.00514099
chr15	40657810	40658406	596	40658120	17.869	94.93	4.391	5.067	70.686	1.229e-65
chr15	41029421	41031396	1975	41030309	15.908	36.412	0.686	2.246	56.253	2.28881e-51
chr15	41048986	41049338	352	41049186	7.219	192.462	17.848	24.188	12.281	3.13158e-08
chr15	41138445	41139056	611	41138766	8.913	78.025	11.182	7.5	18.303	4.60441e-14
chr15	41708148	41708548	400	41708295	6.165	72.823	14.69	9.43	9.152	3.13011e-05
chr15	41785687	41786200	513	41786096	4.956	591.69	171.984	84.679	6.144	0.0222388
chr15	41800735	41801228	493	41801023	5.202	76.725	10.239	12.781	6.705	0.00661517
chr15	41953511	41953785	274	41953640	6.244	210.668	55.746	24.813	9.369	1.94524e-05
chr15	42082503	42082779	276	42082648	6.073	71.523	10.673	10.02	8.901	5.44915e-05
chr15	42157985	42158543	558	42158199	8.295	57.218	4.321	6.377	15.965	8.63457e-12
chr15	43296237	43297245	1008	43296743	12.761	37.712	0.42	2.922	36.569	5.76851e-32
chr15	45399295	45400298	1003	45399815	19.223	109.235	3.628	5.494	81.621	1.79499e-76
chr15	45461144	45461550	406	45461318	6.94	204.166	26.543	25.593	11.408	2.15974e-07
chr15	50552791	50553408	617	50553256	4.939	208.067	34.148	35.212	6.106	0.0241228
chr15	50937189	50937611	422	50937349	16.702	37.712	0.743	2.213	61.896	6.11833e-57
chr15	52310283	52310879	596	52310715	4.975	68.922	19.823	9.868	6.187	0.0202638
chr15	52371582	52372150	568	52371910	10.388	50.716	4.839	4.417	24.549	3.59095e-20
chr15	52403797	52404161	364	52403973	6.427	149.548	22.165	19.82	9.886	6.23383e-06
chr15	59816609	59817601	992	59817256	6.892	87.128	9.156	11.314	11.258	3.01572e-07
chr15	59881177	59882764	1587	59882345	18.885	75.424	1.743	3.902	78.82	1.08112e-73
chr15	59933302	59935583	2281	59934949	15.111	55.918	1.311	3.614	50.863	4.7545e-46
chr15	62359842	62360630	788	62360265	5.885	273.088	61.095	36.024	8.4	0.000164055
chr15	62361079	62361501	422	62361287	8.98	63.72	7.67	6.241	18.569	2.52125e-14
chr15	63356148	63356683	535	63356361	7.339	98.832	8.431	12.318	12.666	1.33057e-08
chr15	63395431	63396082	651	63395874	8.126	235.376	19.257	26.597	15.352	3.38208e-11
chr15	64988394	64988973	579	64988784	5.798	65.021	7.697	9.887	8.172	0.000269874
chr15	65379217	65379625	408	65379435	7.618	349.812	43.955	40.15	13.588	1.72803e-09
chr15	65398818	65399913	1095	65399177	23.398	32.51	0.43	1.371	120.353	6.33727e-115
chr15	65638061	65638856	795	65638621	8.326	41.613	1.868	4.774	16.076	6.74626e-12
chr15	65664672	65665033	361	65664850	11.277	150.848	10.078	12.483	28.767	2.64435e-24
chr15	65666857	65668096	1239	65667596	6.953	98.832	10.679	12.678	11.448	1.97845e-07
chr15	65681326	65681672	346	65681478	5.907	91.029	10.194	13.686	8.457	0.000144572
chr15	65707232	65707972	740	65707496	7.464	52.017	3.216	6.538	13.077	5.35276e-09
chr15	65714931	65715193	262	65715079	5.717	412.232	73.173	59.304	7.966	0.00042448
chr15	66577315	66577507	192	66577403	4.89	41.613	6.019	7.28	5.995	0.0305952
chr15	67511691	67514663	2972	67513903	32.424	36.412	0.144	1.119	229.905	1.16673e-223
chr15	69339209	69339641	432	69339401	8.542	62.42	2.546	7.009	16.881	1.11397e-12
chr15	69581748	69583170	1422	69582244	18.202	59.819	0.748	3.245	73.307	3.16137e-68
chr15	75620394	75620763	369	75620594	5.781	55.918	5.155	8.781	8.129	0.000296772
chr15	75636617	75637229	612	75636905	12.677	106.634	4.876	8.027	36.1	1.66526e-31
chr15	75657044	75657572	528	75657297	8.614	33.811	2.031	3.689	17.152	6.06275e-13
chr15	75668534	75670438	1904	75669542	26.011	40.313	0.468	1.532	148.428	8.23346e-143
chr15	76399496	76401553	2057	76400613	12.503	37.712	0.499	2.976	35.141	1.46112e-30
chr15	79574678	79575095	417	79574958	8.962	119.638	9.078	12.337	18.496	2.97718e-14
chr15	83487676	83489235	1559	83488475	15.338	36.412	0.348	2.351	52.371	1.54951e-47
chr15	83543317	83544573	1256	83543623	12.848	40.313	1.08	3.054	37.055	1.9195e-32
chr15	85115762	85116183	421	85116073	5.08	53.317	6.345	9.246	6.424	0.012157
chr15	85127244	85129098	1854	85127760	19.619	46.815	1.007	2.335	84.975	8.47403e-80
chr15	88798215	88798805	590	88798439	5.955	150.848	23.375	21.406	8.585	0.000109174
chr15	88874026	88875394	1368	88874463	25.11	84.527	1.446	3.309	138.408	7.76505e-133
chr15	92849343	92853090	3747	92849815	7.247	68.922	5.107	8.805	12.372	2.55949e-08
chr15	93198170	93198442	272	93198322	8.77	245.779	34.891	24.047	17.747	1.59971e-13
chr15	99792599	99792904	305	99792720	4.949	58.519	10.469	9.709	6.128	0.0230116
chr16	278241	278959	718	278791	5.656	282.191	67.134	38.024	7.809	0.000596995
chr16	316639	317031	392	316919	5.792	88.428	8.974	13.719	8.157	0.000279097
chr16	319490	320225	735	319707	7.155	127.441	10.502	16.343	12.078	4.91339e-08
chr16	326511	327443	932	326681	5.22	200.264	31.74	32.284	6.747	0.00604662
chr16	374448	374655	207	374552	5.327	280.89	68.243	39.922	7	0.00349203
chr16	403073	403451	378	403239	5.478	931.099	277.058	119.393	7.367	0.00156651
chr16	406667	407150	483	406931	9.279	49.416	3.96	4.899	19.767	1.70377e-15
chr16	407797	408803	1006	408377	9.411	139.145	7.722	13.965	20.308	5.0174e-16
chr16	525800	526725	925	526361	18.706	193.762	6.368	10.018	77.358	3.01741e-72
chr16	536969	537338	369	537153	6.798	39.013	2.483	5.374	10.973	5.66234e-07
chr16	564255	564566	311	564390	9.384	37.712	1.473	3.862	20.199	6.42913e-16
chr16	584656	585179	523	584899	8.208	36.412	2.208	4.167	15.646	1.75786e-11
chr16	590817	591693	876	591181	22.225	61.12	1.289	2.692	108.704	2.36291e-103
chr16	613987	614360	373	614180	11.162	131.342	6.627	11.173	28.204	9.44845e-24
chr16	626255	627293	1038	626485	7.434	81.926	7.602	9.997	12.979	6.64548e-09
chr16	753119	754019	900	753762	5.515	153.449	26.208	23.073	7.457	0.0012866
chr16	780564	781025	461	780801	6.346	148.248	15.874	20.86	9.655	1.03609e-05
chr16	783668	784231	563	784073	5.639	70.223	5.82	11.421	7.766	0.000655433
chr16	807509	807837	328	807661	5.065	106.634	10.381	19.005	6.388	0.0131426
chr16	834124	834403	279	834244	5.132	57.218	9.661	9.267	6.542	0.0094196
chr16	838668	839611	943	839024	7.794	416.134	68.616	44.587	14.188	4.5412e-10
chr16	846408	847012	604	846656	18.863	78.025	2.656	3.996	78.638	1.63998e-73
chr16	865426	865906	480	865610	5.564	62.42	7.428	9.884	7.578	0.000988309
chr16	880702	881283	581	880902	6.516	252.281	38.561	32.801	10.14	3.55697e-06
chr16	887957	889879	1922	888910	25.165	87.128	1.736	3.393	139.014	1.93656e-133
[truncated: 1,738 more rows]
