# Supplementary material for: Deep learning-based enhancement of epigenomics data with AtacWorks
Source: Nat Commun. 2021 Mar 8;12:1507. doi: 10.1038/s41467-021-21765-5 (PMC7940635; doi:10.1038/s41467-021-21765-5)
Supplement: Supplementary file 8 — Source Data [file 41467_2021_21765_MOESM8_ESM.xlsx]

## Sheet: Fig. 1
Fig. 1d
	Pearson Correlation with Clean (50M read) Data
Sequencing Depth (Millions of Reads)	Subsampled	Subsampled + AtacWorks	Subsampled (chr10)	Subsampled + AtacWorks (chr10)
0.2	0.2953	0.5324	0.2929	0.5446
1	0.5735	0.8275	0.5483	0.8205
5	0.8627	0.9478	0.839	0.941
10	0.9374	0.9659	0.9143	0.9623
20	0.9806	0.9813	0.9661	0.9797
Fig. 1e
	AUPRC of peak calls
Sequencing Depth (Millions of Reads)	Subsampled	Subsampled + AtacWorks	Subsampled (chr10)	Subsampled + AtacWorks (chr10)
0.2	0.0347	0.1398	0.0328	0.1339
1	0.0977	0.311	0.0885	0.2883
5	0.2782	0.5048	0.2673	0.4833
10	0.4114	0.6055	0.3962	0.5852
20	0.5856	0.7356	0.5674	0.7191

## Sheet: Fig. 2
Fig. 2b
		AUPRC of peak calls
Cells	Reads (Millions)	MACS2	AtacWorks	MACS2 with more cells
1	0.02	0.0202	0.1804	0.1685
5	0.1	0.0361	0.3576	0.3404
10	0.2	0.0649	0.4895	0.5085
50	1	0.2048	0.7008	0.6765
Fig. 2c
		AUPRC of peak calls
Cells	Reads (Millions)	MACS2	AtacWorks	MACS2 with more cells
4	0.1	0.0774	0.3419	0.3487
8	0.2	0.098	0.3874	0.3803
40	1	0.2379	0.6477	0.6269

## Sheet: Fig. 3b
cell_id	umap_1	umap_2	selection_group
hHSC_young_D1_BC0001_N01	4.02195	11.1625	0
hHSC_young_D1_BC0002_N01	3.36065	6.75251	0
hHSC_young_D1_BC0003_N02	8.13314	12.9088	0
hHSC_young_D1_BC0004_N01	7.20815	11.1461	0
hHSC_young_D1_BC0005_N01	8.03219	10.9281	0
hHSC_young_D1_BC0006_N02	0.0544446	4.79589	0
hHSC_young_D1_BC0007_N02	7.44193	8.82797	0
hHSC_young_D1_BC0008_N02	7.20016	9.00724	0
hHSC_young_D1_BC0009_N02	6.08298	11.325	0
hHSC_young_D1_BC0010_N02	7.16872	9.11914	0
hHSC_young_D1_BC0011_N02	6.48886	6.21062	0
hHSC_young_D1_BC0012_N02	7.32393	8.37227	0
hHSC_young_D1_BC0013_N02	1.5114	10.1032	0
hHSC_young_D1_BC0014_N02	6.08888	5.14806	0
hHSC_young_D1_BC0015_N01	5.45217	8.99992	0
hHSC_young_D1_BC0016_N02	7.41376	9.08296	0
hHSC_young_D1_BC0017_N02	7.5123	9.69772	0
hHSC_young_D1_BC0018_N02	6.79284	9.24796	0
hHSC_young_D1_BC0019_N01	8.1031	12.015	0
hHSC_young_D1_BC0020_N02	3.82642	3.97798	0
hHSC_young_D1_BC0021_N02	3.98238	11.63	0
hHSC_young_D1_BC0022_N03	6.49334	4.26738	0
hHSC_young_D1_BC0023_N02	5.23267	10.3411	0
hHSC_young_D1_BC0025_N02	6.89553	8.79864	0
hHSC_young_D1_BC0026_N01	6.37808	7.81689	0
hHSC_young_D1_BC0027_N01	2.91531	11.0362	0
hHSC_young_D1_BC0028_N02	6.57223	8.33831	0
hHSC_young_D1_BC0029_N03	-1.54873	2.89606	0
hHSC_young_D1_BC0030_N01	7.61668	8.06054	0
hHSC_young_D1_BC0031_N01	6.76565	8.71221	0
hHSC_young_D1_BC0032_N01	2.76846	11.1796	0
hHSC_young_D1_BC0033_N01	4.79062	11.9429	0
hHSC_young_D1_BC0034_N01	6.76515	9.43982	0
hHSC_young_D1_BC0035_N01	7.72595	9.32762	0
hHSC_young_D1_BC0036_N02	7.66797	9.31486	0
hHSC_young_D1_BC0037_N01	6.29889	9.82759	0
hHSC_young_D1_BC0038_N02	1.42106	13.1874	0
hHSC_young_D1_BC0039_N01	6.48278	8.81824	0
hHSC_young_D1_BC0040_N02	-3.00282	2.36752	0
hHSC_young_D1_BC0041_N03	0.615553	10.4037	0
hHSC_young_D1_BC0042_N03	3.17408	6.07935	0
hHSC_young_D1_BC0043_N02	6.72973	8.52706	0
hHSC_young_D1_BC0044_N02	7.20782	9.8213	0
hHSC_young_D1_BC0045_N02	4.82302	11.8483	0
hHSC_young_D1_BC0046_N03	7.9959	8.87048	0
hHSC_young_D1_BC0047_N02	3.30966	11.0956	0
hHSC_young_D1_BC0048_N03	6.76571	4.23369	0
hHSC_young_D1_BC0049_N02	6.89139	8.23822	0
hHSC_young_D1_BC0050_N01	3.64754	11.7603	0
hHSC_young_D1_BC0051_N02	7.31111	8.90106	0
hHSC_young_D1_BC0052_N02	1.7425	13.2623	0
hHSC_young_D1_BC0053_N01	7.20226	8.77367	0
hHSC_young_D1_BC0054_N03	1.93109	5.41096	0
hHSC_young_D1_BC0055_N02	1.67518	2.5805	0
hHSC_young_D1_BC0056_N01	5.19111	12.4138	0
hHSC_young_D1_BC0057_N02	2.05673	5.06393	0
hHSC_young_D1_BC0058_N02	6.98762	9.20347	0
hHSC_young_D1_BC0059_N01	7.18357	9.35796	0
hHSC_young_D1_BC0060_N02	7.32437	11.2613	0
hHSC_young_D1_BC0061_N02	2.52045	12.3053	0
hHSC_young_D1_BC0062_N02	3.98818	11.6405	0
hHSC_young_D1_BC0063_N03	8.94759	7.57542	0
hHSC_young_D1_BC0064_N03	2.338	11.1447	0
hHSC_young_D1_BC0065_N02	2.6714	6.29643	0
hHSC_young_D1_BC0066_N01	9.41784	13.3835	0
hHSC_young_D1_BC0067_N02	7.46498	8.24413	0
hHSC_young_D1_BC0068_N01	7.01071	8.70417	0
hHSC_young_D1_BC0069_N03	4.32662	9.50264	0
hHSC_young_D1_BC0070_N01	1.52546	12.6407	0
hHSC_young_D1_BC0071_N01	7.38335	8.73232	0
hHSC_young_D1_BC0072_N01	8.23219	8.85977	0
hHSC_young_D1_BC0073_N01	2.09011	7.89122	0
hHSC_young_D1_BC0074_N01	3.35074	11.5059	0
hHSC_young_D1_BC0075_N01	8.07636	9.33884	0
hHSC_young_D1_BC0076_N01	7.13802	8.63127	0
hHSC_young_D1_BC0077_N02	4.29297	12.2968	0
hHSC_young_D1_BC0078_N03	0.449322	4.49938	0
hHSC_young_D1_BC0079_N03	5.21369	4.64417	0
hHSC_young_D1_BC0080_N01	5.62938	10.0269	0
hHSC_young_D1_BC0081_N01	2.06497	10.7021	0
hHSC_young_D1_BC0082_N02	6.0478	9.87159	0
hHSC_young_D1_BC0084_N01	5.86448	8.5367	0
hHSC_young_D1_BC0085_N04	6.50791	5.18835	0
hHSC_young_D1_BC0086_N02	6.71768	5.34053	0
hHSC_young_D1_BC0087_N02	5.96836	15.19	0
hHSC_young_D1_BC0088_N02	6.50999	8.8521	0
hHSC_young_D1_BC0089_N03	15.1104	1.96356	0
hHSC_young_D1_BC0090_N02	4.26813	10.8314	0
hHSC_young_D1_BC0091_N01	2.25507	12.7284	0
hHSC_young_D1_BC0092_N04	7.92997	10.0787	0
hHSC_young_D1_BC0093_N02	1.82323	10.8484	0
hHSC_young_D1_BC0094_N03	6.80911	8.93559	0
hHSC_young_D1_BC0095_N03	6.33222	8.40744	0
hHSC_young_D1_BC0096_N02	8.01752	8.82806	0
hHSC_young_D1_BC0097_N03	6.46024	5.16885	0
hHSC_young_D1_BC0098_N04	14.936	1.87418	0
hHSC_young_D1_BC0099_N01	6.08911	10.9755	0
hHSC_young_D1_BC0100_N02	3.78025	10.9419	0
hHSC_young_D1_BC0101_N01	7.74608	9.15491	0
hHSC_young_D1_BC0102_N03	-3.28544	2.83826	0
hHSC_young_D1_BC0103_N03	5.83118	9.30922	0
hHSC_young_D1_BC0104_N01	5.55821	10.5686	0
hHSC_young_D1_BC0105_N02	2.65389	10.3072	0
hHSC_young_D1_BC0106_N03	7.43895	9.15012	0
hHSC_young_D1_BC0107_N02	-1.86739	2.86263	0
hHSC_young_D1_BC0108_N01	8.20131	12.7276	0
hHSC_young_D1_BC0109_N01	6.09582	9.1176	0
hHSC_young_D1_BC0110_N01	6.36585	10.0621	0
hHSC_young_D1_BC0111_N01	-2.6838	3.01295	0
hHSC_young_D1_BC0112_N01	7.13468	8.94881	0
hHSC_young_D1_BC0113_N03	7.47258	8.47968	0
hHSC_young_D1_BC0114_N01	7.31406	8.75575	0
hHSC_young_D1_BC0115_N03	6.59812	9.28219	0
hHSC_young_D1_BC0116_N01	7.42738	8.67893	0
hHSC_young_D1_BC0117_N02	7.78964	8.77618	0
hHSC_young_D1_BC0118_N04	7.69095	8.76426	0
hHSC_young_D1_BC0119_N02	4.5211	3.87604	0
hHSC_young_D1_BC0120_N03	1.40952	10.1017	0
hHSC_young_D1_BC0121_N01	3.98884	9.00672	0
hHSC_young_D1_BC0122_N01	8.73352	12.0577	0
hHSC_young_D1_BC0123_N01	7.82535	7.96666	0
hHSC_young_D1_BC0124_N01	5.19914	10.3283	0
hHSC_young_D1_BC0125_N02	6.10828	5.35722	0
hHSC_young_D1_BC0126_N01	6.40522	9.17833	0
hHSC_young_D1_BC0127_N01	8.01627	9.22378	0
hHSC_young_D1_BC0128_N03	7.37339	9.22144	0
hHSC_young_D1_BC0129_N02	5.8239	9.4181	0
hHSC_young_D1_BC0130_N01	4.32757	15.3595	0
hHSC_young_D1_BC0131_N01	7.97856	8.28627	0
hHSC_young_D1_BC0132_N02	7.27978	8.97154	0
hHSC_young_D1_BC0133_N02	8.17444	9.92451	0
hHSC_young_D1_BC0134_N03	6.52298	8.96252	0
hHSC_young_D1_BC0135_N02	2.32034	10.3699	0
hHSC_young_D1_BC0136_N01	7.48208	8.72747	0
hHSC_young_D1_BC0137_N02	1.04544	4.3893	0
hHSC_young_D1_BC0138_N02	1.56023	14.0739	0
hHSC_young_D1_BC0139_N02	7.91346	9.51771	0
hHSC_young_D1_BC0140_N01	7.54277	9.00185	0
hHSC_young_D1_BC0141_N02	7.35861	14.5852	0
hHSC_young_D1_BC0142_N01	6.40269	9.95435	0
hHSC_young_D1_BC0143_N02	8.49084	10.1094	0
hHSC_young_D1_BC0144_N02	6.75981	9.92792	0
hHSC_young_D1_BC0145_N01	8.13386	9.22232	0
hHSC_young_D1_BC0146_N03	7.11002	8.30405	0
hHSC_young_D1_BC0147_N03	8.05898	8.82728	0
hHSC_young_D1_BC0148_N02	3.37836	7.50232	0
hHSC_young_D1_BC0149_N02	7.32316	9.11455	0
hHSC_young_D1_BC0150_N01	6.70992	9.68099	0
hHSC_young_D1_BC0151_N01	6.73084	7.92021	0
hHSC_young_D1_BC0152_N02	4.34162	10.9931	0
hHSC_young_D1_BC0153_N02	7.60588	9.04834	0
hHSC_young_D1_BC0154_N01	5.37301	10.576	0
hHSC_young_D1_BC0155_N01	6.74542	8.21504	0
hHSC_young_D1_BC0156_N02	3.18695	9.94018	0
hHSC_young_D1_BC0157_N02	7.89275	9.06398	0
hHSC_young_D1_BC0158_N01	7.63296	9.00715	0
hHSC_young_D1_BC0159_N02	8.44379	9.44794	0
hHSC_young_D1_BC0160_N01	4.53514	10.3879	0
hHSC_young_D1_BC0161_N02	5.21013	9.2898	0
hHSC_young_D1_BC0162_N04	8.35063	8.72212	0
hHSC_young_D1_BC0163_N04	6.35582	4.75165	0
hHSC_young_D1_BC0164_N03	7.16297	8.58785	0
hHSC_young_D1_BC0165_N02	2.88889	9.77284	0
hHSC_young_D1_BC0166_N03	6.77008	8.63311	0
hHSC_young_D1_BC0167_N02	2.47978	7.42732	0
hHSC_young_D1_BC0168_N02	6.66723	10.0554	0
hHSC_young_D1_BC0169_N02	8.24157	7.93945	0
hHSC_young_D1_BC0170_N02	7.75014	8.69221	0
hHSC_young_D1_BC0171_N02	7.91868	11.0237	0
hHSC_young_D1_BC0172_N01	7.59906	9.3002	0
hHSC_young_D1_BC0173_N02	7.76151	9.02404	0
hHSC_young_D1_BC0174_N02	2.71574	7.15887	0
hHSC_young_D1_BC0175_N01	6.99295	9.50848	0
hHSC_young_D1_BC0176_N04	8.16875	8.15955	0
hHSC_young_D1_BC0177_N01	8.65844	8.37073	0
hHSC_young_D1_BC0178_N01	7.73065	8.77523	0
hHSC_young_D1_BC0179_N02	7.31543	11.3569	0
hHSC_young_D1_BC0180_N01	7.30348	8.80345	0
hHSC_young_D1_BC0181_N03	6.53546	6.08747	0
hHSC_young_D1_BC0182_N02	8.32423	8.59138	0
hHSC_young_D1_BC0183_N03	6.95897	8.74764	0
hHSC_young_D1_BC0184_N02	7.13626	8.91931	0
hHSC_young_D1_BC0185_N02	7.16574	8.44657	0
hHSC_young_D1_BC0186_N01	8.70193	11.3644	0
hHSC_young_D1_BC0187_N02	2.05184	10.8161	0
hHSC_young_D1_BC0188_N02	3.11437	10.9051	0
hHSC_young_D1_BC0189_N01	7.66935	6.90648	0
hHSC_young_D1_BC0190_N01	7.35084	8.5614	0
hHSC_young_D1_BC0191_N01	7.47971	8.35048	0
hHSC_young_D1_BC0192_N03	3.80862	10.6257	0
hHSC_young_D1_BC0194_N02	8.39471	8.23852	0
hHSC_young_D1_BC0195_N04	7.28794	7.83943	0
hHSC_young_D1_BC0197_N01	3.51018	9.54439	0
hHSC_young_D1_BC0198_N02	5.55738	10.398	0
hHSC_young_D1_BC0199_N02	2.32362	7.29179	0
hHSC_young_D1_BC0200_N02	7.31126	8.71573	0
hHSC_young_D1_BC0201_N02	5.04175	11.5019	0
hHSC_young_D1_BC0202_N02	8.46194	10.9076	0
hHSC_young_D1_BC0203_N02	7.28156	7.89624	0
hHSC_young_D1_BC0204_N04	-2.84856	2.44083	0
hHSC_young_D1_BC0205_N03	3.08038	4.94366	0
hHSC_young_D1_BC0206_N02	1.93957	9.90041	0
hHSC_young_D1_BC0207_N01	6.57654	4.87621	0
hHSC_young_D1_BC0208_N02	7.69563	8.93364	0
hHSC_young_D1_BC0209_N02	3.41233	6.58566	0
hHSC_young_D1_BC0210_N02	6.32163	8.92001	0
hHSC_young_D1_BC0211_N02	6.3465	8.69261	0
hHSC_young_D1_BC0212_N03	5.97316	5.05834	0
hHSC_young_D1_BC0213_N02	8.06143	9.2602	0
hHSC_young_D1_BC0214_N02	6.29573	7.25718	0
hHSC_young_D1_BC0215_N02	5.22209	4.41643	0
hHSC_young_D1_BC0216_N01	6.22138	8.07078	0
hHSC_young_D1_BC0217_N01	7.86738	12.4954	0
hHSC_young_D1_BC0218_N02	7.65104	9.32993	0
hHSC_young_D1_BC0219_N02	8.019	8.96673	0
hHSC_young_D1_BC0220_N03	2.45768	7.12836	0
hHSC_young_D1_BC0221_N03	4.37059	10.6954	0
hHSC_young_D1_BC0222_N04	3.82574	10.7328	0
hHSC_young_D1_BC0223_N02	8.06953	11.4882	0
hHSC_young_D1_BC0224_N02	7.55284	9.10901	0
hHSC_young_D1_BC0225_N02	7.40837	8.65889	0
hHSC_young_D1_BC0226_N01	2.53535	10.2352	0
hHSC_young_D1_BC0227_N01	7.43546	9.21794	0
hHSC_young_D1_BC0228_N02	7.4798	8.80119	0
hHSC_young_D1_BC0229_N04	7.77142	8.9597	0
hHSC_young_D1_BC0230_N02	7.84233	8.94014	0
hHSC_young_D1_BC0231_N01	8.04637	11.0333	0
hHSC_young_D1_BC0232_N01	3.16294	11.4627	0
hHSC_young_D1_BC0233_N01	6.30487	8.80938	0
hHSC_young_D1_BC0234_N03	6.55158	8.61094	0
hHSC_young_D1_BC0235_N04	6.61557	4.80308	0
hHSC_young_D1_BC0236_N01	7.36294	8.51827	0
hHSC_young_D1_BC0237_N02	7.6544	9.19483	0
hHSC_young_D1_BC0238_N02	-4.31669	2.27799	0
hHSC_young_D1_BC0239_N02	2.45957	10.0081	0
hHSC_young_D1_BC0240_N04	-3.04333	2.44069	0
hHSC_young_D1_BC0241_N02	7.77539	7.47311	0
hHSC_young_D1_BC0242_N02	7.81906	9.37977	0
hHSC_young_D1_BC0243_N02	9.65701	13.0765	0
hHSC_young_D1_BC0244_N02	8.42522	7.8275	0
hHSC_young_D1_BC0245_N03	4.4647	10.9051	0
hHSC_young_D1_BC0246_N02	4.29734	11.333	0
hHSC_young_D1_BC0247_N03	8.02359	9.2172	0
hHSC_young_D1_BC0248_N01	7.95981	11.4243	0
hHSC_young_D1_BC0249_N02	4.99233	10.0248	0
hHSC_young_D1_BC0250_N02	7.53576	8.37142	0
hHSC_young_D1_BC0251_N03	7.76491	11.086	0
hHSC_young_D1_BC0252_N03	-2.55066	2.09455	0
hHSC_young_D1_BC0253_N03	2.59689	11.9555	0
hHSC_young_D1_BC0254_N03	3.36362	11.3358	0
hHSC_young_D1_BC0255_N02	15.8326	2.0673	0
hHSC_young_D1_BC0256_N03	2.38983	6.88578	0
hHSC_young_D1_BC0257_N03	7.72338	8.76096	0
hHSC_young_D1_BC0258_N02	6.34136	10.643	0
hHSC_young_D1_BC0259_N02	5.61234	9.38302	0
hHSC_young_D1_BC0260_N03	3.38846	9.03101	0
hHSC_young_D1_BC0261_N03	6.43865	4.2728	0
hHSC_young_D1_BC0262_N02	8.34772	8.28801	0
hHSC_young_D1_BC0263_N03	5.17347	9.4558	0
hHSC_young_D1_BC0264_N02	7.78349	8.94316	0
hHSC_young_D1_BC0265_N02	7.88034	9.15628	0
hHSC_young_D1_BC0266_N03	7.50621	8.97341	0
hHSC_young_D1_BC0267_N02	6.66846	6.00102	0
hHSC_young_D1_BC0268_N02	2.58506	7.66918	0
hHSC_young_D1_BC0269_N03	7.37837	8.87288	0
hHSC_young_D1_BC0270_N02	8.26365	8.4881	0
hHSC_young_D1_BC0271_N02	12.4437	4.18757	0
hHSC_young_D1_BC0272_N03	7.99099	9.14666	0
hHSC_young_D1_BC0273_N02	8.2209	9.92612	0
hHSC_young_D1_BC0274_N02	8.44109	9.96009	0
hHSC_young_D1_BC0275_N02	8.1307	8.93311	0
hHSC_young_D1_BC0276_N02	7.02964	9.05551	0
hHSC_young_D1_BC0277_N03	8.85413	10.9623	0
hHSC_young_D1_BC0278_N02	6.92397	8.45355	0
hHSC_young_D1_BC0279_N05	7.9629	8.74855	0
hHSC_young_D1_BC0280_N01	8.4137	9.22047	0
hHSC_young_D1_BC0281_N02	7.36586	8.20302	0
hHSC_young_D1_BC0282_N01	8.92024	11.2011	0
hHSC_young_D1_BC0283_N02	7.6486	8.69157	0
hHSC_young_D1_BC0284_N02	5.81702	11.5911	0
hHSC_young_D1_BC0285_N04	-2.69351	2.3876	0
hHSC_young_D1_BC0286_N01	7.27629	9.33019	0
hHSC_young_D1_BC0287_N02	7.17173	8.78889	0
hHSC_young_D1_BC0288_N02	6.88513	12.1882	0
hHSC_young_D1_BC0289_N02	7.44042	8.71653	0
hHSC_young_D1_BC0290_N02	8.36473	8.79352	0
hHSC_young_D1_BC0291_N03	6.50805	8.4036	0
hHSC_young_D1_BC0292_N02	7.9884	11.1148	0
hHSC_young_D1_BC0293_N02	5.54349	8.75942	0
hHSC_young_D1_BC0294_N02	6.82689	6.79278	0
hHSC_young_D1_BC0295_N02	6.84735	8.0543	0
hHSC_young_D1_BC0296_N02	7.3428	9.13403	0
hHSC_young_D1_BC0297_N02	7.20207	5.83823	0
hHSC_young_D1_BC0298_N01	2.65375	11.1225	0
hHSC_young_D1_BC0299_N03	7.68657	10.5752	0
hHSC_young_D1_BC0300_N02	4.6536	10.9402	0
hHSC_young_D1_BC0301_N01	7.59558	8.38106	0
hHSC_young_D1_BC0302_N02	7.29493	8.61425	0
hHSC_young_D1_BC0303_N03	3.73784	11.6121	0
hHSC_young_D1_BC0304_N02	6.78808	9.21442	0
hHSC_young_D1_BC0305_N01	1.43726	10.226	0
hHSC_young_D1_BC0306_N01	7.18133	8.43234	0
hHSC_young_D1_BC0307_N02	2.54538	11.2259	0
hHSC_young_D1_BC0308_N03	3.27426	7.16017	0
hHSC_young_D1_BC0309_N02	8.06241	10.1412	0
hHSC_young_D1_BC0310_N03	6.89684	8.61818	0
hHSC_young_D1_BC0311_N03	1.63438	3.93542	0
hHSC_young_D1_BC0312_N02	7.01892	8.53717	0
hHSC_young_D1_BC0313_N02	6.40739	13.234	0
hHSC_young_D1_BC0314_N02	2.94393	7.55397	0
hHSC_young_D1_BC0315_N02	7.59935	9.46862	0
hHSC_young_D1_BC0316_N02	6.44019	9.50022	0
hHSC_young_D1_BC0317_N02	7.7284	9.30231	0
hHSC_young_D1_BC0318_N03	6.90031	8.97508	0
hHSC_young_D1_BC0319_N03	3.35285	12.986	0
hHSC_young_D1_BC0320_N02	7.88311	8.96969	0
hHSC_young_D1_BC0321_N03	6.857	11.8039	0
hHSC_young_D1_BC0322_N02	7.43998	8.11574	0
hHSC_young_D1_BC0323_N04	7.51265	8.8971	0
hHSC_young_D1_BC0324_N03	8.23487	8.90247	0
hHSC_young_D1_BC0325_N02	7.50261	8.76244	0
hHSC_young_D1_BC0326_N02	5.52223	10.8443	0
hHSC_young_D1_BC0327_N03	6.35602	10.4083	0
hHSC_young_D1_BC0328_N02	3.73222	11.9337	0
hHSC_young_D1_BC0329_N02	7.57184	8.26594	0
hHSC_young_D1_BC0330_N02	7.03514	7.89129	0
hHSC_young_D1_BC0331_N02	7.35003	7.0431	0
hHSC_young_D1_BC0332_N02	7.07193	9.42125	0
hHSC_young_D1_BC0333_N02	7.1211	10.1047	0
hHSC_young_D1_BC0334_N03	8.12226	8.9394	0
hHSC_young_D1_BC0335_N03	7.6886	9.03207	0
hHSC_young_D1_BC0336_N02	7.86926	6.1341	0
hHSC_young_D1_BC0337_N02	7.94525	8.92283	0
hHSC_young_D1_BC0338_N02	7.69094	8.97474	0
hHSC_young_D1_BC0339_N01	7.79397	8.9402	0
hHSC_young_D1_BC0340_N03	6.80663	8.20059	0
hHSC_young_D1_BC0341_N02	7.48369	8.5344	0
hHSC_young_D1_BC0342_N03	7.40826	8.45633	0
hHSC_young_D1_BC0343_N03	7.0706	10.5047	0
hHSC_young_D1_BC0344_N02	7.41936	8.89867	0
hHSC_young_D1_BC0345_N03	7.30322	8.65066	0
hHSC_young_D1_BC0346_N03	2.8871	8.10289	0
hHSC_young_D1_BC0347_N03	6.47701	4.89821	0
hHSC_young_D1_BC0348_N04	5.84108	10.2399	0
hHSC_young_D1_BC0349_N02	7.41085	8.79746	0
hHSC_young_D1_BC0350_N02	8.05473	8.7618	0
hHSC_young_D1_BC0351_N02	7.51145	8.76201	0
hHSC_young_D1_BC0352_N02	7.54813	11.4944	0
hHSC_young_D1_BC0353_N02	3.02144	11.6843	0
hHSC_young_D1_BC0354_N03	6.26634	8.03731	0
hHSC_young_D1_BC0355_N02	7.57543	10.0101	0
hHSC_young_D1_BC0356_N02	2.50045	9.84423	0
hHSC_young_D1_BC0357_N02	7.54118	8.72481	0
hHSC_young_D1_BC0358_N03	7.57206	8.84996	0
hHSC_young_D1_BC0359_N03	5.71956	9.1208	0
hHSC_young_D1_BC0360_N03	6.04073	6.28011	0
hHSC_young_D1_BC0361_N01	7.97677	5.04644	3
hHSC_young_D1_BC0362_N01	8.12326	8.71108	0
hHSC_young_D1_BC0363_N02	7.74859	10.1924	0
hHSC_young_D1_BC0364_N02	6.21316	7.15686	0
hHSC_young_D1_BC0365_N04	6.55096	5.53888	0
hHSC_young_D1_BC0366_N02	7.4905	9.00321	0
hHSC_young_D1_BC0367_N02	5.53148	10.5389	0
hHSC_young_D1_BC0368_N03	7.80963	9.34477	0
hHSC_young_D1_BC0369_N03	14.6816	1.74688	0
hHSC_young_D1_BC0370_N03	7.75704	10.1023	0
hHSC_young_D1_BC0371_N02	7.88428	9.08512	0
hHSC_young_D1_BC0372_N02	6.9852	11.7327	0
hHSC_young_D1_BC0373_N03	4.73395	11.2885	0
hHSC_young_D1_BC0374_N02	14.2337	4.77102	0
hHSC_young_D1_BC0375_N03	7.24181	8.4126	0
hHSC_young_D1_BC0376_N02	8.6885	9.7693	0
hHSC_young_D1_BC0377_N02	7.51014	9.46276	0
hHSC_young_D1_BC0378_N03	5.75306	9.31525	0
hHSC_young_D1_BC0379_N03	1.95093	9.97294	0
hHSC_young_D1_BC0380_N04	7.53521	8.52581	0
hHSC_young_D1_BC0381_N01	8.14401	11.1043	0
hHSC_young_D1_BC0382_N01	7.8421	8.55678	0
hHSC_young_D1_BC0383_N02	8.68399	9.12448	0
hHSC_young_D1_BC0384_N02	7.6137	9.51599	0
hHSC_young_D1_BC0385_N02	16.3109	3.30725	0
hHSC_young_D1_BC0386_N02	7.46129	11.0574	0
hHSC_young_D1_BC0387_N02	7.66392	9.08425	0
hHSC_young_D1_BC0388_N02	2.68604	10.5363	0
hHSC_young_D1_BC0389_N03	7.29391	8.3868	0
hHSC_young_D1_BC0390_N02	8.39656	9.48604	0
hHSC_young_D1_BC0391_N02	7.8618	9.03533	0
hHSC_young_D1_BC0392_N03	7.86887	11.1163	0
hHSC_young_D1_BC0393_N01	6.07967	10.6085	0
hHSC_young_D1_BC0394_N03	3.01443	9.84607	0
hHSC_young_D1_BC0395_N04	9.62374	10.0421	0
hHSC_young_D1_BC0396_N02	6.7161	8.81173	0
hHSC_young_D1_BC0397_N01	7.51867	5.94566	0
hHSC_young_D1_BC0398_N02	4.64384	11.3569	0
hHSC_young_D1_BC0399_N03	8.00326	8.44804	0
hHSC_young_D1_BC0400_N03	4.70902	4.89029	0
hHSC_young_D1_BC0401_N03	7.20406	8.40771	0
hHSC_young_D1_BC0402_N02	7.33238	9.16642	0
hHSC_young_D1_BC0403_N03	6.01188	10.0048	0
hHSC_young_D1_BC0404_N02	3.53544	8.31222	0
hHSC_young_D1_BC0405_N02	7.31533	9.22988	0
hHSC_young_D1_BC0406_N02	6.73315	7.92834	0
hHSC_young_D1_BC0407_N02	7.99045	9.3535	0
hHSC_young_D1_BC0408_N02	7.87309	8.91856	0
hHSC_young_D1_BC0409_N04	8.69707	9.5888	0
hHSC_young_D1_BC0410_N03	7.48918	8.72923	0
hHSC_young_D1_BC0411_N03	7.04666	9.05423	0
hHSC_young_D1_BC0412_N02	7.90605	10.2134	0
hHSC_young_D1_BC0413_N02	7.57069	8.88311	0
hHSC_young_D1_BC0414_N03	7.38113	9.60142	0
hHSC_young_D1_BC0415_N01	7.39408	8.67773	0
hHSC_young_D1_BC0416_N03	2.37075	9.68077	0
hHSC_young_D1_BC0417_N01	6.28573	11.0236	0
hHSC_young_D1_BC0418_N04	2.41946	11.3007	0
hHSC_young_D1_BC0419_N03	7.45284	8.64787	0
hHSC_young_D1_BC0420_N03	7.8275	8.79273	0
hHSC_young_D1_BC0421_N03	7.58859	11.4242	0
hHSC_young_D1_BC0422_N03	7.69345	8.58079	0
hHSC_young_D1_BC0423_N02	7.44564	8.31571	0
hHSC_young_D1_BC0424_N03	4.73175	7.7501	0
hHSC_young_D1_BC0425_N02	7.85525	9.47786	0
hHSC_young_D1_BC0426_N02	7.33493	9.44647	0
hHSC_young_D1_BC0427_N01	4.56985	10.3977	0
hHSC_young_D1_BC0428_N01	6.81164	9.09303	0
hHSC_young_D1_BC0429_N02	13.4441	3.54004	0
hHSC_young_D1_BC0430_N01	7.32167	5.63991	0
hHSC_young_D1_BC0431_N02	6.31166	9.21092	0
hHSC_young_D1_BC0432_N04	12.8118	2.85913	0
hHSC_young_D1_BC0433_N02	7.80899	8.42281	0
hHSC_young_D1_BC0434_N02	8.22925	8.99182	0
hHSC_young_D1_BC0435_N02	8.03818	7.86563	0
hHSC_young_D1_BC0436_N02	7.57288	8.51985	0
hHSC_young_D1_BC0437_N02	8.23275	9.5902	0
hHSC_young_D1_BC0438_N01	8.0752	9.39687	0
hHSC_young_D1_BC0439_N03	7.22207	8.76932	0
hHSC_young_D1_BC0440_N02	7.16526	8.82876	0
hHSC_young_D1_BC0441_N02	8.43422	10.7313	0
hHSC_young_D1_BC0442_N02	3.65703	11.061	0
hHSC_young_D1_BC0443_N02	7.52509	8.39932	0
hHSC_young_D1_BC0444_N03	3.06879	7.45528	0
hHSC_young_D1_BC0445_N03	6.37837	7.27745	0
hHSC_young_D1_BC0446_N02	8.44937	11.6064	0
hHSC_young_D1_BC0447_N02	7.11887	8.31202	0
hHSC_young_D1_BC0448_N03	8.65485	11.7365	0
hHSC_young_D1_BC0449_N03	6.01348	10.2733	0
hHSC_young_D1_BC0450_N04	7.09308	6.2482	0
hHSC_young_D1_BC0451_N02	8.06166	8.98888	0
hHSC_young_D1_BC0452_N02	7.07214	8.49101	0
hHSC_young_D1_BC0453_N03	1.81723	9.92577	0
hHSC_young_D1_BC0454_N03	8.23877	8.74377	0
hHSC_young_D1_BC0455_N04	8.22613	10.1392	0
hHSC_young_D1_BC0456_N03	6.64071	9.2314	0
hHSC_young_D1_BC0457_N03	3.6544	7.03971	0
hHSC_young_D1_BC0458_N02	2.69753	9.91538	0
hHSC_young_D1_BC0459_N03	7.62873	8.1283	0
hHSC_young_D1_BC0460_N02	14.7549	3.02224	0
hHSC_young_D1_BC0461_N03	7.06599	8.06317	0
hHSC_young_D1_BC0462_N01	6.35137	5.06249	0
hHSC_young_D1_BC0463_N02	3.16113	4.69745	0
hHSC_young_D1_BC0464_N03	7.89348	8.91667	0
hHSC_young_D1_BC0465_N02	7.97485	9.19801	0
hHSC_young_D1_BC0466_N01	9.48752	10.5269	0
hHSC_young_D1_BC0467_N02	7.66998	8.91168	0
hHSC_young_D1_BC0468_N02	6.43977	10.9439	0
hHSC_young_D1_BC0469_N03	7.7698	8.511	0
hHSC_young_D1_BC0470_N04	7.51965	9.00366	0
hHSC_young_D1_BC0471_N02	4.04152	6.55641	0
hHSC_young_D1_BC0472_N02	14.6084	3.07545	0
hHSC_young_D1_BC0473_N03	6.67635	9.56992	0
hHSC_young_D1_BC0474_N03	2.48405	6.78081	0
hHSC_young_D1_BC0475_N02	7.74268	8.90398	0
hHSC_young_D1_BC0476_N02	7.6286	9.04047	0
hHSC_young_D1_BC0477_N02	8.42758	1.90157	0
hHSC_young_D1_BC0478_N02	6.28583	7.24075	0
hHSC_young_D1_BC0479_N03	8.70476	9.92988	0
hHSC_young_D1_BC0480_N01	4.55888	7.32501	0
hHSC_young_D1_BC0481_N03	7.67815	8.82534	0
hHSC_young_D1_BC0482_N03	7.4884	9.1692	0
hHSC_young_D1_BC0483_N02	6.79066	10.7533	0
hHSC_young_D1_BC0484_N02	1.97487	13.2647	0
hHSC_young_D1_BC0485_N03	7.68403	8.87527	0
hHSC_young_D1_BC0486_N03	1.65128	9.62426	0
hHSC_young_D1_BC0487_N03	7.48147	8.315	0
hHSC_young_D1_BC0488_N03	8.59863	9.39367	0
hHSC_young_D1_BC0489_N03	6.74342	5.82641	0
hHSC_young_D1_BC0490_N01	8.58399	11.1951	0
hHSC_young_D1_BC0491_N03	5.79495	9.94438	0
hHSC_young_D1_BC0492_N03	6.56232	4.27551	0
hHSC_young_D1_BC0493_N02	7.74811	8.96827	0
hHSC_young_D1_BC0494_N04	7.4691	9.13317	0
hHSC_young_D1_BC0495_N01	6.82903	4.31885	0
hHSC_young_D1_BC0496_N02	5.59427	10.3139	0
hHSC_young_D1_BC0497_N02	7.39997	8.87548	0
hHSC_young_D1_BC0498_N02	7.19164	8.59396	0
hHSC_young_D1_BC0499_N03	4.27082	4.87465	0
hHSC_young_D1_BC0500_N02	5.17662	10.5968	0
hHSC_young_D1_BC0501_N02	7.1705	8.96623	0
hHSC_young_D1_BC0502_N05	6.22455	5.13849	0
hHSC_young_D1_BC0503_N03	2.63729	7.81419	0
hHSC_young_D1_BC0504_N02	7.93701	9.23902	0
hHSC_young_D1_BC0505_N03	9.05439	11.2836	0
hHSC_young_D1_BC0506_N03	6.21393	7.48652	0
hHSC_young_D1_BC0507_N04	7.54453	8.67347	0
hHSC_young_D1_BC0508_N03	7.32151	9.16606	0
hHSC_young_D1_BC0509_N02	7.5447	10.6997	0
hHSC_young_D1_BC0510_N02	11.6815	3.9796	0
hHSC_young_D1_BC0511_N02	5.7867	10.2916	0
hHSC_young_D1_BC0512_N02	7.79582	10.4844	0
hHSC_young_D1_BC0513_N03	6.11464	9.62762	0
hHSC_young_D1_BC0514_N02	8.15525	8.58482	0
hHSC_young_D1_BC0515_N02	7.28593	8.3033	0
hHSC_young_D1_BC0516_N04	7.32707	9.06946	0
hHSC_young_D1_BC0517_N01	5.26383	11.2887	0
hHSC_young_D1_BC0518_N02	8.08126	9.37223	0
hHSC_young_D1_BC0519_N04	7.26251	8.92779	0
hHSC_young_D1_BC0520_N01	4.53109	9.62737	0
hHSC_young_D1_BC0521_N03	7.78765	9.43735	0
hHSC_young_D1_BC0522_N02	7.57812	8.86467	0
hHSC_young_D1_BC0523_N02	8.04203	8.72034	0
hHSC_young_D1_BC0524_N02	5.7918	9.15823	0
hHSC_young_D1_BC0525_N03	7.34276	11.654	0
hHSC_young_D1_BC0526_N03	6.07944	7.29381	0
hHSC_young_D1_BC0527_N03	2.59779	11.2408	0
hHSC_young_D1_BC0528_N02	7.77064	8.99394	0
hHSC_young_D1_BC0529_N03	6.46622	8.4034	0
hHSC_young_D1_BC0530_N02	7.72904	8.91174	0
hHSC_young_D1_BC0531_N03	6.53212	5.37564	0
hHSC_young_D1_BC0532_N03	7.50526	8.58972	0
hHSC_young_D1_BC0533_N03	8.55717	8.21522	0
hHSC_young_D1_BC0534_N02	15.0676	2.14979	0
hHSC_young_D1_BC0535_N03	6.80604	8.74974	0
hHSC_young_D1_BC0536_N04	6.20128	7.3331	0
hHSC_young_D1_BC0537_N02	5.29218	11.9667	0
hHSC_young_D1_BC0538_N02	7.95533	8.51926	0
hHSC_young_D1_BC0539_N03	7.94865	8.71349	0
hHSC_young_D1_BC0540_N03	8.37835	9.06384	0
hHSC_young_D1_BC0541_N04	2.80832	10.517	0
hHSC_young_D1_BC0542_N03	7.5312	9.52042	0
hHSC_young_D1_BC0543_N03	2.33388	10.1621	0
hHSC_young_D1_BC0544_N03	2.30077	8.57399	0
hHSC_young_D1_BC0545_N02	7.06556	8.15754	0
hHSC_young_D1_BC0546_N03	7.71106	9.04251	0
hHSC_young_D1_BC0547_N02	6.37146	9.95414	0
hHSC_young_D1_BC0548_N03	7.52931	9.4386	0
hHSC_young_D1_BC0549_N01	7.05976	12.2359	0
hHSC_young_D1_BC0550_N03	7.51491	7.99903	0
hHSC_young_D1_BC0551_N01	2.42497	9.29473	0
hHSC_young_D1_BC0552_N02	8.47232	10.1469	0
hHSC_young_D1_BC0553_N02	7.43439	9.218	0
hHSC_young_D1_BC0554_N03	8.13907	9.1149	0
hHSC_young_D1_BC0555_N03	7.63659	6.51279	0
hHSC_young_D1_BC0556_N02	7.62082	9.01589	0
hHSC_young_D1_BC0557_N05	6.32441	5.06423	0
hHSC_young_D1_BC0558_N04	2.7164	5.70928	0
hHSC_young_D1_BC0559_N02	7.42217	8.49702	0
hHSC_young_D1_BC0560_N01	7.7927	9.37449	0
hHSC_young_D1_BC0561_N03	7.82461	8.89538	0
hHSC_young_D1_BC0562_N03	7.82677	9.76182	0
hHSC_young_D1_BC0563_N02	7.83453	8.83553	0
hHSC_young_D1_BC0564_N03	7.60312	8.4625	0
hHSC_young_D1_BC0565_N03	7.73795	8.62698	0
hHSC_young_D1_BC0566_N03	3.28881	6.45479	0
hHSC_young_D1_BC0567_N03	3.45205	8.0682	0
hHSC_young_D1_BC0568_N03	4.81034	11.7577	0
hHSC_young_D1_BC0569_N03	7.24604	7.92074	0
hHSC_young_D1_BC0570_N02	8.54551	10.0756	0
hHSC_young_D1_BC0571_N02	8.01135	9.66634	0
hHSC_young_D1_BC0572_N02	7.75583	11.0189	0
hHSC_young_D1_BC0573_N03	6.96863	8.83613	0
hHSC_young_D1_BC0574_N02	8.04657	8.81925	0
hHSC_young_D1_BC0575_N03	8.78361	9.47313	0
hHSC_young_D1_BC0576_N03	7.77995	8.94566	0
hHSC_young_D1_BC0577_N02	5.58676	4.08748	0
hHSC_young_D1_BC0578_N01	7.34758	8.63465	0
hHSC_young_D1_BC0579_N02	7.56741	9.06503	0
hHSC_young_D1_BC0580_N03	1.65256	10.5003	0
hHSC_young_D1_BC0581_N04	2.33599	8.62668	0
hHSC_young_D1_BC0582_N03	7.63454	9.11478	0
hHSC_young_D1_BC0583_N01	12.6313	4.89628	0
hHSC_young_D1_BC0584_N02	5.83873	9.82292	0
hHSC_young_D1_BC0585_N02	5.76965	8.88473	0
hHSC_young_D1_BC0586_N02	7.38814	9.22613	0
hHSC_young_D1_BC0587_N03	7.88325	8.92886	0
hHSC_young_D1_BC0588_N03	6.10249	8.84907	0
hHSC_young_D1_BC0589_N04	14.9115	2.66569	0
hHSC_young_D1_BC0590_N03	7.50659	9.25466	0
hHSC_young_D1_BC0591_N03	6.12603	10.4879	0
hHSC_young_D1_BC0592_N06	4.13138	5.23053	0
hHSC_young_D1_BC0593_N03	7.56194	8.51078	0
hHSC_young_D1_BC0594_N02	6.1712	9.48713	0
hHSC_young_D1_BC0595_N03	7.28419	8.83767	0
hHSC_young_D1_BC0596_N03	7.43486	8.47953	0
hHSC_young_D1_BC0597_N02	8.41597	9.62502	0
hHSC_young_D1_BC0598_N01	7.10362	8.35193	0
hHSC_young_D1_BC0599_N03	7.60767	8.9947	0
hHSC_young_D1_BC0600_N03	7.46952	8.09439	0
hHSC_young_D1_BC0601_N03	7.21708	12.2849	0
hHSC_young_D1_BC0602_N03	6.92451	5.43218	0
hHSC_young_D1_BC0603_N03	6.58338	7.74345	0
hHSC_young_D1_BC0604_N02	14.7092	2.07097	0
hHSC_young_D1_BC0605_N03	7.51726	8.97484	0
hHSC_young_D1_BC0606_N02	7.40879	8.41199	0
hHSC_young_D1_BC0607_N02	5.99686	5.91265	0
hHSC_young_D1_BC0608_N03	6.88063	8.16928	0
hHSC_young_D1_BC0609_N03	7.93844	8.19611	0
hHSC_young_D1_BC0610_N02	3.94935	7.54625	0
hHSC_young_D1_BC0611_N04	7.26962	5.55165	0
hHSC_young_D1_BC0612_N04	7.31264	8.86826	0
hHSC_young_D1_BC0613_N02	7.50652	8.97358	0
hHSC_young_D1_BC0614_N03	5.63474	11.535	0
hHSC_young_D1_BC0615_N02	5.80552	7.87657	0
hHSC_young_D1_BC0616_N02	5.35106	9.53244	0
hHSC_young_D1_BC0617_N01	5.72766	10.4341	0
hHSC_young_D1_BC0618_N04	8.20758	9.57532	0
hHSC_young_D1_BC0619_N03	5.58352	11.282	0
hHSC_young_D1_BC0620_N02	6.7271	8.71315	0
hHSC_young_D1_BC0621_N03	7.37382	8.26257	0
hHSC_young_D1_BC0622_N02	7.52594	9.03727	0
hHSC_young_D1_BC0623_N04	2.65773	7.50842	0
hHSC_young_D1_BC0624_N01	7.0767	8.41863	0
hHSC_young_D1_BC0625_N02	6.34247	8.89091	0
hHSC_young_D1_BC0626_N02	7.40169	9.01792	0
hHSC_young_D1_BC0627_N03	6.10301	4.1521	0
hHSC_young_D1_BC0628_N03	9.26877	11.1324	0
hHSC_young_D1_BC0629_N03	7.68267	7.81313	0
hHSC_young_D1_BC0630_N03	8.1686	10.8057	0
hHSC_young_D1_BC0631_N03	3.12711	7.73887	0
hHSC_young_D1_BC0632_N03	7.77534	9.66556	0
hHSC_young_D1_BC0633_N03	8.30707	9.81803	0
hHSC_young_D1_BC0634_N01	6.82591	8.04757	0
hHSC_young_D1_BC0635_N03	7.52407	8.44482	0
hHSC_young_D1_BC0636_N02	7.57187	8.3923	0
hHSC_young_D1_BC0637_N02	2.95957	10.4948	0
hHSC_young_D1_BC0638_N03	6.85766	8.52111	0
hHSC_young_D1_BC0639_N01	6.56743	14.8611	0
hHSC_young_D1_BC0640_N03	7.30093	6.41511	0
hHSC_young_D1_BC0641_N02	8.99006	11.7327	0
hHSC_young_D1_BC0642_N04	-2.86454	2.15753	0
hHSC_young_D1_BC0643_N03	7.73996	8.63316	0
hHSC_young_D1_BC0644_N04	-2.13315	2.81309	0
hHSC_young_D1_BC0645_N04	7.17908	6.87037	0
hHSC_young_D1_BC0646_N02	7.75628	9.68984	0
hHSC_young_D1_BC0647_N03	6.87014	9.03765	0
hHSC_young_D1_BC0648_N03	6.33571	9.91365	0
hHSC_young_D1_BC0649_N02	8.21537	10.1131	0
hHSC_young_D1_BC0650_N03	7.60465	8.74913	0
hHSC_young_D1_BC0651_N03	14.1515	1.86008	0
hHSC_young_D1_BC0652_N03	7.96021	8.45726	0
hHSC_young_D1_BC0653_N02	7.43203	9.9732	0
hHSC_young_D1_BC0654_N01	8.11512	8.86655	0
hHSC_young_D1_BC0655_N03	7.62233	8.96597	0
hHSC_young_D1_BC0656_N02	7.72498	8.29073	0
hHSC_young_D1_BC0657_N03	7.32461	9.87614	0
hHSC_young_D1_BC0658_N03	7.46404	8.68031	0
hHSC_young_D1_BC0659_N03	7.12544	8.61927	0
hHSC_young_D1_BC0660_N03	4.31729	9.81742	0
hHSC_young_D1_BC0661_N01	8.36284	12.0817	0
hHSC_young_D1_BC0662_N03	7.77127	9.20155	0
hHSC_young_D1_BC0663_N03	2.78486	7.46243	0
hHSC_young_D1_BC0664_N03	7.24898	10.1035	0
hHSC_young_D1_BC0665_N03	7.84249	9.07928	0
hHSC_young_D1_BC0666_N03	4.86094	3.44942	0
hHSC_young_D1_BC0667_N02	6.52967	5.09762	0
hHSC_young_D1_BC0668_N03	3.10429	11.3428	0
hHSC_young_D1_BC0669_N03	6.69755	4.73208	0
hHSC_young_D1_BC0670_N03	7.57304	9.3073	0
hHSC_young_D1_BC0671_N04	6.40519	4.10727	0
hHSC_young_D1_BC0672_N04	6.91874	8.43711	0
hHSC_young_D1_BC0673_N02	7.36479	7.38521	0
hHSC_young_D1_BC0674_N03	5.59881	5.15651	0
hHSC_young_D1_BC0675_N03	8.08603	8.39901	0
hHSC_young_D1_BC0676_N04	6.22564	8.16842	0
hHSC_young_D1_BC0677_N03	7.61565	9.05954	0
hHSC_young_D1_BC0678_N04	4.95434	10.6073	0
hHSC_young_D1_BC0679_N02	8.09695	11.7273	0
hHSC_young_D1_BC0680_N04	7.10184	8.55629	0
hHSC_young_D1_BC0681_N05	7.71615	8.38274	0
hHSC_young_D1_BC0682_N03	7.9559	9.06442	0
hHSC_young_D1_BC0683_N04	7.22845	10.1158	0
hHSC_young_D1_BC0684_N05	6.19585	4.71733	0
hHSC_young_D1_BC0685_N04	2.25984	9.94811	0
hHSC_young_D1_BC0686_N03	8.30943	10.6257	0
hHSC_young_D1_BC0687_N03	3.00481	7.11987	0
hHSC_young_D1_BC0688_N03	7.83374	11.6197	0
hHSC_young_D1_BC0689_N04	7.64349	8.97316	0
hHSC_young_D1_BC0690_N03	7.65652	9.13097	0
hHSC_young_D1_BC0691_N03	7.34051	8.87447	0
hHSC_young_D1_BC0692_N03	2.37354	9.16945	0
hHSC_young_D1_BC0693_N02	7.32997	12.1051	0
hHSC_young_D1_BC0694_N03	6.96567	8.15522	0
hHSC_young_D1_BC0695_N03	7.83471	8.32473	0
hHSC_young_D1_BC0696_N03	7.19286	8.57958	0
hHSC_young_D1_BC0697_N03	5.68388	5.0578	0
hHSC_young_D1_BC0698_N02	7.80465	5.36594	0
hHSC_young_D1_BC0699_N04	7.31738	8.64307	0
hHSC_young_D1_BC0700_N02	7.9851	8.78627	0
hHSC_young_D1_BC0701_N03	8.12597	8.89038	0
hHSC_young_D1_BC0702_N02	8.38343	8.4007	0
hHSC_young_D1_BC0703_N03	6.16385	4.97466	0
hHSC_young_D1_BC0704_N02	2.35955	11.0739	0
hHSC_young_D1_BC0705_N05	14.5256	3.45325	0
hHSC_young_D1_BC0706_N03	7.1648	8.2931	0
hHSC_young_D1_BC0707_N03	7.98384	8.95008	0
hHSC_young_D1_BC0708_N04	6.36351	4.29114	0
hHSC_young_D1_BC0709_N04	4.77126	11.0469	0
hHSC_young_D1_BC0710_N02	8.82248	9.71074	0
hHSC_young_D1_BC0711_N03	8.35991	7.92327	0
hHSC_young_D1_BC0712_N02	7.69381	9.14199	0
hHSC_young_D1_BC0713_N03	7.72136	8.83858	0
hHSC_young_D1_BC0714_N02	8.65666	9.97724	0
hHSC_young_D1_BC0715_N02	7.32966	8.54843	0
hHSC_young_D1_BC0716_N03	5.53928	6.72337	0
hHSC_young_D1_BC0717_N03	7.24537	6.58158	0
hHSC_young_D1_BC0718_N03	-2.66907	2.09234	0
hHSC_young_D1_BC0719_N04	8.20324	12.1162	0
hHSC_young_D1_BC0720_N03	8.83723	11.001	0
hHSC_young_D1_BC0721_N03	7.25179	9.25604	0
hHSC_young_D1_BC0722_N01	3.51526	11.2618	0
hHSC_young_D1_BC0723_N05	6.19229	4.55759	0
hHSC_young_D1_BC0724_N02	19.9732	3.13448	0
hHSC_young_D1_BC0725_N03	7.15574	11.1459	0
hHSC_young_D1_BC0726_N02	1.97736	4.20676	0
hHSC_young_D1_BC0727_N03	4.42947	11.014	0
hHSC_young_D1_BC0728_N04	7.37984	8.59304	0
hHSC_young_D1_BC0729_N04	7.00315	7.88736	0
hHSC_young_D1_BC0730_N03	0.632036	10.1496	0
hHSC_young_D1_BC0731_N03	8.13683	10.6028	0
hHSC_young_D1_BC0732_N03	7.34472	10.8425	0
hHSC_young_D1_BC0733_N03	7.19322	5.34179	0
hHSC_young_D1_BC0734_N01	-0.0320328	13.9541	0
hHSC_young_D1_BC0735_N01	6.53818	5.16546	0
hHSC_young_D1_BC0736_N01	4.05069	10.9067	0
hHSC_young_D1_BC0737_N05	5.64024	4.37861	0
hHSC_young_D1_BC0738_N04	6.95593	8.43949	0
hHSC_young_D1_BC0739_N03	3.21189	11.3732	0
hHSC_young_D1_BC0740_N03	6.16763	4.64622	0
hHSC_young_D1_BC0741_N03	5.99355	10.3929	0
hHSC_young_D1_BC0742_N03	6.31966	7.53972	0
hHSC_young_D1_BC0743_N03	7.10931	8.33556	0
hHSC_young_D1_BC0744_N03	7.71288	8.52352	0
hHSC_young_D1_BC0745_N02	8.97993	10.066	0
hHSC_young_D1_BC0746_N02	7.36673	5.64933	0
hHSC_young_D1_BC0747_N03	15.3125	2.72352	0
hHSC_young_D1_BC0748_N04	7.17218	8.07419	0
hHSC_young_D1_BC0749_N04	1.66871	10.5545	0
hHSC_young_D1_BC0750_N03	7.16831	8.20885	0
hHSC_young_D1_BC0751_N03	4.33559	9.05252	0
hHSC_young_D1_BC0752_N03	6.92746	6.66566	0
hHSC_young_D1_BC0753_N02	8.29776	12.0002	0
hHSC_young_D1_BC0754_N04	6.91075	8.02426	0
hHSC_young_D1_BC0755_N03	6.80555	8.30285	0
hHSC_young_D1_BC0756_N03	7.69824	10.7449	0
hHSC_young_D1_BC0757_N02	8.05424	8.56855	0
hHSC_young_D1_BC0758_N03	9.71029	13.0345	0
hHSC_young_D1_BC0759_N03	7.56564	8.72856	0
hHSC_young_D1_BC0760_N04	8.61848	10.1871	0
hHSC_young_D1_BC0761_N03	6.42046	4.1336	0
hHSC_young_D1_BC0762_N03	7.27646	9.42885	0
hHSC_young_D1_BC0763_N03	3.36398	7.40592	0
hHSC_young_D1_BC0764_N02	7.09186	10.1075	0
hHSC_young_D1_BC0765_N03	4.17201	10.6977	0
hHSC_young_D1_BC0766_N03	7.40435	8.24945	0
hHSC_young_D1_BC0767_N04	5.12192	2.53213	0
hHSC_young_D1_BC0768_N03	6.0819	8.73334	0
hHSC_young_D1_BC0769_N02	7.90833	8.9702	0
hHSC_young_D1_BC0770_N03	7.46426	8.94829	0
hHSC_young_D1_BC0771_N02	8.387	10.3626	0
hHSC_young_D1_BC0772_N03	8.25731	11.6391	0
hHSC_young_D1_BC0773_N05	7.32029	5.04596	0
hHSC_young_D1_BC0774_N02	7.27472	8.12923	0
hHSC_young_D1_BC0775_N03	7.13394	8.40917	0
hHSC_young_D1_BC0776_N03	9.2317	11.5274	0
hHSC_young_D1_BC0777_N01	9.50558	7.829	0
hHSC_young_D1_BC0778_N03	7.61956	9.13087	0
hHSC_young_D1_BC0779_N01	7.39982	9.16777	0
hHSC_young_D1_BC0780_N01	5.9876	15.0776	0
hHSC_young_D1_BC0781_N03	7.53962	9.03192	0
hHSC_young_D1_BC0783_N03	8.77711	7.19187	0
hHSC_young_D1_BC0784_N03	6.4372	9.52897	0
hHSC_young_D1_BC0785_N03	14.8757	2.08144	0
hHSC_young_D1_BC0786_N04	7.22397	6.52278	0
hHSC_young_D1_BC0787_N04	7.09439	7.95828	0
hHSC_young_D1_BC0788_N03	8.19241	10.7978	0
hHSC_young_D1_BC0789_N04	6.38712	6.3333	0
hHSC_young_D1_BC0790_N04	8.45909	7.89226	0
hHSC_young_D1_BC0791_N03	5.75507	9.84282	0
hHSC_young_D1_BC0792_N04	1.35599	13.6284	0
hHSC_young_D1_BC0793_N03	7.54341	8.50231	0
hHSC_young_D1_BC0794_N04	8.03967	8.62344	0
hHSC_young_D1_BC0795_N02	-2.41537	0.508497	0
hHSC_young_D1_BC0796_N04	4.18727	10.7581	0
hHSC_young_D1_BC0797_N03	7.41599	8.50379	0
hHSC_young_D1_BC0798_N02	7.83343	8.02071	0
hHSC_young_D1_BC0799_N02	3.67512	6.40378	0
hHSC_young_D1_BC0800_N03	7.05888	8.68108	0
hHSC_young_D1_BC0801_N04	4.08892	6.55801	0
hHSC_young_D1_BC0802_N03	7.514	8.6261	0
hHSC_young_D1_BC0803_N04	7.51618	8.86513	0
hHSC_young_D1_BC0804_N04	6.83242	7.78337	0
hHSC_young_D1_BC0805_N04	7.68009	8.059	0
hHSC_young_D1_BC0806_N04	7.65495	8.40015	0
hHSC_young_D1_BC0807_N04	6.1171	9.36589	0
hHSC_young_D1_BC0808_N03	7.27684	10.0272	0
hHSC_young_D1_BC0809_N01	6.42818	1.31016	0
hHSC_young_D1_BC0810_N03	8.31591	11.3503	0
hHSC_young_D1_BC0811_N02	8.00195	10.2657	0
hHSC_young_D1_BC0812_N02	7.88305	6.94001	0
hHSC_young_D1_BC0813_N03	7.68358	9.24524	0
hHSC_young_D1_BC0814_N03	7.29678	8.56077	0
hHSC_young_D1_BC0815_N01	1.43033	13.0111	0
hHSC_young_D1_BC0816_N02	5.01261	10.672	0
hHSC_young_D1_BC0817_N04	7.1426	7.96472	0
hHSC_young_D1_BC0818_N04	6.71153	5.28752	0
hHSC_young_D1_BC0819_N03	8.99074	4.24289	0
hHSC_young_D1_BC0820_N04	15.2865	2.29992	0
hHSC_young_D1_BC0821_N03	7.33646	8.39403	0
hHSC_young_D1_BC0822_N03	3.33622	11.4512	0
hHSC_young_D1_BC0823_N02	7.60664	9.02199	0
hHSC_young_D1_BC0824_N04	6.09979	4.82623	0
hHSC_young_D1_BC0825_N04	7.83579	8.84317	0
hHSC_young_D1_BC0826_N03	8.47673	9.9441	0
hHSC_young_D1_BC0827_N04	6.71034	6.46214	0
hHSC_young_D1_BC0828_N04	6.71736	8.71983	0
hHSC_young_D1_BC0830_N02	4.43898	7.23163	0
hHSC_young_D1_BC0831_N03	7.92391	11.0769	0
hHSC_young_D1_BC0832_N04	12.7272	4.11638	0
hHSC_young_D1_BC0833_N02	4.465	9.55038	0
hHSC_young_D1_BC0834_N03	7.45912	9.00948	0
hHSC_young_D1_BC0835_N02	6.48967	5.30803	0
hHSC_young_D1_BC0836_N05	7.97575	9.00019	0
hHSC_young_D1_BC0837_N03	4.40913	6.30369	0
hHSC_young_D1_BC0838_N04	7.3251	9.121	0
hHSC_young_D1_BC0839_N02	8.30564	10.3702	0
hHSC_young_D1_BC0840_N04	7.45753	6.89156	0
hHSC_young_D1_BC0841_N03	8.26075	10.4387	0
hHSC_young_D1_BC0842_N03	8.17587	7.59206	0
hHSC_young_D1_BC0843_N03	2.78656	10.7906	0
hHSC_young_D1_BC0844_N04	8.45953	7.96615	0
hHSC_young_D1_BC0845_N03	7.76077	8.83304	0
hHSC_young_D1_BC0846_N04	7.18107	9.08514	0
hHSC_young_D1_BC0847_N04	7.08375	4.55393	0
hHSC_young_D1_BC0848_N04	5.1019	8.12642	0
hHSC_young_D1_BC0849_N04	1.48779	11.567	0
hHSC_young_D1_BC0850_N03	7.92112	9.174	0
hHSC_young_D1_BC0851_N02	2.97093	-8.98122	0
hHSC_young_D1_BC0852_N03	8.5295	9.99543	0
hHSC_young_D1_BC0853_N04	7.323	9.21947	0
hHSC_young_D1_BC0854_N04	2.49883	8.80318	0
hHSC_young_D1_BC0855_N04	7.6827	9.29168	0
hHSC_young_D1_BC0856_N04	2.02509	9.85141	0
hHSC_young_D1_BC0857_N04	5.13333	3.94961	0
hHSC_young_D1_BC0858_N03	9.84673	10.1481	0
hHSC_young_D1_BC0859_N01	3.24046	10.8315	0
hHSC_young_D1_BC0860_N04	9.22319	8.57827	3
hHSC_young_D1_BC0861_N03	7.02742	8.91804	0
hHSC_young_D1_BC0862_N02	4.02938	8.85612	0
hHSC_young_D1_BC0863_N02	6.17404	15.057	1
hHSC_young_D1_BC0864_N03	7.67456	8.71943	0
hHSC_young_D1_BC0865_N02	6.52306	7.77385	0
hHSC_young_D1_BC0866_N03	7.64667	9.11667	0
hHSC_young_D1_BC0867_N04	7.38139	8.61888	0
hHSC_young_D1_BC0868_N02	15.2688	1.90546	0
hHSC_young_D1_BC0869_N03	7.74295	8.98898	0
hHSC_young_D1_BC0870_N03	8.34993	9.911	0
hHSC_young_D1_BC0871_N04	7.14111	8.76351	0
hHSC_young_D1_BC0872_N03	7.74351	10.3285	0
hHSC_young_D1_BC0873_N04	6.27884	8.93717	0
hHSC_young_D1_BC0874_N01	6.39709	13.3697	0
hHSC_young_D1_BC0875_N03	8.4499	8.01099	0
hHSC_young_D1_BC0876_N03	6.99893	7.96971	0
hHSC_young_D1_BC0877_N03	8.28976	7.84722	0
hHSC_young_D1_BC0878_N04	7.78417	10.1241	0
hHSC_young_D1_BC0879_N05	7.24025	6.46457	0
hHSC_young_D1_BC0880_N02	6.94252	10.4967	0
hHSC_young_D1_BC0881_N02	-0.204228	2.68377	0
hHSC_young_D1_BC0882_N03	6.94722	7.8019	0
hHSC_young_D1_BC0883_N03	8.37174	11.1944	0
hHSC_young_D1_BC0884_N02	7.58053	13.7088	0
hHSC_young_D1_BC0885_N03	5.96523	10.6872	0
hHSC_young_D1_BC0886_N02	7.26465	8.58131	0
hHSC_young_D1_BC0887_N03	1.84824	10.8058	0
hHSC_young_D1_BC0888_N02	8.02813	10.5381	0
hHSC_young_D1_BC0889_N03	6.75452	8.5297	0
hHSC_young_D1_BC0890_N02	4.02341	10.2567	0
hHSC_young_D1_BC0891_N03	6.83854	5.38871	0
hHSC_young_D1_BC0892_N04	6.93596	9.23956	0
hHSC_young_D1_BC0893_N02	7.29141	10.88	0
hHSC_young_D1_BC0894_N03	6.27833	4.63184	0
hHSC_young_D1_BC0895_N02	5.03757	12.0851	0
hHSC_young_D1_BC0896_N03	8.14233	9.33503	0
hHSC_young_D1_BC0897_N05	2.46456	6.80843	0
hHSC_young_D1_BC0898_N03	7.30747	9.74946	0
hHSC_young_D1_BC0899_N04	7.28218	8.93528	0
hHSC_young_D1_BC0900_N03	6.88445	7.76403	0
hHSC_young_D1_BC0901_N03	14.9607	1.8374	0
hHSC_young_D1_BC0902_N04	7.6483	5.93218	0
hHSC_young_D1_BC0903_N04	8.04777	5.01512	0
hHSC_young_D1_BC0904_N02	6.67062	7.08495	0
hHSC_young_D1_BC0905_N02	6.50924	4.82969	0
hHSC_young_D1_BC0906_N03	6.37493	8.12163	0
hHSC_young_D1_BC0907_N02	7.96935	8.15705	0
hHSC_young_D1_BC0908_N03	7.62153	8.94062	0
hHSC_young_D1_BC0909_N04	7.63572	9.84997	0
hHSC_young_D1_BC0910_N03	-0.547497	-8.8241	0
hHSC_young_D1_BC0911_N04	2.26891	10.5841	0
hHSC_young_D1_BC0912_N03	5.52602	10.7449	0
hHSC_young_D1_BC0913_N03	7.76897	11.439	0
hHSC_young_D1_BC0914_N01	7.40504	6.16269	0
hHSC_young_D1_BC0915_N04	6.84134	8.95922	0
hHSC_young_D1_BC0916_N03	7.97406	9.6817	0
hHSC_young_D1_BC0917_N02	7.39125	5.5387	0
hHSC_young_D1_BC0918_N03	4.53222	6.9661	0
hHSC_young_D1_BC0919_N04	7.50026	8.99564	0
hHSC_young_D1_BC0920_N02	8.37245	11.1228	0
hHSC_young_D1_BC0921_N05	2.50072	6.71778	0
hHSC_young_D1_BC0922_N04	7.66314	8.64781	0
hHSC_young_D1_BC0923_N01	6.7788	8.1744	0
hHSC_young_D1_BC0924_N03	6.77824	4.96381	0
hHSC_young_D1_BC0925_N02	7.80495	8.49471	0
hHSC_young_D1_BC0926_N03	6.68553	9.26435	0
hHSC_young_D1_BC0927_N04	7.21131	7.28678	0
hHSC_young_D1_BC0928_N03	7.87375	9.25292	0
hHSC_young_D1_BC0929_N03	5.9767	4.01561	0
hHSC_young_D1_BC0930_N02	14.2116	1.49793	3
hHSC_young_D1_BC0932_N04	7.56648	7.30565	0
hHSC_young_D1_BC0933_N04	7.96552	8.5442	0
hHSC_young_D1_BC0934_N04	6.71442	9.09852	0
hHSC_young_D1_BC0935_N03	3.82647	6.75626	0
hHSC_young_D1_BC0936_N04	7.43301	7.80035	0
hHSC_young_D1_BC0937_N04	7.60278	8.77745	0
hHSC_young_D1_BC0938_N02	7.29712	9.08546	0
hHSC_young_D1_BC0939_N03	8.44331	7.89888	0
hHSC_young_D1_BC0940_N03	6.67508	9.88786	0
hHSC_young_D1_BC0941_N02	7.21022	8.36116	0
hHSC_young_D1_BC0942_N02	1.94915	8.77459	0
hHSC_young_D1_BC0943_N05	7.30337	8.23953	0
hHSC_young_D1_BC0944_N03	6.56966	8.9472	0
hHSC_young_D1_BC0945_N03	8.29201	8.0516	0
hHSC_young_D1_BC0946_N04	7.766	6.53888	0
hHSC_young_D1_BC0947_N04	8.01974	8.23734	0
hHSC_young_D1_BC0948_N04	8.22472	8.4234	0
hHSC_young_D1_BC0949_N05	7.3325	8.83529	0
hHSC_young_D1_BC0950_N03	14.9374	2.33423	0
hHSC_young_D1_BC0951_N03	10.0894	8.91311	3
hHSC_young_D1_BC0952_N03	7.07868	5.27267	0
hHSC_young_D1_BC0953_N03	7.22808	7.64149	0
hHSC_young_D1_BC0954_N02	7.30444	8.51859	0
hHSC_young_D1_BC0955_N03	5.83826	9.36846	0
hHSC_young_D1_BC0956_N03	7.33559	5.19553	0
hHSC_young_D1_BC0957_N03	7.94918	8.55872	0
hHSC_young_D1_BC0958_N04	5.73461	8.59941	0
hHSC_young_D1_BC0959_N02	1.00051	5.92109	0
hHSC_young_D1_BC0960_N03	7.77873	8.8098	0
hHSC_young_D1_BC0961_N03	6.97302	7.36918	0
hHSC_young_D1_BC0962_N04	7.33461	8.30014	0
hHSC_young_D1_BC0963_N04	6.76006	6.04406	0
hHSC_young_D1_BC0964_N05	8.68832	9.93535	0
hHSC_young_D1_BC0965_N02	7.60911	8.53025	0
hHSC_young_D1_BC0966_N04	2.61787	5.02171	0
hHSC_young_D1_BC0967_N04	8.99834	10.016	0
hHSC_young_D1_BC0968_N04	3.48504	10.3188	0
hHSC_young_D1_BC0969_N03	7.87823	8.77354	0
hHSC_young_D1_BC0970_N03	8.64803	9.81566	0
hHSC_young_D1_BC0971_N03	6.75743	4.74983	0
hHSC_young_D1_BC0972_N02	8.33458	9.92551	0
hHSC_young_D1_BC0973_N03	7.59712	10.6764	0
hHSC_young_D1_BC0974_N03	6.70761	8.78174	0
hHSC_young_D1_BC0975_N02	7.5256	6.75441	0
hHSC_young_D1_BC0976_N05	7.79215	7.38259	0
hHSC_young_D1_BC0977_N04	7.27458	7.93117	0
hHSC_young_D1_BC0978_N04	7.63864	8.19767	0
hHSC_young_D1_BC0979_N04	7.86542	8.71812	0
hHSC_young_D1_BC0980_N04	8.52623	8.62691	0
hHSC_young_D1_BC0981_N03	15.3427	1.53682	0
hHSC_young_D1_BC0982_N04	6.88509	8.05918	0
hHSC_young_D1_BC0983_N04	2.65015	3.66204	0
hHSC_young_D1_BC0984_N03	8.24339	10.0055	0
hHSC_young_D1_BC0985_N03	5.56893	3.80832	0
hHSC_young_D1_BC0986_N04	7.37623	9.15694	0
hHSC_young_D1_BC0987_N03	2.62998	9.67838	0
hHSC_young_D1_BC0988_N04	7.45636	9.35193	0
hHSC_young_D1_BC0989_N03	3.31613	5.94146	0
hHSC_young_D1_BC0990_N03	7.92168	8.92567	0
hHSC_young_D1_BC0992_N02	2.69959	7.63145	0
hHSC_young_D1_BC0993_N03	8.22462	8.84123	0
hHSC_young_D1_BC0994_N04	8.97436	8.70637	0
hHSC_young_D1_BC0995_N04	6.42733	7.51029	0
hHSC_young_D1_BC0996_N04	7.7173	8.31547	0
hHSC_young_D1_BC0997_N04	7.31141	8.79228	0
hHSC_young_D1_BC0998_N04	2.87548	7.01112	0
hHSC_young_D1_BC0999_N02	7.06777	4.47307	0
hHSC_young_D1_BC1000_N02	7.35436	8.42663	0
hHSC_young_D1_BC1001_N03	9.45657	-13.6646	0
hHSC_young_D1_BC1002_N04	6.33614	7.77898	0
hHSC_young_D1_BC1003_N04	3.87485	9.76628	0
hHSC_young_D1_BC1004_N04	7.77633	7.76561	0
hHSC_young_D1_BC1005_N04	7.38908	9.15113	0
hHSC_young_D1_BC1006_N03	8.42616	7.81531	0
hHSC_young_D1_BC1007_N04	5.22814	10.2957	0
hHSC_young_D1_BC1008_N03	8.04893	9.23392	0
hHSC_young_D1_BC1009_N02	7.86236	8.7648	0
hHSC_young_D1_BC1010_N05	4.02369	5.48611	0
hHSC_young_D1_BC1011_N03	7.1904	8.10077	0
hHSC_young_D1_BC1012_N04	7.67986	9.05948	0
hHSC_young_D1_BC1013_N04	7.54323	8.88487	0
hHSC_young_D1_BC1014_N03	7.56553	9.09221	0
hHSC_young_D1_BC1015_N03	4.94149	5.1492	0
hHSC_young_D1_BC1016_N04	2.4952	9.61248	0
hHSC_young_D1_BC1017_N04	3.17147	3.869	0
hHSC_young_D1_BC1018_N02	6.14851	7.71235	0
hHSC_young_D1_BC1019_N01	7.70242	5.35885	0
hHSC_young_D1_BC1020_N03	6.22094	8.93461	0
hHSC_young_D1_BC1021_N03	7.66042	5.18336	0
hHSC_young_D1_BC1022_N04	1.43528	11.1954	0
hHSC_young_D1_BC1023_N04	6.4023	7.48461	0
hHSC_young_D1_BC1024_N03	6.3111	4.63638	0
hHSC_young_D1_BC1025_N04	6.95997	4.17828	0
hHSC_young_D1_BC1026_N03	7.13284	6.66304	0
hHSC_young_D1_BC1027_N05	3.55014	5.04417	0
hHSC_young_D1_BC1028_N04	-1.10019	-2.31358	0
hHSC_young_D1_BC1029_N01	5.19676	11.4546	0
hHSC_young_D1_BC1030_N04	5.58839	4.61319	0
hHSC_young_D1_BC1031_N04	8.15405	9.51097	0
hHSC_young_D1_BC1032_N03	3.92685	11.078	0
hHSC_young_D1_BC1033_N03	7.59152	9.22805	0
hHSC_young_D1_BC1034_N02	5.90465	8.43439	0
hHSC_young_D1_BC1035_N02	7.32854	6.28926	0
hHSC_young_D1_BC1036_N04	6.51004	7.44778	0
hHSC_young_D1_BC1037_N03	6.57564	4.7829	0
hHSC_young_D1_BC1038_N04	7.6952	6.04879	0
hHSC_young_D1_BC1039_N04	5.66783	8.539	0
hHSC_young_D1_BC1040_N03	6.95132	8.11485	0
hHSC_young_D1_BC1041_N03	7.63735	9.12081	0
hHSC_young_D1_BC1042_N02	7.19372	8.18615	0
hHSC_young_D1_BC1043_N01	6.98114	12.2913	0
hHSC_young_D1_BC1044_N03	7.23439	8.59448	0
hHSC_young_D1_BC1045_N04	7.95395	6.55725	0
hHSC_young_D1_BC1046_N01	6.99007	5.85435	0
hHSC_young_D1_BC1047_N04	7.8742	9.14496	0
hHSC_young_D1_BC1048_N03	7.59106	8.46643	0
hHSC_young_D1_BC1049_N03	7.6836	8.15591	0
hHSC_young_D1_BC1050_N01	6.02506	15.0688	0
hHSC_young_D1_BC1051_N04	7.63752	9.06206	0
hHSC_young_D1_BC1052_N05	2.40024	10.8335	0
hHSC_young_D1_BC1053_N04	6.29139	4.93619	0
hHSC_young_D1_BC1054_N01	7.25995	8.32227	0
hHSC_young_D1_BC1055_N03	8.27581	11.4977	0
hHSC_young_D1_BC1056_N03	6.70718	7.98199	0
hHSC_young_D1_BC1057_N03	8.24908	8.38084	0
hHSC_young_D1_BC1058_N04	3.1651	9.2496	0
hHSC_young_D1_BC1059_N04	8.2835	11.3374	0
hHSC_young_D1_BC1060_N04	7.89592	6.08139	0
hHSC_young_D1_BC1061_N04	6.94009	5.12235	0
hHSC_young_D1_BC1062_N04	7.60851	8.51606	0
hHSC_young_D1_BC1063_N03	6.66577	11.5502	0
hHSC_young_D1_BC1064_N05	6.22833	7.52389	0
hHSC_young_D1_BC1065_N04	7.45301	10.9968	0
hHSC_young_D1_BC1066_N04	7.69476	8.92873	0
hHSC_young_D1_BC1067_N03	7.39867	8.37978	0
hHSC_young_D1_BC1068_N03	14.1879	2.33561	0
hHSC_young_D1_BC1069_N02	7.61703	7.21323	0
hHSC_young_D1_BC1070_N04	2.31363	5.04257	0
hHSC_young_D1_BC1071_N04	6.62648	8.52717	0
hHSC_young_D1_BC1072_N04	7.49576	8.01983	0
hHSC_young_D1_BC1073_N04	8.02534	8.63447	0
hHSC_young_D1_BC1074_N04	7.50881	8.76212	0
hHSC_young_D1_BC1075_N04	6.57626	4.46809	0
hHSC_young_D1_BC1076_N02	7.52559	8.75008	0
hHSC_young_D1_BC1077_N02	8.28588	8.67618	0
hHSC_young_D1_BC1078_N02	8.23826	8.62958	0
hHSC_young_D1_BC1079_N04	7.05517	9.15591	0
hHSC_young_D1_BC1080_N02	4.00607	3.06048	0
hHSC_young_D1_BC1081_N04	5.30928	11.0451	0
hHSC_young_D1_BC1082_N04	7.37727	8.35202	0
hHSC_young_D1_BC1083_N02	0.561367	4.22982	0
hHSC_young_D1_BC1084_N04	6.80267	8.47655	0
hHSC_young_D1_BC1085_N04	3.22041	3.67516	0
hHSC_young_D1_BC1086_N03	7.9466	8.26673	0
hHSC_young_D1_BC1087_N02	9.32849	-13.4805	0
hHSC_young_D1_BC1088_N04	8.18092	8.90987	0
hHSC_young_D1_BC1089_N04	7.62306	8.55702	0
hHSC_young_D1_BC1090_N03	8.01254	8.47827	0
hHSC_young_D1_BC1091_N04	2.58316	6.77041	0
hHSC_young_D1_BC1092_N03	8.5615	6.49463	3
hHSC_young_D1_BC1093_N05	7.37442	8.93044	0
hHSC_young_D1_BC1094_N05	7.30968	6.77372	0
hHSC_young_D1_BC1095_N04	6.54354	9.84617	0
hHSC_young_D1_BC1096_N04	6.45216	9.17501	0
hHSC_young_D1_BC1097_N03	15.088	1.69674	0
hHSC_young_D1_BC1098_N04	7.55701	8.56968	0
hHSC_young_D1_BC1099_N03	8.10862	10.1525	0
hHSC_young_D1_BC1100_N03	2.34562	7.03654	0
hHSC_young_D1_BC1101_N03	6.40187	8.78757	0
hHSC_young_D1_BC1102_N02	1.14833	10.6096	0
hHSC_young_D1_BC1103_N02	8.08292	8.02268	0
hHSC_young_D1_BC1104_N04	6.46627	4.75092	0
hHSC_young_D1_BC1105_N04	7.83048	8.9605	0
hHSC_young_D1_BC1106_N03	7.70564	9.22161	0
hHSC_young_D1_BC1107_N05	4.16957	10.8095	0
hHSC_young_D1_BC1108_N04	7.28242	10.3206	0
hHSC_young_D1_BC1109_N04	7.3278	8.66995	0
hHSC_young_D1_BC1110_N03	6.46814	5.05658	0
hHSC_young_D1_BC1111_N04	6.88475	8.20599	0
hHSC_young_D1_BC1112_N03	7.47334	8.26336	0
hHSC_young_D1_BC1113_N04	6.82732	6.37131	0
hHSC_young_D1_BC1114_N04	6.55186	8.31398	0
hHSC_young_D1_BC1115_N03	6.64705	9.87451	0
hHSC_young_D1_BC1116_N04	7.56969	8.87183	0
hHSC_young_D1_BC1117_N04	0.267753	2.1363	0
hHSC_young_D1_BC1118_N04	7.74088	10.3297	0
hHSC_young_D1_BC1119_N04	3.76179	6.53797	0
hHSC_young_D1_BC1120_N03	6.50637	8.17088	0
hHSC_young_D1_BC1121_N01	6.71428	8.69452	0
hHSC_young_D1_BC1122_N04	3.79156	9.47353	0
hHSC_young_D1_BC1123_N03	5.03999	11.8235	0
hHSC_young_D1_BC1124_N03	7.94072	9.03164	0
hHSC_young_D1_BC1125_N03	8.54101	7.64019	3
hHSC_young_D1_BC1126_N03	7.19065	8.09954	0
hHSC_young_D1_BC1127_N03	6.6163	9.48665	0
hHSC_young_D1_BC1128_N02	6.64607	7.70294	0
hHSC_young_D1_BC1129_N03	7.36179	5.70744	0
hHSC_young_D1_BC1130_N05	7.33446	9.15349	0
hHSC_young_D1_BC1131_N04	6.08413	11.8175	0
hHSC_young_D1_BC1132_N04	7.66167	9.81063	0
hHSC_young_D1_BC1133_N03	6.66249	4.10522	0
hHSC_young_D1_BC1134_N04	5.9338	8.52215	0
hHSC_young_D1_BC1135_N03	8.17344	5.73478	0
hHSC_young_D1_BC1136_N05	7.8262	9.71031	0
hHSC_young_D1_BC1137_N04	6.30103	5.55381	0
hHSC_young_D1_BC1138_N03	-0.469477	-3.03548	0
hHSC_young_D1_BC1139_N04	1.8684	10.3945	0
hHSC_young_D1_BC1140_N03	7.01516	8.35484	0
hHSC_young_D1_BC1141_N04	7.60767	8.75318	0
hHSC_young_D1_BC1142_N03	6.00674	7.73106	0
hHSC_young_D1_BC1143_N03	8.25806	8.31854	0
hHSC_young_D1_BC1144_N03	6.53575	4.08698	0
hHSC_young_D1_BC1145_N03	-0.241956	1.61866	0
hHSC_young_D1_BC1146_N04	2.68704	7.0681	0
hHSC_young_D1_BC1147_N03	6.64653	4.70272	0
hHSC_young_D1_BC1148_N04	7.43124	8.34422	0
hHSC_young_D1_BC1149_N04	5.59776	10.5699	0
hHSC_young_D1_BC1150_N02	7.44783	5.97444	0
hHSC_young_D1_BC1151_N05	7.79698	7.58721	0
hHSC_young_D1_BC1152_N04	7.48219	8.58813	0
hHSC_young_D1_BC1153_N04	6.78425	8.20751	0
hHSC_young_D1_BC1154_N04	7.78735	9.16425	0
hHSC_young_D1_BC1155_N03	8.31244	11.8686	0
hHSC_young_D1_BC1156_N03	7.506	8.64265	0
hHSC_young_D1_BC1157_N05	1.45002	5.60188	0
hHSC_young_D1_BC1158_N04	6.79117	8.58929	0
hHSC_young_D1_BC1159_N05	6.2175	8.35382	0
hHSC_young_D1_BC1160_N03	7.72019	8.47139	0
hHSC_young_D1_BC1161_N03	7.47959	7.85479	0
hHSC_young_D1_BC1162_N04	8.18445	9.98622	0
hHSC_young_D1_BC1163_N03	8.03949	9.20737	0
hHSC_young_D1_BC1164_N03	7.40189	8.04864	0
hHSC_young_D1_BC1165_N03	7.6791	8.25504	0
hHSC_young_D1_BC1166_N04	7.57077	9.11343	0
hHSC_young_D1_BC1167_N03	7.69441	8.49818	0
hHSC_young_D1_BC1168_N04	7.69444	8.76012	0
hHSC_young_D1_BC1169_N03	6.35958	8.37044	0
hHSC_young_D1_BC1170_N03	7.23374	8.65736	0
hHSC_young_D1_BC1171_N04	7.3303	8.24009	0
hHSC_young_D1_BC1172_N03	7.18452	9.09008	0
hHSC_young_D1_BC1173_N03	7.42967	8.11518	0
hHSC_young_D1_BC1174_N04	3.19561	8.28546	0
hHSC_young_D1_BC1175_N03	6.86846	9.16759	0
hHSC_young_D1_BC1176_N05	5.92969	4.70866	0
hHSC_young_D1_BC1177_N05	5.04057	11.2524	0
hHSC_young_D1_BC1178_N04	7.42487	7.73422	0
hHSC_young_D1_BC1179_N03	7.03207	7.484	0
hHSC_young_D1_BC1180_N03	6.96014	7.43959	0
hHSC_young_D1_BC1181_N04	8.16266	9.03654	0
hHSC_young_D1_BC1182_N04	7.84812	9.02439	0
hHSC_young_D1_BC1183_N04	7.4847	8.5451	0
hHSC_young_D1_BC1184_N04	15.4727	1.82334	0
hHSC_young_D1_BC1185_N05	6.30993	8.82917	0
hHSC_young_D1_BC1186_N03	8.05579	8.01896	0
hHSC_young_D1_BC1187_N04	7.90665	8.60685	0
hHSC_young_D1_BC1188_N03	7.3296	8.52192	0
hHSC_young_D1_BC1189_N05	3.23071	11.1065	0
hHSC_young_D1_BC1190_N03	7.11403	7.76633	0
hHSC_young_D1_BC1191_N04	9.84547	7.85069	0
hHSC_young_D1_BC1192_N04	7.81806	7.74662	0
hHSC_young_D1_BC1193_N03	7.97823	11.5542	0
hHSC_young_D1_BC1194_N03	6.65453	4.63353	0
hHSC_young_D1_BC1195_N03	7.99289	8.42056	0
hHSC_young_D1_BC1196_N03	7.34783	8.84132	0
hHSC_young_D1_BC1197_N04	7.05248	8.4167	0
hHSC_young_D1_BC1198_N04	3.89717	5.63815	0
hHSC_young_D1_BC1199_N03	7.6212	8.4046	0
hHSC_young_D1_BC1200_N05	14.097	2.89346	0
hHSC_young_D1_BC1201_N02	5.89416	8.31429	0
hHSC_young_D1_BC1202_N03	7.6107	7.90125	0
hHSC_young_D1_BC1203_N05	6.29577	9.07404	0
hHSC_young_D1_BC1204_N03	7.3497	8.48525	0
hHSC_young_D1_BC1206_N04	6.54012	4.76442	0
hHSC_young_D1_BC1207_N04	8.12786	5.96294	0
hHSC_young_D1_BC1208_N02	6.59059	4.86567	0
hHSC_young_D1_BC1209_N05	3.14917	10.787	0
hHSC_young_D1_BC1210_N05	1.02557	4.42732	0
hHSC_young_D1_BC1211_N03	7.38817	8.237	0
hHSC_young_D1_BC1212_N04	6.19558	4.72327	0
hHSC_young_D1_BC1213_N02	8.95978	10.9819	0
hHSC_young_D1_BC1214_N04	9.68531	-1.38884	0
hHSC_young_D1_BC1215_N03	6.25566	8.52126	0
hHSC_young_D1_BC1216_N04	7.33134	8.22348	0
hHSC_young_D1_BC1217_N04	7.27733	8.87656	0
hHSC_young_D1_BC1218_N04	7.07277	8.67949	0
hHSC_young_D1_BC1219_N04	1.81105	4.04083	0
hHSC_young_D1_BC1220_N05	6.87264	7.94885	0
hHSC_young_D1_BC1221_N03	7.77532	7.67312	0
hHSC_young_D1_BC1222_N03	6.12151	6.01364	0
hHSC_young_D1_BC1223_N04	8.61129	7.92492	0
hHSC_young_D1_BC1224_N04	7.56277	9.09617	0
hHSC_young_D1_BC1225_N04	8.06645	8.71827	0
hHSC_young_D1_BC1226_N02	1.4054	11.5287	0
hHSC_young_D1_BC1227_N05	6.02603	9.31206	0
hHSC_young_D1_BC1228_N04	4.4572	10.4777	0
hHSC_young_D1_BC1229_N02	6.4116	1.30158	0
hHSC_young_D1_BC1230_N04	6.92916	9.14764	0
hHSC_young_D1_BC1231_N04	7.07355	7.40019	0
hHSC_young_D1_BC1232_N04	3.50261	8.27911	0
hHSC_young_D1_BC1233_N04	8.08693	11.3442	0
hHSC_young_D1_BC1234_N03	8.30731	10.1472	0
hHSC_young_D1_BC1235_N05	7.81226	9.80806	0
hHSC_young_D1_BC1236_N02	6.91308	5.27112	0
hHSC_young_D1_BC1237_N05	2.90839	6.65538	0
hHSC_young_D1_BC1238_N03	6.68315	7.94825	0
hHSC_young_D1_BC1239_N02	8.33814	13.3734	0
hHSC_young_D1_BC1240_N03	5.85195	7.07363	0
hHSC_young_D1_BC1241_N04	5.73271	8.78548	0
hHSC_young_D1_BC1242_N03	7.29643	6.45739	0
hHSC_young_D1_BC1243_N03	7.31721	10.0481	0
hHSC_young_D1_BC1244_N04	7.48678	8.70185	0
hHSC_young_D1_BC1245_N03	7.25862	7.89514	0
hHSC_young_D1_BC1246_N04	6.35672	7.85912	0
hHSC_young_D1_BC1247_N04	9.00773	4.23197	0
hHSC_young_D1_BC1248_N04	5.47198	4.40621	0
hHSC_young_D1_BC1249_N05	6.57668	9.24218	0
hHSC_young_D1_BC1250_N02	6.97563	8.46162	0
hHSC_young_D1_BC1251_N05	7.6277	7.87488	0
hHSC_young_D1_BC1252_N05	6.92131	13.0993	0
hHSC_young_D1_BC1253_N03	7.3491	7.37166	0
hHSC_young_D1_BC1254_N05	7.08942	8.14684	0
hHSC_young_D1_BC1255_N05	7.51016	7.57662	0
hHSC_young_D1_BC1256_N04	7.19382	7.99712	0
hHSC_young_D1_BC1257_N03	7.94483	9.36086	0
hHSC_young_D1_BC1258_N03	7.95127	7.51281	0
hHSC_young_D1_BC1259_N04	6.72357	9.46214	0
hHSC_young_D1_BC1260_N03	6.6044	8.90375	0
hHSC_young_D1_BC1261_N05	-2.9507	2.10994	0
hHSC_young_D1_BC1262_N03	5.27214	11.1448	0
hHSC_young_D1_BC1263_N02	2.75912	7.59703	0
hHSC_young_D1_BC1264_N05	7.17567	9.98824	0
hHSC_young_D1_BC1265_N04	8.32998	8.12318	0
hHSC_young_D1_BC1266_N06	7.04489	5.21959	0
hHSC_young_D1_BC1267_N03	7.45105	6.08619	0
hHSC_young_D1_BC1268_N03	6.84236	7.91461	0
hHSC_young_D1_BC1269_N06	6.60529	4.68698	0
hHSC_young_D1_BC1270_N03	6.96976	12.9696	0
hHSC_young_D1_BC1271_N04	7.9657	9.75091	0
hHSC_young_D1_BC1272_N05	6.93822	8.23589	0
hHSC_young_D1_BC1273_N05	7.91265	8.84517	0
hHSC_young_D1_BC1274_N04	3.54962	11.1166	0
hHSC_young_D1_BC1275_N03	7.08868	8.21004	0
hHSC_young_D1_BC1276_N03	5.96014	4.35529	0
hHSC_young_D1_BC1277_N04	7.55971	8.8423	0
hHSC_young_D1_BC1278_N05	6.63814	5.0384	0
hHSC_young_D1_BC1279_N05	3.63067	11.2006	0
hHSC_young_D1_BC1280_N04	7.15129	6.40374	0
hHSC_young_D1_BC1281_N05	6.85292	8.2642	0
hHSC_young_D1_BC1282_N04	8.27135	7.58744	0
hHSC_young_D1_BC1283_N02	8.54677	9.88203	0
hHSC_young_D1_BC1284_N05	7.78771	10.8166	0
hHSC_young_D1_BC1285_N02	2.29133	9.98978	0
hHSC_young_D1_BC1286_N04	7.98682	10.3854	0
hHSC_young_D1_BC1287_N05	1.84281	10.8893	0
hHSC_young_D1_BC1288_N04	7.64796	8.87562	0
hHSC_young_D1_BC1289_N05	7.56271	7.88339	0
hHSC_young_D1_BC1290_N04	6.37918	7.04399	0
hHSC_young_D1_BC1291_N03	7.00972	8.96516	0
hHSC_young_D1_BC1292_N04	7.36725	7.55947	0
hHSC_young_D1_BC1293_N05	7.5164	7.52573	0
hHSC_young_D1_BC1294_N05	7.10313	7.92539	0
hHSC_young_D1_BC1295_N04	6.30348	8.67135	0
hHSC_young_D1_BC1296_N04	6.84702	9.68261	0
hHSC_young_D1_BC1297_N05	7.28236	5.67962	0
hHSC_young_D1_BC1298_N02	6.99691	4.16839	0
hHSC_young_D1_BC1299_N05	7.65983	7.17098	0
hHSC_young_D1_BC1300_N02	0.955042	11.9074	0
hHSC_young_D1_BC1301_N04	6.21678	5.20264	0
hHSC_young_D1_BC1302_N05	7.71143	9.03784	0
hHSC_young_D1_BC1304_N05	2.51185	11.3619	0
hHSC_young_D1_BC1305_N03	7.58712	7.89602	0
hHSC_young_D1_BC1306_N04	7.75735	8.86538	0
hHSC_young_D1_BC1307_N05	7.50483	4.5041	0
hHSC_young_D1_BC1308_N03	3.54568	10.6039	0
hHSC_young_D1_BC1309_N02	3.6759	10.6585	0
hHSC_young_D1_BC1310_N05	7.20021	6.20703	0
hHSC_young_D1_BC1311_N04	7.26067	9.19695	0
hHSC_young_D1_BC1312_N05	7.42205	8.95871	0
hHSC_young_D1_BC1313_N03	6.60613	4.20833	0
hHSC_young_D1_BC1314_N05	4.49736	4.24454	0
hHSC_young_D1_BC1315_N04	2.79447	4.17832	0
hHSC_young_D1_BC1316_N04	7.19805	4.66965	0
hHSC_young_D1_BC1317_N04	7.84917	9.26422	0
hHSC_young_D1_BC1318_N03	8.07353	7.9204	0
hHSC_young_D1_BC1319_N05	-0.631703	-3.07002	0
hHSC_young_D1_BC1320_N04	5.13734	9.40138	0
hHSC_young_D1_BC1321_N04	6.49348	4.84781	0
hHSC_young_D1_BC1322_N05	5.95267	4.24659	0
hHSC_young_D1_BC1323_N04	4.99778	8.76596	0
hHSC_young_D1_BC1324_N04	6.49717	4.27046	0
hHSC_young_D1_BC1325_N03	7.49469	10.3963	0
hHSC_young_D1_BC1326_N04	7.3639	6.6408	0
hHSC_young_D1_BC1327_N04	5.26504	4.88268	0
hHSC_young_D1_BC1328_N03	5.76148	7.60722	0
hHSC_young_D1_BC1329_N04	7.68945	9.06907	0
hHSC_young_D1_BC1330_N02	7.77316	12.2369	0
hHSC_young_D1_BC1331_N04	8.30942	8.78996	0
hHSC_young_D1_BC1332_N04	6.61967	4.71899	0
hHSC_young_D1_BC1333_N05	7.99421	8.65155	0
hHSC_young_D1_BC1334_N05	8.45612	7.75253	0
hHSC_young_D1_BC1335_N03	8.13154	7.84857	0
hHSC_young_D1_BC1336_N04	7.89286	6.76508	0
hHSC_young_D1_BC1337_N01	7.635	8.14067	0
hHSC_young_D1_BC1338_N05	6.45117	5.05649	0
hHSC_young_D1_BC1339_N05	8.8033	8.02834	0
hHSC_young_D1_BC1340_N05	7.28579	9.21508	0
hHSC_young_D1_BC1341_N04	8.20751	9.28913	0
hHSC_young_D1_BC1342_N06	2.51387	7.03958	0
hHSC_young_D1_BC1343_N04	7.4797	7.00917	0
hHSC_young_D1_BC1344_N04	8.16678	8.95399	0
hHSC_young_D1_BC1345_N04	7.67385	8.09389	0
hHSC_young_D1_BC1346_N04	8.49429	9.37252	0
hHSC_young_D1_BC1347_N05	7.41535	9.12494	0
hHSC_young_D1_BC1348_N05	7.88913	8.99907	0
hHSC_young_D1_BC1349_N05	4.08401	6.65417	0
hHSC_young_D1_BC1350_N04	14.6431	2.41871	0
hHSC_young_D1_BC1351_N05	6.21039	4.63263	0
hHSC_young_D1_BC1352_N01	7.62005	8.63272	0
hHSC_young_D1_BC1353_N05	7.57747	8.13603	0
hHSC_young_D1_BC1354_N06	6.88479	7.83105	0
hHSC_young_D1_BC1355_N04	3.96304	10.4196	0
hHSC_young_D1_BC1356_N03	7.59352	8.5715	0
hHSC_young_D1_BC1357_N05	7.54268	8.08428	0
hHSC_young_D1_BC1358_N04	10.2932	5.30973	0
hHSC_young_D1_BC1359_N02	7.73946	5.00003	0
hHSC_young_D1_BC1360_N05	4.8524	7.94711	0
hHSC_young_D1_BC1361_N05	2.6393	12.0658	0
hHSC_young_D1_BC1362_N05	5.80589	8.66794	0
hHSC_young_D1_BC1363_N02	5.60826	0.222585	0
hHSC_young_D1_BC1364_N04	6.87777	4.10162	0
hHSC_young_D1_BC1365_N05	6.30798	7.91124	0
hHSC_young_D1_BC1366_N02	2.93775	10.5372	0
hHSC_young_D1_BC1367_N02	5.41134	8.56887	0
hHSC_young_D1_BC1368_N05	7.48266	7.88674	0
hHSC_young_D1_BC1369_N05	6.47416	7.71755	0
hHSC_young_D1_BC1370_N02	7.07568	8.72616	0
hHSC_young_D1_BC1371_N04	7.0097	8.22208	0
hHSC_young_D1_BC1372_N05	6.16598	7.19299	0
hHSC_young_D1_BC1373_N04	8.61763	10.0203	0
hHSC_young_D1_BC1374_N03	6.71969	4.63258	0
hHSC_young_D1_BC1375_N03	7.6206	8.90386	0
hHSC_young_D1_BC1376_N04	6.95003	8.543	0
hHSC_young_D1_BC1377_N05	7.87303	8.48711	0
hHSC_young_D1_BC1378_N03	6.8608	4.27284	0
hHSC_young_D1_BC1379_N02	7.68982	9.57049	0
hHSC_young_D1_BC1380_N02	7.59542	8.43043	0
hHSC_young_D1_BC1381_N03	3.75456	3.46098	0
hHSC_young_D1_BC1382_N02	7.5793	9.22538	0
hHSC_young_D1_BC1383_N01	4.25095	11.3145	0
hHSC_young_D1_BC1384_N04	6.90117	8.74081	0
hHSC_young_D1_BC1385_N02	9.5275	-13.7081	0
hHSC_young_D1_BC1386_N04	8.6062	9.84672	0
hHSC_young_D1_BC1387_N04	9.72148	5.49449	3
hHSC_young_D1_BC1388_N05	6.69321	7.75513	0
hHSC_young_D1_BC1389_N03	7.05943	8.42132	0
hHSC_young_D1_BC1390_N06	7.59029	9.02132	0
hHSC_young_D1_BC1391_N03	7.42377	8.66439	0
hHSC_young_D1_BC1392_N04	14.209	1.86465	0
hHSC_young_D1_BC1393_N04	7.96474	8.54821	0
hHSC_young_D1_BC1394_N03	7.39511	10.5299	0
hHSC_young_D1_BC1395_N06	6.92319	7.72552	0
hHSC_young_D1_BC1396_N05	7.38189	9.12952	0
hHSC_young_D1_BC1397_N04	8.18182	7.63506	0
hHSC_young_D1_BC1398_N05	7.10899	9.09843	0
hHSC_young_D1_BC1399_N04	6.9241	6.58306	0
hHSC_young_D1_BC1400_N04	7.311	8.62253	0
hHSC_young_D1_BC1401_N05	6.9533	7.7708	0
hHSC_young_D1_BC1402_N04	5.58592	4.63634	0
hHSC_young_D1_BC1403_N04	4.48462	9.99704	0
hHSC_young_D1_BC1404_N04	7.83744	10.2922	0
hHSC_young_D1_BC1405_N05	6.3566	9.00438	0
hHSC_young_D1_BC1406_N04	6.97646	7.94059	0
hHSC_young_D1_BC1407_N04	7.47991	8.20607	0
hHSC_young_D1_BC1408_N04	7.74286	7.85345	0
hHSC_young_D1_BC1409_N03	7.53266	8.17377	0
hHSC_young_D1_BC1410_N04	7.3929	9.1675	0
hHSC_young_D1_BC1411_N03	15.007	2.04876	0
hHSC_young_D1_BC1412_N03	7.01619	9.70316	0
hHSC_young_D1_BC1413_N03	7.34307	8.4864	0
hHSC_young_D1_BC1414_N05	6.44886	7.50025	0
hHSC_young_D1_BC1415_N04	5.95637	8.80269	0
hHSC_young_D1_BC1416_N05	4.82641	5.55	0
hHSC_young_D1_BC1417_N02	6.92348	8.31229	0
hHSC_young_D1_BC1418_N03	13.7226	5.13218	0
hHSC_young_D1_BC1419_N05	5.32391	10.0035	0
hHSC_young_D1_BC1420_N04	5.14183	8.68244	0
hHSC_young_D1_BC1421_N05	8.6886	9.52291	0
hHSC_young_D1_BC1422_N05	7.6713	9.33092	0
hHSC_young_D1_BC1423_N04	7.81879	8.45493	0
hHSC_young_D1_BC1424_N03	7.57364	8.0876	0
hHSC_young_D1_BC1425_N04	6.03464	4.86286	0
hHSC_young_D1_BC1426_N05	8.20515	9.88835	0
hHSC_young_D1_BC1427_N03	7.91548	6.32121	0
hHSC_young_D1_BC1428_N03	7.62443	6.96717	0
hHSC_young_D1_BC1429_N04	7.06847	3.07377	0
hHSC_young_D1_BC1430_N03	6.51636	4.24619	0
hHSC_young_D1_BC1431_N05	7.58004	5.62462	0
hHSC_young_D1_BC1432_N05	7.26053	7.84961	0
hHSC_young_D1_BC1433_N04	8.49005	8.13328	0
hHSC_young_D1_BC1434_N05	7.68823	9.35679	0
hHSC_young_D1_BC1435_N03	7.33749	9.88069	0
hHSC_young_D1_BC1436_N04	6.72928	4.79749	0
hHSC_young_D1_BC1437_N04	6.72686	10.2066	0
hHSC_young_D1_BC1438_N04	7.77876	8.01497	0
hHSC_young_D1_BC1439_N03	8.20744	8.57795	0
hHSC_young_D1_BC1440_N05	6.81568	6.22003	0
hHSC_young_D1_BC1441_N03	7.64537	9.38426	0
hHSC_young_D1_BC1442_N02	6.42814	4.72455	0
hHSC_young_D1_BC1443_N04	7.13178	4.61346	0
hHSC_young_D1_BC1444_N04	7.07196	5.15916	0
hHSC_young_D1_BC1445_N04	8.12283	8.992	0
hHSC_young_D1_BC1446_N04	7.54294	7.98527	0
hHSC_young_D1_BC1447_N04	8.16356	7.97896	0
hHSC_young_D1_BC1448_N03	7.73985	7.93034	0
hHSC_young_D1_BC1449_N06	15.038	2.22003	0
hHSC_young_D1_BC1450_N03	6.08031	3.84843	0
hHSC_young_D1_BC1451_N04	8.01142	9.42078	0
hHSC_young_D1_BC1452_N06	3.15986	7.33233	0
hHSC_young_D1_BC1453_N03	7.46098	10.5538	0
hHSC_young_D1_BC1454_N04	8.76066	7.91378	0
hHSC_young_D1_BC1455_N05	6.00991	9.05902	0
hHSC_young_D1_BC1456_N03	6.39284	4.74608	0
hHSC_young_D1_BC1457_N02	4.49014	10.978	0
hHSC_young_D1_BC1458_N03	7.11292	9.01203	0
hHSC_young_D1_BC1459_N05	7.5225	8.27643	0
hHSC_young_D1_BC1460_N05	6.61199	9.08585	0
hHSC_young_D1_BC1461_N03	8.99672	10.9411	0
hHSC_young_D1_BC1462_N05	6.75195	4.38687	0
hHSC_young_D1_BC1463_N03	14.4019	2.37012	0
hHSC_young_D1_BC1464_N04	8.08627	10.673	0
hHSC_young_D1_BC1465_N04	7.3064	8.24784	0
hHSC_young_D1_BC1466_N02	9.39726	10.9	0
hHSC_young_D1_BC1467_N04	7.91882	7.06379	0
hHSC_young_D1_BC1468_N05	7.90187	8.04653	0
hHSC_young_D1_BC1469_N05	8.40286	8.5636	0
hHSC_young_D1_BC1470_N04	6.76506	8.4433	0
hHSC_young_D1_BC1471_N07	14.6043	2.06986	0
hHSC_young_D1_BC1472_N04	6.66218	4.28706	0
hHSC_young_D1_BC1473_N03	6.80665	5.07107	0
hHSC_young_D1_BC1474_N04	2.53007	4.73738	0
hHSC_young_D1_BC1475_N03	7.69176	8.50799	0
hHSC_young_D1_BC1476_N05	8.12501	7.87294	0
hHSC_young_D1_BC1477_N05	5.85919	5.08905	0
hHSC_young_D1_BC1478_N05	7.34727	8.45467	0
hHSC_young_D1_BC1479_N03	4.09202	4.89176	0
hHSC_young_D1_BC1480_N05	8.85289	6.91366	0
hHSC_young_D1_BC1481_N01	7.58329	10.358	0
hHSC_young_D1_BC1482_N03	6.77852	8.07894	0
hHSC_young_D1_BC1483_N05	8.13036	10.6977	0
hHSC_young_D1_BC1484_N05	7.56103	8.18497	0
hHSC_young_D1_BC1485_N04	7.12783	8.66102	0
hHSC_young_D1_BC1486_N05	7.49025	8.14266	0
hHSC_young_D1_BC1487_N04	6.25083	9.41535	0
hHSC_young_D1_BC1488_N04	7.8777	9.03641	0
hHSC_young_D1_BC1489_N03	6.87236	4.9732	0
hHSC_young_D1_BC1490_N04	8.62962	8.23404	0
hHSC_young_D1_BC1491_N04	7.35349	8.89503	0
hHSC_young_D1_BC1492_N03	6.39035	10.5707	0
hHSC_young_D1_BC1493_N05	7.36531	4.96144	0
hHSC_young_D1_BC1494_N06	-2.6118	2.26309	0
hHSC_young_D1_BC1495_N05	0.441308	11.5378	0
hHSC_young_D1_BC1496_N05	7.194	8.63221	0
hHSC_young_D1_BC1497_N05	7.84072	8.88506	0
hHSC_young_D1_BC1498_N04	5.63673	9.82572	0
hHSC_young_D1_BC1499_N05	7.6357	8.77281	0
hHSC_young_D1_BC1500_N04	8.48606	9.67615	0
hHSC_young_D1_BC1501_N04	6.9245	8.61354	0
hHSC_young_D1_BC1502_N04	6.73644	4.54668	0
hHSC_young_D1_BC1503_N02	1.63867	3.54441	0
hHSC_young_D1_BC1504_N05	8.24014	8.49741	0
hHSC_young_D1_BC1505_N04	4.20918	7.31873	0
hHSC_young_D1_BC1506_N01	7.55859	10.5607	0
hHSC_young_D1_BC1507_N03	6.79344	3.97485	0
hHSC_young_D1_BC1508_N02	7.84643	5.71208	0
hHSC_young_D1_BC1509_N05	6.31841	7.8843	0
hHSC_young_D1_BC1510_N06	6.99486	8.04484	0
hHSC_young_D1_BC1511_N05	8.74928	10.8036	0
hHSC_young_D1_BC1512_N04	7.52349	8.70524	0
hHSC_young_D1_BC1513_N03	8.61025	7.62721	0
hHSC_young_D1_BC1514_N03	7.51159	5.6725	0
hHSC_young_D1_BC1515_N03	0.789804	3.29442	0
hHSC_young_D1_BC1516_N04	7.71749	8.45468	0
hHSC_young_D1_BC1517_N04	6.161	9.82504	0
hHSC_young_D1_BC1518_N02	7.04138	8.02014	0
hHSC_young_D1_BC1519_N04	6.58735	4.26821	0
hHSC_young_D1_BC1520_N03	8.3124	5.46552	0
hHSC_young_D1_BC1521_N04	7.4121	5.71988	0
hHSC_young_D1_BC1522_N02	7.84623	11.514	0
hHSC_young_D1_BC1523_N04	7.42064	8.60018	0
hHSC_young_D1_BC1524_N02	7.80894	5.16805	0
hHSC_young_D1_BC1525_N05	7.19664	13.2091	0
hHSC_young_D1_BC1526_N02	4.33646	3.43837	0
hHSC_young_D1_BC1527_N02	6.09309	4.7087	0
hHSC_young_D1_BC1528_N04	7.89454	9.04312	0
hHSC_young_D1_BC1529_N04	7.51694	8.33936	0
hHSC_young_D1_BC1530_N03	7.55716	5.4226	0
hHSC_young_D1_BC1531_N05	7.56307	8.71462	0
hHSC_young_D1_BC1532_N05	7.12223	8.80837	0
hHSC_young_D1_BC1533_N05	6.49597	4.55691	0
hHSC_young_D1_BC1534_N05	7.45169	6.74839	0
hHSC_young_D1_BC1535_N04	8.29982	8.52268	0
hHSC_young_D1_BC1536_N06	6.22582	4.77169	0
hHSC_young_D1_BC1537_N05	7.07492	8.42149	0
hHSC_young_D1_BC1538_N04	6.50907	4.53858	0
hHSC_young_D1_BC1539_N05	9.49293	4.78349	3
hHSC_young_D1_BC1540_N05	5.7153	8.72676	0
hHSC_young_D1_BC1541_N05	7.48293	8.63588	0
hHSC_young_D1_BC1542_N02	7.21659	13.0617	0
hHSC_young_D1_BC1543_N05	7.50076	8.49764	0
hHSC_young_D1_BC1544_N02	8.45528	4.30832	0
hHSC_young_D1_BC1545_N03	8.6873	12.411	0
hHSC_young_D1_BC1546_N03	7.7151	5.73291	0
hHSC_young_D1_BC1547_N04	7.18726	8.02542	0
hHSC_young_D1_BC1548_N06	3.0793	4.3048	0
hHSC_young_D1_BC1549_N05	9.24239	-13.4474	0
hHSC_young_D1_BC1550_N05	7.46945	6.21111	0
hHSC_young_D1_BC1551_N05	7.62487	9.35962	0
hHSC_young_D1_BC1552_N07	15.5516	-0.140742	0
hHSC_young_D1_BC1553_N02	7.8319	5.95682	0
hHSC_young_D1_BC1554_N04	7.23889	7.4722	0
hHSC_young_D1_BC1555_N03	8.1142	6.33249	0
hHSC_young_D1_BC1556_N03	8.10341	13.38	0
hHSC_young_D1_BC1557_N03	7.51581	4.3887	0
hHSC_young_D1_BC1558_N02	6.82656	8.52148	0
hHSC_young_D1_BC1559_N02	7.08465	4.94351	0
hHSC_young_D1_BC1560_N02	7.26335	3.9977	0
hHSC_young_D1_BC1561_N03	6.6313	1.21674	0
hHSC_young_D1_BC1562_N05	8.93712	9.87263	0
hHSC_young_D1_BC1563_N04	9.53609	-4.25871	0
hHSC_young_D1_BC1564_N05	8.69161	9.34657	0
hHSC_young_D1_BC1565_N05	7.7173	8.22102	0
hHSC_young_D1_BC1566_N04	7.81947	5.95384	0
hHSC_young_D1_BC1567_N03	7.64914	5.58604	0
hHSC_young_D1_BC1568_N04	6.50075	8.92254	0
hHSC_young_D1_BC1569_N05	8.78672	9.63805	0
hHSC_young_D1_BC1570_N03	7.55022	4.81184	3
hHSC_young_D1_BC1571_N04	14.6426	0.64829	0
hHSC_young_D1_BC1572_N03	7.43122	5.40807	0
hHSC_young_D1_BC1573_N05	7.69368	9.00227	0
hHSC_young_D1_BC1574_N05	7.00535	5.00121	0
hHSC_young_D1_BC1575_N06	6.35756	8.79694	0
hHSC_young_D1_BC1576_N05	7.64358	5.73495	0
hHSC_young_D1_BC1577_N04	1.52322	14.915	0
hHSC_young_D1_BC1578_N05	6.07416	6.90594	0
hHSC_young_D1_BC1579_N05	7.12028	8.13104	0
hHSC_young_D1_BC1580_N05	7.25113	8.12636	0
hHSC_young_D1_BC1581_N04	7.62332	8.70296	0
hHSC_young_D1_BC1582_N02	9.82598	10.0223	0
hHSC_young_D1_BC1583_N05	8.50461	9.50044	0
hHSC_young_D1_BC1584_N03	6.88344	4.82511	0
hHSC_young_D1_BC1585_N04	7.69415	8.24237	0
hHSC_young_D1_BC1586_N02	7.30041	7.58306	0
hHSC_young_D1_BC1587_N06	7.89356	9.25426	0
hHSC_young_D1_BC1588_N04	7.2468	7.68802	0
hHSC_young_D1_BC1589_N04	7.17579	8.53064	0
hHSC_young_D1_BC1590_N05	7.09225	5.28515	0
hHSC_young_D1_BC1591_N02	7.60336	4.86679	0
hHSC_young_D1_BC1592_N04	5.27651	9.11547	0
hHSC_young_D1_BC1593_N04	7.01635	7.2672	0
hHSC_young_D1_BC1594_N04	8.33758	8.03807	0
hHSC_young_D1_BC1595_N04	8.33234	10.4422	0
hHSC_young_D1_BC1596_N04	6.36763	5.03447	0
hHSC_young_D1_BC1597_N05	7.4952	8.24377	0
hHSC_young_D1_BC1598_N03	8.83847	11.5348	0
hHSC_young_D1_BC1599_N05	7.86674	8.57603	0
hHSC_young_D1_BC1600_N03	7.53677	8.08202	0
hHSC_young_D1_BC1601_N03	8.75488	-3.92866	0
hHSC_young_D1_BC1602_N05	7.81746	8.13941	0
hHSC_young_D1_BC1603_N05	7.36068	8.04624	0
hHSC_young_D1_BC1604_N05	7.79944	8.52459	0
hHSC_young_D1_BC1605_N05	7.06095	9.30803	0
hHSC_young_D1_BC1606_N05	5.70966	10.0255	0
hHSC_young_D1_BC1607_N04	6.91755	7.26164	0
hHSC_young_D1_BC1608_N03	7.11899	12.8581	0
hHSC_young_D1_BC1609_N04	7.4609	9.30064	0
hHSC_young_D1_BC1610_N05	7.8672	8.37265	0
hHSC_young_D1_BC1611_N02	6.62709	4.58697	0
hHSC_young_D1_BC1612_N05	7.62032	9.12306	0
hHSC_young_D1_BC1613_N04	3.41657	5.72311	0
hHSC_young_D1_BC1614_N02	6.35929	1.22597	3
hHSC_young_D1_BC1615_N03	9.13176	7.79502	3
hHSC_young_D1_BC1616_N04	6.70248	4.45353	0
hHSC_young_D1_BC1617_N04	8.39887	9.75881	0
hHSC_young_D1_BC1618_N04	5.20734	3.16501	0
hHSC_young_D1_BC1619_N05	6.87442	8.0365	0
hHSC_young_D1_BC1620_N04	7.21539	5.98653	0
hHSC_young_D1_BC1621_N04	7.66386	8.56827	0
hHSC_young_D1_BC1622_N05	5.8809	8.27687	0
hHSC_young_D1_BC1623_N02	7.13699	5.26296	0
hHSC_young_D1_BC1624_N04	3.35013	10.4359	0
hHSC_young_D1_BC1625_N04	7.42545	6.18283	0
hHSC_young_D1_BC1626_N06	3.97835	10.8797	0
hHSC_young_D1_BC1627_N02	6.82366	10.0336	0
hHSC_young_D1_BC1628_N03	7.13499	13.1168	0
hHSC_young_D1_BC1629_N03	7.60755	5.49209	0
hHSC_young_D1_BC1630_N05	7.46672	8.82843	0
hHSC_young_D1_BC1631_N04	20.1502	-4.97219	0
hHSC_young_D1_BC1632_N04	6.31737	9.23233	0
hHSC_young_D1_BC1633_N04	8.6224	8.51647	0
hHSC_young_D1_BC1634_N05	3.23786	5.82907	0
hHSC_young_D1_BC1635_N04	7.48054	8.88257	0
hHSC_young_D1_BC1636_N05	7.114	9.43722	0
hHSC_young_D1_BC1637_N03	4.93539	8.16122	0
hHSC_young_D1_BC1638_N03	5.41578	3.23047	0
hHSC_young_D1_BC1639_N02	7.56252	5.18826	0
hHSC_young_D1_BC1640_N04	6.37175	4.78805	0
hHSC_young_D1_BC1641_N04	7.50011	7.35403	0
hHSC_young_D1_BC1642_N04	13.6459	2.21693	3
hHSC_young_D1_BC1643_N02	7.11979	3.72695	0
hHSC_young_D1_BC1644_N05	8.46212	11.5017	0
hHSC_young_D1_BC1645_N05	6.92581	4.30461	0
hHSC_young_D1_BC1646_N04	7.83719	8.68747	0
hHSC_young_D1_BC1647_N04	12.8223	-0.0393888	0
hHSC_young_D1_BC1648_N06	7.39245	8.72171	0
hHSC_young_D1_BC1649_N06	7.34929	8.84515	0
hHSC_young_D1_BC1650_N03	5.79907	9.01447	0
hHSC_young_D1_BC1651_N03	9.83449	6.75321	0
hHSC_young_D1_BC1652_N05	6.91096	9.15512	0
hHSC_young_D1_BC1653_N06	8.35777	9.23351	0
hHSC_young_D1_BC1654_N05	7.24317	6.35982	0
hHSC_young_D1_BC1655_N05	6.01516	9.4458	0
hHSC_young_D1_BC1656_N05	7.8883	7.69337	0
hHSC_young_D1_BC1657_N04	7.87081	9.29106	0
hHSC_young_D1_BC1658_N02	7.50964	7.25862	0
hHSC_young_D1_BC1659_N06	7.03922	7.78303	0
hHSC_young_D1_BC1660_N02	7.81752	6.99223	0
hHSC_young_D1_BC1661_N02	8.43231	9.12548	0
hHSC_young_D1_BC1662_N04	7.3245	5.23714	0
hHSC_young_D1_BC1663_N07	6.80109	4.59794	0
hHSC_young_D1_BC1664_N03	6.79996	8.5484	0
hHSC_young_D1_BC1665_N04	7.57865	9.32835	0
hHSC_young_D1_BC1666_N05	7.07722	8.27446	0
hHSC_young_D1_BC1667_N06	7.07567	8.0955	0
hHSC_young_D1_BC1668_N03	7.74761	5.65589	0
hHSC_young_D1_BC1669_N06	6.04731	8.43541	0
hHSC_young_D1_BC1670_N05	7.93596	9.67907	0
hHSC_young_D1_BC1671_N04	6.72447	1.01881	0
hHSC_young_D1_BC1672_N05	6.13238	6.19487	0
hHSC_young_D1_BC1673_N05	7.35834	6.78638	0
hHSC_young_D1_BC1674_N04	3.43168	3.25434	0
hHSC_young_D1_BC1675_N05	7.26604	9.04623	0
hHSC_young_D1_BC1676_N05	6.32824	8.53312	0
hHSC_young_D1_BC1677_N02	6.47079	3.87464	0
hHSC_young_D1_BC1678_N05	7.28599	8.04056	0
hHSC_young_D1_BC1679_N05	7.10041	9.1199	0
hHSC_young_D1_BC1680_N05	6.98799	7.77397	0
hHSC_young_D1_BC1681_N01	12.8489	1.6138	3
hHSC_young_D1_BC1682_N05	6.93792	4.83724	0
hHSC_young_D1_BC1683_N05	12.137	3.14505	0
hHSC_young_D1_BC1684_N03	8.01375	5.34798	0
hHSC_young_D1_BC1685_N06	6.72424	4.12378	0
hHSC_young_D1_BC1686_N05	7.62639	8.03359	0
hHSC_young_D1_BC1687_N05	7.83619	8.96084	0
hHSC_young_D1_BC1688_N06	9.60675	5.42208	3
hHSC_young_D1_BC1689_N03	7.66441	8.22022	0
hHSC_young_D1_BC1690_N03	6.79456	0.907556	0
hHSC_young_D1_BC1691_N04	7.06528	7.57469	0
hHSC_young_D1_BC1692_N11	7.47245	9.07239	0
hHSC_young_D1_BC1693_N05	14.3881	2.56659	3
hHSC_young_D1_BC1694_N05	7.29839	9.05121	0
hHSC_young_D1_BC1695_N02	6.4622	8.76215	0
hHSC_young_D1_BC1696_N08	7.55368	9.08679	0
hHSC_young_D1_BC1697_N04	6.98606	7.64724	0
hHSC_young_D1_BC1698_N04	8.2441	4.39135	0
hHSC_young_D1_BC1699_N05	8.08159	7.73437	0
hHSC_young_D1_BC1700_N04	7.53495	7.62386	0
hHSC_young_D1_BC1701_N09	7.67895	8.53649	0
hHSC_young_D1_BC1702_N05	7.02037	5.33999	0
hHSC_young_D1_BC1703_N06	7.95471	6.97194	0
hHSC_young_D1_BC1704_N05	13.3739	1.58282	3
hHSC_young_D1_BC1705_N03	9.08806	6.03453	3
hHSC_young_D1_BC1706_N05	7.77916	7.41867	0
hHSC_young_D1_BC1707_N04	8.10929	5.6544	0
hHSC_young_D1_BC1708_N03	6.51149	4.91316	0
hHSC_young_D1_BC1709_N05	15.0018	1.49825	0
hHSC_young_D1_BC1710_N04	7.10362	8.19602	0
hHSC_young_D1_BC1711_N06	7.32787	8.55619	0
hHSC_young_D1_BC1712_N05	9.36863	10.6218	0
hHSC_young_D1_BC1713_N03	6.10482	0.637195	0
hHSC_young_D1_BC1714_N06	6.83415	4.63217	0
hHSC_young_D1_BC1715_N06	7.70878	9.35633	0
hHSC_young_D1_BC1716_N04	6.97938	0.629671	0
hHSC_young_D1_BC1717_N06	6.45	8.57507	0
hHSC_young_D1_BC1718_N06	3.47513	3.0235	0
hHSC_young_D1_BC1719_N05	15.2389	1.87089	0
hHSC_young_D1_BC1720_N05	7.60321	8.9452	0
hHSC_young_D1_BC1721_N04	7.11535	5.75966	0
hHSC_young_D1_BC1722_N05	6.85395	8.69296	0
hHSC_young_D1_BC1723_N04	7.425	7.63471	0
hHSC_young_D1_BC1724_N04	6.93817	5.46553	0
hHSC_young_D1_BC1725_N04	7.90618	6.18056	0
hHSC_young_D1_BC1726_N03	6.92951	6.2398	0
hHSC_young_D1_BC1727_N04	7.6965	10.468	0
hHSC_young_D1_BC1728_N04	8.64295	9.92063	0
hHSC_young_D1_BC1729_N02	3.09793	10.9523	0
hHSC_young_D1_BC1730_N03	6.456	3.41438	0
hHSC_young_D1_BC1731_N05	6.20021	5.82822	0
hHSC_young_D1_BC1732_N03	7.28042	4.57417	0
hHSC_young_D1_BC1733_N01	6.23555	10.0161	0
hHSC_young_D1_BC1734_N04	7.91456	7.91719	0
hHSC_young_D1_BC1735_N05	6.81238	4.39582	0
hHSC_young_D1_BC1736_N04	6.94549	4.63996	0
hHSC_young_D1_BC1737_N03	6.86911	7.51198	0
hHSC_young_D1_BC1738_N03	8.21054	10.2772	0
hHSC_young_D1_BC1739_N05	7.51463	8.68621	0
hHSC_young_D1_BC1740_N04	6.95249	5.89993	0
hHSC_young_D1_BC1741_N02	5.18033	6.11274	0
hHSC_young_D1_BC1742_N01	8.74112	10.9159	0
hHSC_young_D1_BC1743_N04	6.63682	4.94762	0
hHSC_young_D1_BC1744_N04	7.21252	6.98147	0
hHSC_young_D1_BC1745_N04	7.97175	7.32021	0
hHSC_young_D1_BC1746_N06	5.65862	4.42773	0
hHSC_young_D1_BC1747_N04	-0.609154	7.93759	0
hHSC_young_D1_BC1748_N06	7.48428	9.4629	0
hHSC_young_D1_BC1749_N06	7.37812	6.29307	0
hHSC_young_D1_BC1750_N06	7.18427	11.6076	0
hHSC_young_D1_BC1751_N05	7.07082	3.73087	0
hHSC_young_D1_BC1752_N04	7.78794	5.7449	0
hHSC_young_D1_BC1753_N04	7.87657	6.27985	0
hHSC_young_D1_BC1754_N05	7.02114	5.01989	0
hHSC_young_D1_BC1755_N04	7.26108	6.79515	0
hHSC_young_D1_BC1756_N03	5.83057	8.42337	0
hHSC_young_D1_BC1757_N05	6.69982	7.57899	0
hHSC_young_D1_BC1758_N06	6.33825	4.76908	0
hHSC_young_D1_BC1759_N05	0.0607017	1.4473	0
hHSC_young_D1_BC1760_N04	8.20027	9.03093	0
hHSC_young_D1_BC1761_N03	6.4923	-0.462312	0
hHSC_young_D1_BC1762_N06	7.63283	7.67917	0
hHSC_young_D1_BC1763_N05	7.65043	5.61616	0
hHSC_young_D1_BC1764_N05	8.37584	9.54132	0
hHSC_young_D1_BC1765_N05	7.50806	9.40935	0
hHSC_young_D1_BC1766_N04	6.38127	0.998976	0
hHSC_young_D1_BC1767_N03	7.06292	12.9324	0
hHSC_young_D1_BC1768_N05	7.19748	8.11336	0
hHSC_young_D1_BC1769_N06	7.93698	9.34174	0
hHSC_young_D1_BC1770_N04	6.82607	7.86658	0
hHSC_young_D1_BC1771_N05	7.51611	6.39135	0
hHSC_young_D1_BC1772_N06	8.17075	5.05235	0
hHSC_young_D1_BC1773_N05	8.76175	7.58867	0
hHSC_young_D1_BC1774_N06	6.24254	6.04683	0
hHSC_young_D1_BC1775_N04	7.67763	5.459	0
hHSC_young_D1_BC1776_N03	7.56731	8.92984	0
hHSC_young_D1_BC1777_N05	8.05484	6.58559	0
hHSC_young_D1_BC1778_N04	10.6542	-5.00804	0
hHSC_young_D1_BC1779_N03	13.4424	3.02341	3
hHSC_young_D1_BC1780_N04	5.90133	0.29008	0
hHSC_young_D1_BC1781_N06	7.58566	6.97166	0
hHSC_young_D1_BC1782_N05	2.96829	5.84153	0
hHSC_young_D1_BC1783_N05	7.36816	5.44814	0
hHSC_young_D1_BC1784_N04	6.96378	9.29553	0
hHSC_young_D1_BC1785_N06	5.93878	7.14164	0
hHSC_young_D1_BC1786_N05	5.78473	6.61053	0
hHSC_young_D1_BC1787_N06	7.10015	6.76393	0
hHSC_young_D1_BC1788_N03	7.44081	3.66034	0
hHSC_young_D1_BC1789_N05	11.6975	4.4544	0
hHSC_young_D1_BC1790_N05	6.11327	7.0031	0
hHSC_young_D1_BC1791_N05	6.52446	4.73877	0
hHSC_young_D1_BC1792_N05	6.67632	5.21503	0
hHSC_young_D1_BC1793_N06	5.995	4.87307	0
hHSC_young_D1_BC1794_N02	7.88387	7.75632	0
hHSC_young_D1_BC1795_N03	7.00635	3.41171	0
hHSC_young_D1_BC1796_N05	5.52964	6.07188	0
hHSC_young_D1_BC1797_N04	6.83177	-0.293085	0
hHSC_young_D1_BC1798_N03	2.52011	9.3657	0
hHSC_young_D1_BC1799_N05	6.77057	1.48642	0
hHSC_young_D1_BC1800_N07	5.12757	4.2035	0
hHSC_young_D1_BC1801_N04	7.02466	1.83736	0
hHSC_young_D1_BC1802_N05	7.09872	5.14315	0
hHSC_young_D1_BC1803_N06	8.7957	8.05095	0
hHSC_young_D1_BC1804_N05	9.46496	11.4917	0
hHSC_young_D1_BC1805_N05	7.02872	8.3174	0
hHSC_young_D1_BC1806_N04	7.76317	5.48452	0
hHSC_young_D1_BC1807_N06	7.31384	6.41404	0
hHSC_young_D1_BC1808_N05	5.8203	0.938364	0
hHSC_young_D1_BC1809_N04	7.42488	5.78301	0
hHSC_young_D1_BC1810_N04	6.51087	4.20426	0
hHSC_young_D1_BC1811_N04	9.88094	3.28036	3
hHSC_young_D1_BC1812_N06	5.90789	7.80969	0
hHSC_young_D1_BC1813_N04	6.38762	7.55061	0
hHSC_young_D1_BC1814_N02	7.30275	4.69159	0
hHSC_young_D1_BC1815_N01	6.96322	5.15345	0
hHSC_young_D1_BC1816_N06	6.4488	6.34783	0
hHSC_young_D1_BC1817_N03	4.7216	2.93302	0
hHSC_young_D1_BC1818_N05	7.42026	7.15781	0
hHSC_young_D1_BC1819_N04	4.97881	7.68663	0
hHSC_young_D1_BC1820_N07	7.08856	1.08077	0
hHSC_young_D1_BC1821_N04	3.99118	-2.98968	0
hHSC_young_D1_BC1822_N06	8.32679	6.31339	0
hHSC_young_D1_BC1823_N03	7.47055	4.25966	0
hHSC_young_D1_BC1824_N05	6.63778	6.70576	0
hHSC_young_D1_BC1825_N07	7.23175	5.8055	0
hHSC_young_D1_BC1826_N05	7.41687	5.39575	0
hHSC_young_D1_BC1827_N05	6.22846	0.574627	0
hHSC_young_D1_BC1828_N06	8.41775	10.4914	0
hHSC_young_D1_BC1829_N06	8.9123	4.99037	3
hHSC_young_D1_BC1830_N04	6.68354	4.35581	0
hHSC_young_D1_BC1831_N05	5.22248	4.44343	0
hHSC_young_D1_BC1832_N02	7.0478	5.21523	0
hHSC_young_D1_BC1833_N07	7.24009	9.99503	0
hHSC_young_D1_BC1834_N02	7.412	5.83509	0
hHSC_young_D1_BC1835_N04	7.44324	4.35707	0
hHSC_young_D1_BC1836_N07	7.07067	4.81831	0
hHSC_young_D1_BC1837_N05	7.56066	7.65884	0
hHSC_young_D1_BC1838_N04	7.92876	5.60393	3
hHSC_young_D1_BC1839_N05	7.44156	8.68728	0
hHSC_young_D1_BC1840_N07	7.19302	6.04546	0
hHSC_young_D1_BC1841_N03	7.03732	7.46607	0
hHSC_young_D1_BC1842_N04	7.81123	9.02401	0
hHSC_young_D1_BC1843_N04	8.85318	5.63326	0
hHSC_young_D1_BC1844_N03	6.02815	0.5395	0
hHSC_young_D1_BC1845_N01	5.14545	4.90328	0
hHSC_young_D1_BC1846_N02	6.82696	1.70835	0
hHSC_young_D1_BC1847_N07	6.33271	4.81378	0
hHSC_young_D1_BC1848_N05	8.60769	7.68737	3
hHSC_young_D1_BC1849_N04	12.9629	0.563583	0
hHSC_young_D1_BC1850_N05	7.26673	5.28302	0
hHSC_young_D1_BC1851_N04	9.19054	11.3333	0
hHSC_young_D1_BC1852_N05	7.27472	5.75737	0
hHSC_young_D1_BC1853_N07	7.19292	7.44379	0
hHSC_young_D1_BC1854_N05	7.64962	5.30649	0
hHSC_young_D1_BC1855_N07	8.39046	5.35089	0
hHSC_young_D1_BC1856_N05	7.16618	4.23601	3
hHSC_young_D1_BC1857_N05	-0.94368	-2.36445	0
hHSC_young_D1_BC1858_N05	7.87422	8.38111	0
hHSC_young_D1_BC1859_N05	2.55171	2.98235	0
hHSC_young_D1_BC1860_N04	12.3288	-0.243672	0
hHSC_young_D1_BC1861_N03	6.61409	14.9053	0
hHSC_young_D1_BC1862_N04	8.60925	4.85596	0
hHSC_young_D1_BC1863_N05	7.53534	6.65216	0
hHSC_young_D1_BC1864_N05	7.98341	6.52542	0
hHSC_young_D1_BC1865_N04	3.79478	3.45521	0
hHSC_young_D1_BC1866_N05	5.25024	5.01218	0
hHSC_young_D1_BC1867_N04	-0.356623	12.7892	0
hHSC_young_D1_BC1868_N02	6.90149	5.51628	0
hHSC_young_D1_BC1869_N06	6.13665	4.44419	0
hHSC_young_D1_BC1870_N04	7.65887	5.59546	0
hHSC_young_D1_BC1871_N05	1.76149	2.73389	0
hHSC_young_D1_BC1872_N04	8.1685	7.99185	0
hHSC_young_D1_BC1873_N04	8.28102	5.28968	0
hHSC_young_D1_BC1874_N01	6.70585	5.29999	0
hHSC_young_D1_BC1875_N01	1.64633	9.27021	0
hHSC_young_D1_BC1877_N04	5.15054	2.46917	0
hHSC_young_D1_BC1878_N07	7.86923	8.58825	0
hHSC_young_D1_BC1879_N04	8.91348	8.23253	0
hHSC_young_D1_BC1880_N04	6.47393	4.05929	0
hHSC_young_D1_BC1881_N04	8.28182	5.15808	0
hHSC_young_D1_BC1882_N04	14.8924	2.03737	3
hHSC_young_D1_BC1883_N05	8.00685	5.20907	0
hHSC_young_D1_BC1884_N06	6.17146	5.50623	0
hHSC_young_D1_BC1885_N04	6.93073	6.63351	0
hHSC_young_D1_BC1886_N05	8.30905	6.39062	0
hHSC_young_D1_BC1887_N01	11.8586	4.13557	3
hHSC_young_D1_BC1888_N04	9.64624	10.6472	0
hHSC_young_D1_BC1889_N07	7.23236	6.96776	0
hHSC_young_D1_BC1890_N03	6.02776	3.83686	0
hHSC_young_D1_BC1891_N03	8.98807	5.48866	0
hHSC_young_D1_BC1892_N04	7.16003	3.79508	0
hHSC_young_D1_BC1893_N04	5.43441	8.50663	0
hHSC_young_D1_BC1894_N04	6.67955	4.17199	0
hHSC_young_D1_BC1895_N04	9.86227	-4.07425	0
hHSC_young_D1_BC1897_N04	5.9915	2.84329	0
hHSC_young_D1_BC1898_N08	8.77434	9.99942	0
hHSC_young_D1_BC1899_N01	6.85743	4.90484	0
hHSC_young_D1_BC1900_N04	6.5517	7.49433	0
hHSC_young_D1_BC1901_N03	7.58073	6.51632	0
hHSC_young_D1_BC1902_N04	6.70264	-0.767707	0
hHSC_young_D1_BC1903_N02	7.18291	5.79811	0
hHSC_young_D1_BC1904_N04	5.14599	6.91262	0
hHSC_young_D1_BC1905_N05	6.37714	0.550087	0
hHSC_young_D1_BC1906_N02	10.6414	-5.087	0
hHSC_young_D1_BC1907_N07	7.41181	6.0533	0
hHSC_young_D1_BC1908_N04	6.84546	4.37783	0
hHSC_young_D1_BC1909_N05	15.5242	-0.78173	0
hHSC_young_D1_BC1910_N03	7.13526	-9.1197	0
hHSC_young_D1_BC1911_N05	6.30628	3.90439	0
hHSC_young_D1_BC1912_N07	7.32478	5.33355	0
hHSC_young_D1_BC1913_N04	8.8146	4.76139	3
hHSC_young_D1_BC1914_N03	9.25852	12.7887	0
hHSC_young_D1_BC1915_N05	6.83457	5.81054	0
hHSC_young_D1_BC1916_N02	5.0373	5.53529	0
hHSC_young_D1_BC1917_N03	14.2063	-2.76168	0
hHSC_young_D1_BC1918_N03	2.80538	-2.40722	0
hHSC_young_D1_BC1919_N05	7.042	5.53667	0
hHSC_young_D1_BC1920_N02	7.23163	5.65978	0
hHSC_young_D1_BC1921_N06	8.9728	10.8439	0
hHSC_young_D1_BC1922_N06	6.27903	3.84675	0
hHSC_young_D1_BC1923_N05	7.03632	9.62649	0
hHSC_young_D1_BC1924_N07	6.61308	7.71814	0
hHSC_young_D1_BC1925_N07	9.43492	5.37432	3
hHSC_young_D1_BC1926_N05	6.80715	5.38045	0
hHSC_young_D1_BC1927_N04	7.34727	8.0405	0
hHSC_young_D1_BC1928_N04	8.08774	4.15503	0
hHSC_young_D1_BC1929_N02	7.64584	5.2843	0
hHSC_young_D1_BC1930_N06	9.69614	10.0482	0
hHSC_young_D1_BC1931_N05	7.96169	9.49678	0
hHSC_young_D1_BC1932_N04	6.00428	3.39548	0
hHSC_young_D1_BC1933_N03	6.55105	0.776696	0
hHSC_young_D1_BC1934_N05	6.88417	7.58943	0
hHSC_young_D1_BC1935_N06	7.42342	8.49945	0
hHSC_young_D1_BC1936_N02	8.69727	13.0109	0
hHSC_young_D1_BC1937_N02	8.57408	4.52956	0
hHSC_young_D1_BC1938_N06	7.85902	3.76346	0
hHSC_young_D1_BC1939_N06	7.15479	5.51715	0
hHSC_young_D1_BC1940_N04	6.49146	6.64619	0
hHSC_young_D1_BC1941_N03	8.96128	10.4096	0
hHSC_young_D1_BC1942_N04	8.0096	5.21108	0
hHSC_young_D1_BC1943_N03	7.84786	6.1659	0
hHSC_young_D1_BC1944_N05	6.34233	2.98204	0
hHSC_young_D1_BC1945_N05	7.57332	2.71175	0
hHSC_young_D1_BC1946_N06	8.34902	7.69353	0
hHSC_young_D1_BC1947_N05	7.40556	5.65027	0
hHSC_young_D1_BC1948_N06	8.13389	5.73664	0
hHSC_young_D1_BC1949_N02	15.0235	0.550346	0
hHSC_young_D1_BC1950_N04	7.61566	5.10898	0
hHSC_young_D1_BC1951_N04	7.23694	7.5129	0
hHSC_young_D1_BC1952_N06	7.35891	6.36683	0
hHSC_young_D1_BC1953_N05	7.57527	6.65277	0
hHSC_young_D1_BC1954_N05	8.34976	4.63588	0
hHSC_young_D1_BC1955_N01	0.605692	12.1672	0
hHSC_young_D1_BC1956_N06	5.90912	0.934884	0
hHSC_young_D1_BC1957_N04	7.97029	9.47087	0
hHSC_young_D1_BC1958_N02	6.32436	4.13324	0
hHSC_young_D1_BC1959_N06	5.17395	5.60994	0
hHSC_young_D1_BC1960_N02	11.3195	-4.59527	0
hHSC_young_D1_BC1961_N06	7.51226	5.78243	0
hHSC_young_D1_BC1962_N06	5.72552	-0.331153	0
hHSC_young_D1_BC1963_N03	5.64323	5.90372	0
hHSC_young_D1_BC1964_N02	7.72444	5.35081	0
hHSC_young_D1_BC1965_N05	6.44219	1.05622	0
hHSC_young_D1_BC1966_N06	9.42545	5.04488	3
hHSC_young_D1_BC1967_N07	7.46596	5.36679	0
hHSC_young_D1_BC1968_N05	4.92407	2.44427	0
hHSC_young_D1_BC1969_N06	9.75769	10.2609	0
hHSC_young_D1_BC1970_N02	6.20978	0.0712279	0
hHSC_young_D1_BC1971_N06	8.73804	5.23031	3
hHSC_young_D1_BC1972_N04	5.26988	7.16573	0
hHSC_young_D1_BC1973_N04	4.01396	6.91481	0
hHSC_young_D1_BC1974_N05	6.3122	3.11236	0
hHSC_young_D1_BC1975_N04	3.05119	8.18049	0
hHSC_young_D1_BC1976_N02	7.49755	5.59239	0
hHSC_young_D1_BC1977_N06	7.13162	5.75608	0
hHSC_young_D1_BC1978_N05	6.1514	3.79646	0
hHSC_young_D1_BC1979_N02	2.2215	-4.45337	0
hHSC_young_D1_BC1980_N06	7.11099	5.91952	0
hHSC_young_D1_BC1981_N05	6.66237	5.99446	0
hHSC_young_D1_BC1982_N03	-0.395275	-4.97253	0
hHSC_young_D1_BC1983_N03	7.27097	3.26593	0
hHSC_young_D1_BC1984_N01	9.17077	10.4282	0
hHSC_young_D1_BC1985_N03	5.79638	2.16645	0
hHSC_young_D1_BC1986_N05	6.33503	1.1068	0
hHSC_young_D1_BC1987_N03	6.14206	6.15082	0
hHSC_young_D1_BC1988_N03	6.77139	0.936738	0
hHSC_young_D1_BC1989_N03	7.01526	5.05944	0
hHSC_young_D1_BC1990_N04	7.36479	5.23357	0
hHSC_young_D1_BC1991_N04	9.69001	11.7257	0
hHSC_young_D1_BC1992_N07	8.9286	9.91271	0
hHSC_young_D1_BC1993_N01	4.28546	-0.392865	0
hHSC_young_D1_BC1994_N05	6.98524	2.98083	0
hHSC_young_D1_BC1995_N02	8.64466	11.2258	0
hHSC_young_D1_BC1996_N04	6.17295	0.363394	0
hHSC_young_D1_BC1997_N05	3.21617	5.98172	0
hHSC_young_D1_BC1998_N04	8.09436	4.26822	0
hHSC_young_D1_BC1999_N02	5.87063	3.81148	0
hHSC_young_D1_BC2000_N03	6.29647	1.09456	0
hHSC_young_D1_BC2001_N03	6.69846	4.81813	0
hHSC_young_D1_BC2002_N05	8.43955	4.38429	0
hHSC_young_D1_BC2003_N03	2.87392	7.57108	0
hHSC_young_D1_BC2005_N01	-0.7352	-2.38106	0
hHSC_young_D1_BC2006_N02	4.3685	0.430039	0
hHSC_young_D1_BC2007_N05	7.02227	1.35168	3
hHSC_young_D1_BC2008_N03	6.47545	0.959185	0
hHSC_young_D1_BC2009_N07	9.30342	11.1434	0
hHSC_young_D1_BC2010_N04	7.24691	4.20538	0
hHSC_young_D1_BC2011_N05	11.2148	-3.92982	0
hHSC_young_D1_BC2012_N02	6.55759	5.67274	0
[truncated: 7,975 more rows]

## Sheet: Fig. 3c
cell_id	umap_1	umap_2	nearest_cell_type
CD34_Donor1_S1_BC0767_N01	17.5515	-3.79223	MEP
CD34_Donor1_S1_BC0779_N01	9.16657	-13.4237	CMP
CD34_Donor1_S1_BC0443_N01	1.9569	-21.0463	CLP
CD34_Donor1_S1_BC1017_N01	9.30694	-13.4735	GMP
CD34_Donor1_S1_BC2289_N01	9.24377	-13.4531	HSC
CD34_Donor1_S1_BC2150_N01	9.42987	-13.6879	GMP
CD34_Donor1_S1_BC5639_N02	9.66739	-13.5357	GMP
CD34_Donor1_S1_BC2083_N01	9.4076	-13.6892	CLP
CD34_Donor1_S1_BC2145_N01	9.27457	-13.79	CLP
CD34_Donor1_S1_BC1548_N01	10.201	-13.2332	MEP
CD34_Donor1_S1_BC1260_N01	-17.3784	-13.6245	pDC
CD34_Donor1_S1_BC2597_N01	9.78403	-13.5451	CMP
CD34_Donor1_S1_BC1649_N02	9.34069	-13.3966	GMP
CD34_Donor1_S1_BC1915_N01	10.1999	-13.2287	MEP
CD34_Donor1_S1_BC0116_N01	-16.977	-13.3777	pDC
CD34_Donor1_S1_BC4587_N01	9.89478	-13.6274	GMP
CD34_Donor1_S1_BC0518_N01	9.04882	-13.3137	HSC
CD34_Donor1_S1_BC4727_N01	9.88348	-13.6322	GMP
CD34_Donor1_S1_BC5949_N01	9.92968	-13.6874	CMP
CD34_Donor1_S1_BC2116_N01	9.74146	-13.5735	GMP
CD34_Donor1_S1_BC2379_N01	9.4893	-13.4883	GMP
CD34_Donor1_S1_BC1231_N01	-5.97363	9.50612	GMP
CD34_Donor1_S1_BC1904_N02	-1.17452	5.24128	GMP
CD34_Donor1_S1_BC1334_N01	18.9007	3.60519	MEP
CD34_Donor1_S1_BC2105_N01	-6.93442	4.92043	GMP
CD34_Donor1_S1_BC5591_N01	-4.88429	15.0577	LMPP
CD34_Donor1_S1_BC2553_N01	21.0252	1.06823	MEP
CD34_Donor1_S1_BC0769_N01	-1.32276	-6.24498	GMP
CD34_Donor1_S1_BC3457_N01	-11.0662	-0.0432909	GMP
CD34_Donor1_S1_BC0375_N01	-0.291473	-18.7403	GMP
CD34_Donor1_S1_BC6213_N02	-1.85033	-7.47587	CMP
CD34_Donor1_S1_BC2067_N01	6.75994	11.7986	LMPP
CD34_Donor1_S1_BC5199_N02	17.3402	-1.24748	CMP
CD34_Donor1_S1_BC2407_N01	-12.0176	-0.380821	GMP
CD34_Donor1_S1_BC5462_N01	-5.72237	11.7824	GMP
CD34_Donor1_S1_BC5038_N02	5.94841	3.00384	LMPP
CD34_Donor1_S1_BC3758_N01	-6.44101	7.55343	GMP
CD34_Donor1_S1_BC4954_N01	18.7921	-2.26541	MEP
CD34_Donor1_S1_BC3402_N01	-3.22066	1.46904	GMP
CD34_Donor1_S1_BC0431_N01	-0.558867	2.06409	GMP
CD34_Donor1_S1_BC5468_N01	-11.8497	-13.1675	GMP
CD34_Donor1_S1_BC1451_N01	-2.17247	7.33786	GMP
CD34_Donor1_S1_BC4075_N01	-4.57059	12.4592	LMPP
CD34_Donor1_S1_BC0981_N01	-11.5878	-1.01595	GMP
CD34_Donor1_S1_BC4930_N02	5.42247	14.8296	MPP
CD34_Donor1_S1_BC0772_N01	-11.582	9.66884	GMP
CD34_Donor1_S1_BC4127_N02	-4.79295	-9.96077	GMP
CD34_Donor1_S1_BC7422_N02	2.11527	-22.7533	CLP
CD34_Donor1_S1_BC6958_N01	14.492	0.72068	CMP
CD34_Donor1_S1_BC7270_N02	1.91855	-21.0938	GMP
CD34_Donor1_S1_BC3719_N01	11.4876	-5.61556	CMP
CD34_Donor1_S1_BC3541_N01	-2.63404	5.47701	GMP
CD34_Donor1_S1_BC2361_N01	2.84878	-23.2703	CLP
CD34_Donor1_S1_BC5111_N01	-6.44988	5.62997	GMP
CD34_Donor1_S1_BC1150_N01	-8.05569	10.2159	GMP
CD34_Donor1_S1_BC1862_N01	-5.71593	-0.674569	GMP
CD34_Donor1_S1_BC1225_N01	22.6684	2.5721	MEP
CD34_Donor1_S1_BC5039_N02	-7.41641	-6.93585	GMP
CD34_Donor1_S1_BC2311_N01	-2.09818	-1.85591	CMP
CD34_Donor1_S1_BC2395_N01	15.4126	2.40854	CMP
CD34_Donor1_S1_BC0864_N01	-16.9629	-15.6258	pDC
CD34_Donor1_S1_BC1191_N01	10.5977	-9.63503	GMP
CD34_Donor1_S1_BC3551_N02	10.602	-9.63992	LMPP
CD34_Donor1_S1_BC0402_N01	-14.3251	3.0761	GMP
CD34_Donor1_S1_BC0156_N01	9.22161	-13.4401	GMP
CD34_Donor1_S1_BC1105_N01	9.14892	-13.3906	HSC
CD34_Donor1_S1_BC0797_N01	9.32925	-13.3108	GMP
CD34_Donor1_S1_BC1509_N01	9.40794	-13.3787	GMP
CD34_Donor1_S1_BC0082_N01	-1.3732	-19.8551	GMP
CD34_Donor1_S1_BC3412_N02	9.89699	-13.6292	GMP
CD34_Donor1_S1_BC0551_N01	9.18993	-13.4937	GMP
CD34_Donor1_S1_BC4375_N01	9.83944	-13.6189	GMP
CD34_Donor1_S1_BC1299_N01	9.13036	-13.4544	GMP
CD34_Donor1_S1_BC1602_N01	9.20184	-13.4351	LMPP
CD34_Donor1_S1_BC2504_N01	9.2301	-13.8344	CLP
CD34_Donor1_S1_BC5352_N01	9.96176	-13.6525	GMP
CD34_Donor1_S1_BC6099_N01	9.9461	-13.6475	GMP
CD34_Donor1_S1_BC0427_N01	-4.02175	-5.54758	GMP
CD34_Donor1_S1_BC0831_N01	-6.42178	12.7336	GMP
CD34_Donor1_S1_BC2524_N01	3.72723	0.384436	GMP
CD34_Donor1_S1_BC2826_N01	5.04704	-24.0457	CLP
CD34_Donor1_S1_BC4924_N02	10.6052	-9.59907	MEP
CD34_Donor1_S1_BC2128_N01	1.55835	10.3401	LMPP
CD34_Donor1_S1_BC0448_N01	-4.79342	11.3095	GMP
CD34_Donor1_S1_BC5041_N01	3.78131	-0.802138	LMPP
CD34_Donor1_S1_BC0148_N01	3.91669	-19.4453	CLP
CD34_Donor1_S1_BC1206_N01	10.6012	-9.64031	CLP
CD34_Donor1_S1_BC1608_N01	21.1862	-4.9441	MEP
CD34_Donor1_S1_BC0707_N01	-12.8705	-2.94781	GMP
CD34_Donor1_S1_BC6550_N01	-3.10547	0.59563	GMP
CD34_Donor1_S1_BC1723_N01	-0.830932	13.1304	CMP
CD34_Donor1_S1_BC4108_N01	18.8092	2.18465	MEP
CD34_Donor1_S1_BC1269_N01	-2.96314	14.9544	GMP
CD34_Donor1_S1_BC0351_N01	-7.09571	4.28701	GMP
CD34_Donor1_S1_BC2219_N01	6.94911	13.2142	MPP
CD34_Donor1_S1_BC3286_N01	2.66483	-18.9151	CLP
CD34_Donor1_S1_BC1257_N02	21.8244	-1.00567	MEP
CD34_Donor1_S1_BC0392_N01	22.3588	3.62828	MEP
CD34_Donor1_S1_BC1010_N01	-5.97128	14.4962	LMPP
CD34_Donor1_S1_BC1961_N01	-0.413577	12.6916	CMP
CD34_Donor1_S1_BC6664_N02	4.62025	13.9695	CMP
CD34_Donor1_S1_BC3092_N01	21.701	1.3961	MEP
CD34_Donor1_S1_BC4851_N02	2.52596	-23.7729	CLP
CD34_Donor1_S1_BC5597_N02	-2.18238	-6.51318	GMP
CD34_Donor1_S1_BC0748_N01	23.3266	-0.77571	MEP
CD34_Donor1_S1_BC0188_N01	-11.4473	-2.17556	GMP
CD34_Donor1_S1_BC5204_N02	-4.10384	16.1975	LMPP
CD34_Donor1_S1_BC1553_N01	-14.871	-0.0948749	GMP
CD34_Donor1_S1_BC1949_N01	-11.0243	3.67211	GMP
CD34_Donor1_S1_BC0785_N01	-14.9986	-2.88735	GMP
CD34_Donor1_S1_BC0502_N01	-12.4105	0.79797	GMP
CD34_Donor1_S1_BC2414_N02	-0.865554	11.6249	GMP
CD34_Donor1_S1_BC1657_N01	-1.378	8.61367	GMP
CD34_Donor1_S1_BC4316_N01	6.57859	13.9006	CMP
CD34_Donor1_S1_BC3099_N01	-3.58298	0.746128	GMP
CD34_Donor1_S1_BC6499_N02	-5.09295	-7.07781	GMP
CD34_Donor1_S1_BC3979_N01	-9.56969	-13.0937	LMPP
CD34_Donor1_S1_BC0281_N01	-11.1242	-3.53713	GMP
CD34_Donor1_S1_BC0809_N01	2.98956	-23.4337	CLP
CD34_Donor1_S1_BC5055_N01	1.46286	15.542	CMP
CD34_Donor1_S1_BC1841_N01	-13.0515	-9.06529	GMP
CD34_Donor1_S1_BC0197_N01	-6.02633	13.2779	LMPP
CD34_Donor1_S1_BC3252_N01	-12.696	0.259975	GMP
CD34_Donor1_S1_BC5743_N02	2.6318	7.76918	LMPP
CD34_Donor1_S1_BC3852_N01	1.35423	10.384	LMPP
CD34_Donor1_S1_BC1131_N02	18.9517	4.06068	MEP
CD34_Donor1_S1_BC0974_N01	-10.9063	5.04871	GMP
CD34_Donor1_S1_BC6833_N01	8.90791	11.6018	HSC
CD34_Donor1_S1_BC3632_N01	-9.12824	6.01706	GMP
CD34_Donor1_S1_BC4217_N01	12.6709	5.27852	CMP
CD34_Donor1_S1_BC2217_N01	2.85125	-24.0462	GMP
CD34_Donor1_S1_BC6626_N03	-10.5982	-13.707	GMP
CD34_Donor1_S1_BC1272_N01	-13.8411	-2.43706	GMP
CD34_Donor1_S1_BC3491_N01	-1.83217	-17.4564	CLP
CD34_Donor1_S1_BC5004_N01	-7.14556	2.56125	CMP
CD34_Donor1_S1_BC0236_N01	-7.57657	8.21883	GMP
CD34_Donor1_S1_BC0489_N01	-6.06145	11.6326	GMP
CD34_Donor1_S1_BC3514_N01	-6.72258	-4.84139	GMP
CD34_Donor1_S1_BC1787_N01	-9.13789	-12.89	GMP
CD34_Donor1_S1_BC4119_N01	2.04123	-25.9182	CLP
CD34_Donor1_S1_BC2292_N01	2.9535	9.20631	GMP
CD34_Donor1_S1_BC1365_N01	3.63531	-25.1787	CLP
CD34_Donor1_S1_BC2040_N01	-0.291069	6.59793	GMP
CD34_Donor1_S1_BC5046_N01	-2.16253	-4.59723	CMP
CD34_Donor1_S1_BC5489_N03	-14.1341	-10.8602	GMP
CD34_Donor1_S1_BC3240_N01	3.05765	10.0429	CMP
CD34_Donor1_S1_BC1908_N01	-12.7996	-8.22661	GMP
CD34_Donor1_S1_BC2045_N01	-3.3594	12.6956	GMP
CD34_Donor1_S1_BC1678_N01	-6.66787	12.7471	LMPP
CD34_Donor1_S1_BC2571_N01	-7.65339	12.1324	GMP
CD34_Donor1_S1_BC1389_N01	2.30982	-24.1614	CLP
CD34_Donor1_S1_BC0844_N01	0.0848562	10.0271	GMP
CD34_Donor1_S1_BC3188_N01	3.55019	-24.9863	CLP
CD34_Donor1_S1_BC5561_N02	5.95804	-10.528	GMP
CD34_Donor1_S1_BC4164_N01	20.4872	2.41289	MEP
CD34_Donor1_S1_BC7575_N02	0.229587	-6.61286	CMP
CD34_Donor1_S1_BC5492_N02	-0.527691	11.8667	CMP
CD34_Donor1_S1_BC3047_N01	-3.54062	13.4722	CMP
CD34_Donor1_S1_BC0907_N01	21.1248	1.41326	MEP
CD34_Donor1_S1_BC5371_N02	3.42021	8.65495	MPP
CD34_Donor1_S1_BC1431_N01	21.7226	2.92889	MEP
CD34_Donor1_S1_BC0251_N01	-12.3511	2.29949	GMP
CD34_Donor1_S1_BC0728_N01	-12.358	-11.2952	GMP
CD34_Donor1_S1_BC2337_N01	-9.16174	-4.00099	GMP
CD34_Donor1_S1_BC4731_N02	0.853967	13.7816	LMPP
CD34_Donor1_S1_BC1826_N01	5.20277	12.2829	MPP
CD34_Donor1_S1_BC2080_N01	-12.3985	-6.20364	GMP
CD34_Donor1_S1_BC0901_N01	-15.536	-14.0138	pDC
CD34_Donor1_S1_BC3031_N01	-3.66369	8.86426	GMP
CD34_Donor1_S1_BC5201_N01	7.20281	10.3777	MPP
CD34_Donor1_S1_BC0105_N01	-8.18164	3.31582	GMP
CD34_Donor1_S1_BC5166_N01	-10.005	-0.612973	GMP
CD34_Donor1_S1_BC0423_N01	-6.05241	3.0924	GMP
CD34_Donor1_S1_BC0043_N01	-6.372	3.03233	GMP
CD34_Donor1_S1_BC6232_N02	10.1366	-6.35282	CMP
CD34_Donor1_S1_BC1035_N01	-2.91157	6.69177	GMP
CD34_Donor1_S1_BC1012_N01	-14.1763	3.37237	GMP
CD34_Donor1_S1_BC5820_N02	0.513377	-2.68026	GMP
CD34_Donor1_S1_BC2772_N01	-9.22499	-13.4534	GMP
CD34_Donor1_S1_BC7011_N01	-14.2064	-3.06141	GMP
CD34_Donor1_S1_BC5631_N02	8.3984	12.07	LMPP
CD34_Donor1_S1_BC0262_N01	0.862762	-21.3309	GMP
CD34_Donor1_S1_BC0444_N01	-13.0806	4.74889	GMP
CD34_Donor1_S1_BC6544_N01	3.44407	8.25853	HSC
CD34_Donor1_S1_BC1633_N01	-7.65688	6.63199	GMP
CD34_Donor1_S1_BC1144_N01	-12.5148	-6.24552	GMP
CD34_Donor1_S1_BC5348_N01	3.70485	-19.556	CLP
CD34_Donor1_S1_BC5844_N01	14.5909	2.33602	CMP
CD34_Donor1_S1_BC7466_N02	3.6138	-0.152796	CMP
CD34_Donor1_S1_BC2666_N01	-8.52176	-3.90233	GMP
CD34_Donor1_S1_BC1085_N01	-8.11138	9.31208	GMP
CD34_Donor1_S1_BC5752_N02	-1.12008	9.71017	CMP
CD34_Donor1_S1_BC5973_N01	-2.97683	-0.497014	CMP
CD34_Donor1_S1_BC5014_N01	1.20342	-22.1564	CLP
CD34_Donor1_S1_BC0316_N01	-8.70436	11.0836	GMP
CD34_Donor1_S1_BC0130_N01	-8.2227	5.98656	GMP
CD34_Donor1_S1_BC4779_N01	10.0352	2.79145	CMP
CD34_Donor1_S1_BC0169_N01	-12.2515	-6.77477	GMP
CD34_Donor1_S1_BC0656_N01	-5.68539	4.45132	GMP
CD34_Donor1_S1_BC1325_N01	-13.403	-10.4772	GMP
CD34_Donor1_S1_BC1483_N01	-7.6755	-3.85767	GMP
CD34_Donor1_S1_BC5737_N02	14.9623	0.925253	CMP
CD34_Donor1_S1_BC0897_N01	-9.26047	10.6217	GMP
CD34_Donor1_S1_BC2175_N01	-12.5858	5.31317	GMP
CD34_Donor1_S1_BC0157_N01	22.0348	-2.04085	MEP
CD34_Donor1_S1_BC0268_N01	-10.0994	-0.667886	GMP
CD34_Donor1_S1_BC1710_N01	-3.03242	-18.7376	GMP
CD34_Donor1_S1_BC1119_N01	23.2848	0.715108	MEP
CD34_Donor1_S1_BC1805_N02	2.02321	-19.105	CLP
CD34_Donor1_S1_BC3604_N01	18.0831	4.28679	CMP
CD34_Donor1_S1_BC0020_N01	-11.4324	-0.91489	GMP
CD34_Donor1_S1_BC3312_N01	2.14445	14.2925	MPP
CD34_Donor1_S1_BC0738_N01	2.72056	-25.1186	CLP
CD34_Donor1_S1_BC1594_N01	20.995	-1.56423	MEP
CD34_Donor1_S1_BC2146_N01	-8.2913	8.23294	GMP
CD34_Donor1_S1_BC0313_N01	1.12051	-19.5822	GMP
CD34_Donor1_S1_BC4247_N01	6.6513	14.1543	MPP
CD34_Donor1_S1_BC0420_N01	3.10588	10.1255	LMPP
CD34_Donor1_S1_BC0292_N01	-8.27671	-7.39988	GMP
CD34_Donor1_S1_BC4093_N01	5.54587	12.6259	MPP
CD34_Donor1_S1_BC0468_N02	-18.0447	-14.4568	pDC
CD34_Donor1_S1_BC5099_N01	2.95458	16.4483	HSC
CD34_Donor1_S1_BC0363_N01	-10.3972	4.7881	GMP
CD34_Donor1_S1_BC4007_N02	-1.33857	8.01277	GMP
CD34_Donor1_S1_BC0395_N01	-4.28634	-0.366398	GMP
CD34_Donor1_S1_BC4965_N01	5.96426	10.3368	LMPP
CD34_Donor1_S1_BC6570_N02	16.0652	-2.33226	CMP
CD34_Donor1_S1_BC4144_N01	8.74203	10.8321	MPP
CD34_Donor1_S1_BC1145_N01	5.63375	9.60789	LMPP
CD34_Donor1_S1_BC3070_N01	0.996745	7.83584	GMP
CD34_Donor1_S1_BC0015_N01	-7.85826	-5.90601	GMP
CD34_Donor1_S1_BC0319_N01	9.70294	2.73857	CMP
CD34_Donor1_S1_BC1207_N01	-12.8892	1.83248	GMP
CD34_Donor1_S1_BC4116_N02	15.0036	0.391042	CMP
CD34_Donor1_S1_BC2506_N01	3.42208	14.411	LMPP
CD34_Donor1_S1_BC2315_N01	0.588395	15.4065	LMPP
CD34_Donor1_S1_BC2411_N01	3.41264	-24.5768	CLP
CD34_Donor1_S1_BC3950_N01	2.40847	-19.1746	CLP
CD34_Donor1_S1_BC1809_N01	0.472125	9.99796	LMPP
CD34_Donor1_S1_BC0218_N01	16.0347	4.8642	CMP
CD34_Donor1_S1_BC2122_N01	-4.03755	15.6112	LMPP
CD34_Donor1_S1_BC0800_N01	2.24761	-24.3476	CLP
CD34_Donor1_S1_BC0987_N01	0.129678	4.24797	GMP
CD34_Donor1_S1_BC1589_N01	3.20848	15.752	LMPP
CD34_Donor1_S1_BC3177_N01	-11.1854	7.44558	GMP
CD34_Donor1_S1_BC0614_N01	-15.1639	-13.2079	pDC
CD34_Donor1_S1_BC1113_N01	-0.996688	8.11504	GMP
CD34_Donor1_S1_BC0487_N01	-13.9953	-13.5932	GMP
CD34_Donor1_S1_BC3420_N01	-10.0935	10.1914	GMP
CD34_Donor1_S1_BC0777_N01	0.418494	-20.3854	GMP
CD34_Donor1_S1_BC5276_N02	-1.41886	10.806	GMP
CD34_Donor1_S1_BC0549_N01	1.25189	-19.7135	GMP
CD34_Donor1_S1_BC3593_N01	-7.97375	-13.6748	GMP
CD34_Donor1_S1_BC1609_N01	-11.1159	-12.2317	GMP
CD34_Donor1_S1_BC4605_N01	0.77928	11.0712	LMPP
CD34_Donor1_S1_BC3703_N01	20.9353	4.31317	MEP
CD34_Donor1_S1_BC1528_N01	1.97885	6.69602	GMP
CD34_Donor1_S1_BC3022_N02	-11.4536	-11.2068	GMP
CD34_Donor1_S1_BC2456_N03	-7.49542	-8.31008	GMP
CD34_Donor1_S1_BC3239_N01	4.50145	-24.1207	CLP
CD34_Donor1_S1_BC6450_N02	4.91984	15.8915	MPP
CD34_Donor1_S1_BC4095_N01	-8.51399	7.35027	CMP
CD34_Donor1_S1_BC1922_N01	-14.8656	0.212069	GMP
CD34_Donor1_S1_BC3386_N01	-14.4805	-14.9226	LMPP
CD34_Donor1_S1_BC3659_N02	5.11731	7.01169	CMP
CD34_Donor1_S1_BC4174_N02	-5.88845	13.2267	GMP
CD34_Donor1_S1_BC5231_N01	8.1765	13.007	MPP
CD34_Donor1_S1_BC1408_N01	-12.507	-0.725647	GMP
CD34_Donor1_S1_BC3179_N02	2.78292	-22.0451	CLP
CD34_Donor1_S1_BC0872_N01	23.5875	0.672797	MEP
CD34_Donor1_S1_BC0240_N01	-8.09795	-7.08789	GMP
CD34_Donor1_S1_BC3939_N01	-5.55211	15.0346	LMPP
CD34_Donor1_S1_BC2301_N02	22.3618	3.11125	MEP
CD34_Donor1_S1_BC3209_N01	2.31838	-25.4298	CLP
CD34_Donor1_S1_BC1073_N01	1.67272	-18.8107	GMP
CD34_Donor1_S1_BC1741_N01	0.202195	12.2975	HSC
CD34_Donor1_S1_BC1106_N01	2.55405	-25.6297	CLP
CD34_Donor1_S1_BC5432_N01	8.09552	7.27532	HSC
CD34_Donor1_S1_BC2263_N01	-6.72065	8.36667	GMP
CD34_Donor1_S1_BC4541_N01	-3.51441	8.08458	GMP
CD34_Donor1_S1_BC0841_N01	-2.69347	15.5312	LMPP
CD34_Donor1_S1_BC1801_N01	-12.2032	2.37439	GMP
CD34_Donor1_S1_BC0952_N01	-5.08419	12.7211	LMPP
CD34_Donor1_S1_BC0088_N01	1.32511	-19.6138	GMP
CD34_Donor1_S1_BC1268_N01	-3.21929	15.0665	LMPP
CD34_Donor1_S1_BC0167_N01	-13.8735	3.0786	GMP
CD34_Donor1_S1_BC2486_N02	14.9287	1.27813	CMP
CD34_Donor1_S1_BC3897_N02	-6.57099	0.173568	GMP
CD34_Donor1_S1_BC2347_N01	4.68152	15.1059	HSC
CD34_Donor1_S1_BC0338_N01	-8.97446	-12.6868	LMPP
CD34_Donor1_S1_BC1562_N02	-4.02532	2.62737	GMP
CD34_Donor1_S1_BC4953_N02	-12.2149	1.22432	GMP
CD34_Donor1_S1_BC0853_N01	-0.827013	-5.43945	HSC
CD34_Donor1_S1_BC1986_N01	3.98155	9.40548	LMPP
CD34_Donor1_S1_BC4455_N01	15.9741	3.35596	CMP
CD34_Donor1_S1_BC5227_N01	3.50759	15.3865	MPP
CD34_Donor1_S1_BC3859_N02	0.0277708	7.50379	GMP
CD34_Donor1_S1_BC3773_N01	8.02308	13.5071	LMPP
CD34_Donor1_S1_BC3013_N01	6.09195	15.0676	LMPP
CD34_Donor1_S1_BC2065_N01	-10.4235	-1.53783	GMP
CD34_Donor1_S1_BC0816_N01	-3.16436	3.96785	GMP
CD34_Donor1_S1_BC2536_N01	-1.04387	-5.34505	GMP
CD34_Donor1_S1_BC0655_N01	2.84195	-21.6876	CLP
CD34_Donor1_S1_BC4931_N01	-5.91914	-5.83989	GMP
CD34_Donor1_S1_BC4767_N01	-6.33031	12.3838	GMP
CD34_Donor1_S1_BC5598_N01	2.78058	7.84398	MPP
CD34_Donor1_S1_BC0266_N01	-2.21596	-18.3725	GMP
CD34_Donor1_S1_BC4132_N01	16.6371	-1.05445	CMP
CD34_Donor1_S1_BC3674_N01	4.2727	-19.8581	CLP
CD34_Donor1_S1_BC2095_N01	-5.7338	15.0082	LMPP
CD34_Donor1_S1_BC3387_N01	-5.18002	15.4308	LMPP
CD34_Donor1_S1_BC3526_N01	-2.394	9.88924	GMP
CD34_Donor1_S1_BC4513_N02	-11.2981	-13.2113	GMP
CD34_Donor1_S1_BC2807_N01	15.1355	2.63707	CMP
CD34_Donor1_S1_BC0787_N01	-8.45933	-7.44491	GMP
CD34_Donor1_S1_BC1699_N01	0.858293	8.14549	CMP
CD34_Donor1_S1_BC2678_N01	-5.66528	7.73552	LMPP
CD34_Donor1_S1_BC0463_N01	12.9611	-0.132255	CMP
CD34_Donor1_S1_BC4910_N01	-8.94185	7.31692	GMP
CD34_Donor1_S1_BC5942_N01	2.6456	12.6654	MPP
CD34_Donor1_S1_BC5140_N02	19.8474	-0.84937	MEP
CD34_Donor1_S1_BC3101_N01	18.6027	2.39252	MEP
CD34_Donor1_S1_BC0733_N01	1.95822	9.60128	GMP
CD34_Donor1_S1_BC4177_N01	-8.63679	-11.8066	GMP
CD34_Donor1_S1_BC3165_N01	15.0575	5.32093	CMP
CD34_Donor1_S1_BC4830_N02	-2.55979	-3.91504	GMP
CD34_Donor1_S1_BC6025_N02	-3.09095	8.86087	GMP
CD34_Donor1_S1_BC0077_N01	-5.81693	6.30098	GMP
CD34_Donor1_S1_BC0249_N01	-1.78947	-18.8908	GMP
CD34_Donor1_S1_BC4206_N01	-0.122521	2.58552	CMP
CD34_Donor1_S1_BC3008_N01	0.373098	-20.3123	GMP
CD34_Donor1_S1_BC6472_N02	-10.9502	-13.2584	GMP
CD34_Donor1_S1_BC4465_N02	13.0866	3.06388	HSC
CD34_Donor1_S1_BC4596_N01	-8.84231	8.43927	GMP
CD34_Donor1_S1_BC0078_N01	-2.12283	-18.0466	GMP
CD34_Donor1_S1_BC1214_N02	15.3871	2.72031	CMP
CD34_Donor1_S1_BC5980_N02	13.4183	0.435755	CMP
CD34_Donor1_S1_BC3171_N01	16.1515	4.55366	CMP
CD34_Donor1_S1_BC1726_N01	-9.0993	10.0672	GMP
CD34_Donor1_S1_BC0874_N01	-10.3891	4.21714	GMP
CD34_Donor1_S1_BC5738_N02	0.747643	-0.29815	HSC
CD34_Donor1_S1_BC0923_N01	-5.90058	9.32161	GMP
CD34_Donor1_S1_BC1985_N01	-13.62	-9.18103	GMP
CD34_Donor1_S1_BC2729_N01	4.54212	15.0031	HSC
CD34_Donor1_S1_BC6353_N01	-2.05138	-17.3731	GMP
CD34_Donor1_S1_BC6539_N02	-3.40847	10.3171	GMP
CD34_Donor1_S1_BC0613_N01	-10.9917	7.50674	GMP
CD34_Donor1_S1_BC2735_N01	-0.782256	2.08361	GMP
CD34_Donor1_S1_BC0464_N01	-13.2829	-8.85092	GMP
CD34_Donor1_S1_BC2987_N05	-0.844959	14.8659	HSC
CD34_Donor1_S1_BC1110_N01	6.16901	9.33329	LMPP
CD34_Donor1_S1_BC3863_N01	-1.02228	8.82335	CMP
CD34_Donor1_S1_BC6045_N02	-2.1027	6.32965	GMP
CD34_Donor1_S1_BC1716_N04	-11.34	-6.74982	GMP
CD34_Donor1_S1_BC2173_N01	6.5421	12.8501	HSC
CD34_Donor1_S1_BC3161_N01	2.55726	17.2899	HSC
CD34_Donor1_S1_BC2746_N01	-11.7875	7.45067	GMP
CD34_Donor1_S1_BC3471_N01	-2.35735	-1.54833	GMP
CD34_Donor1_S1_BC1146_N01	-6.19044	13.864	LMPP
CD34_Donor1_S1_BC3189_N01	-12.3121	1.41394	GMP
CD34_Donor1_S1_BC5430_N02	-0.133505	0.785609	CMP
CD34_Donor1_S1_BC1223_N01	-2.2645	15.2318	LMPP
CD34_Donor1_S1_BC2628_N01	0.687992	16.5502	LMPP
CD34_Donor1_S1_BC1132_N01	-11.3261	5.75631	GMP
CD34_Donor1_S1_BC2856_N01	8.04083	10.9163	HSC
CD34_Donor1_S1_BC2258_N01	22.0812	3.46828	MEP
CD34_Donor1_S1_BC1289_N01	-18.4497	-15.4296	pDC
CD34_Donor1_S1_BC1969_N01	7.88108	11.014	MPP
CD34_Donor1_S1_BC2753_N01	22.3004	1.44156	MEP
CD34_Donor1_S1_BC2074_N01	-3.05909	-18.1639	GMP
CD34_Donor1_S1_BC0538_N01	-12.1787	4.97795	GMP
CD34_Donor1_S1_BC1330_N01	0.189324	-22.8068	GMP
CD34_Donor1_S1_BC0255_N01	-5.07415	6.1004	GMP
CD34_Donor1_S1_BC0012_N01	-6.85744	6.10398	GMP
CD34_Donor1_S1_BC5546_N02	-3.31057	0.245647	GMP
CD34_Donor1_S1_BC4899_N02	-4.8683	9.6306	GMP
CD34_Donor1_S1_BC2304_N01	-0.372433	12.7656	LMPP
CD34_Donor1_S1_BC1278_N01	-0.477945	-19.7125	GMP
CD34_Donor1_S1_BC3166_N01	7.69265	12.8976	MPP
CD34_Donor1_S1_BC3076_N01	14.4598	4.2915	CMP
CD34_Donor1_S1_BC2418_N01	-1.23312	15.8961	CMP
CD34_Donor1_S1_BC4381_N01	3.57635	-24.5281	CLP
CD34_Donor1_S1_BC0537_N01	-4.79272	12.1351	GMP
CD34_Donor1_S1_BC0211_N01	2.13424	-21.0953	CLP
CD34_Donor1_S1_BC3810_N02	1.40972	4.48682	GMP
CD34_Donor1_S1_BC0683_N01	0.256382	1.22158	GMP
CD34_Donor1_S1_BC1086_N01	20.0586	-4.55654	MEP
CD34_Donor1_S1_BC3528_N01	2.07309	-22.9998	CLP
CD34_Donor1_S1_BC6013_N02	3.83926	8.09445	CMP
CD34_Donor1_S1_BC1097_N01	-6.87942	7.33647	CMP
CD34_Donor1_S1_BC1843_N01	-3.68205	12.847	LMPP
CD34_Donor1_S1_BC0803_N01	-2.91999	-18.7802	GMP
CD34_Donor1_S1_BC1501_N01	11.3863	-0.861704	CMP
CD34_Donor1_S1_BC3397_N01	21.8414	2.53834	MEP
CD34_Donor1_S1_BC7214_N04	1.50801	-22.328	GMP
CD34_Donor1_S1_BC2278_N01	3.29555	-25.2341	CLP
CD34_Donor1_S1_BC0452_N02	22.6893	-1.06621	MEP
CD34_Donor1_S1_BC1426_N01	-15.4633	-13.9273	GMP
CD34_Donor1_S1_BC0915_N01	-12.3429	-1.86089	GMP
CD34_Donor1_S1_BC3868_N02	-9.35292	-11.861	GMP
CD34_Donor1_S1_BC3552_N01	18.1851	0.735876	MEP
CD34_Donor1_S1_BC0580_N01	-6.13311	5.44151	LMPP
CD34_Donor1_S1_BC2662_N01	5.1878	11.9966	HSC
CD34_Donor1_S1_BC1724_N01	22.1084	3.56785	MEP
CD34_Donor1_S1_BC5927_N02	-7.3155	-14.1808	GMP
CD34_Donor1_S1_BC2763_N02	2.17691	-23.1638	CLP
CD34_Donor1_S1_BC5679_N02	4.426	-20.0372	CLP
CD34_Donor1_S1_BC7440_N02	-9.1566	-11.5409	GMP
CD34_Donor1_S1_BC7373_N02	5.56592	-21.8399	CLP
CD34_Donor1_S1_BC2649_N01	-3.66442	14.2869	LMPP
CD34_Donor1_S1_BC1838_N01	-3.69552	9.83985	HSC
CD34_Donor1_S1_BC7448_N05	1.93264	-24.8269	CLP
CD34_Donor1_S1_BC0226_N01	1.24388	-24.1567	CLP
CD34_Donor1_S1_BC5460_N01	6.06792	4.49206	LMPP
CD34_Donor1_S1_BC0312_N01	22.7315	2.46116	MEP
CD34_Donor1_S1_BC3682_N02	-11.3632	6.80493	GMP
CD34_Donor1_S1_BC3268_N02	3.23156	13.0355	HSC
CD34_Donor1_S1_BC1473_N01	-3.00967	13.6296	CMP
CD34_Donor1_S1_BC3686_N01	7.63125	5.6093	HSC
CD34_Donor1_S1_BC2513_N01	-12.4192	-13.9077	GMP
CD34_Donor1_S1_BC1127_N01	0.540053	15.7341	LMPP
CD34_Donor1_S1_BC0786_N01	0.375088	9.49617	CMP
CD34_Donor1_S1_BC0118_N01	20.3184	2.92171	MEP
CD34_Donor1_S1_BC1461_N01	21.8266	3.11971	MEP
CD34_Donor1_S1_BC0950_N01	19.0245	-0.937345	MEP
CD34_Donor1_S1_BC2762_N01	22.5412	0.638397	MEP
CD34_Donor1_S1_BC5161_N01	2.4225	-0.930316	CMP
CD34_Donor1_S1_BC6146_N02	-0.332893	16.3787	CMP
CD34_Donor1_S1_BC1185_N01	22.1493	2.54467	MEP
CD34_Donor1_S1_BC1579_N01	-13.2039	1.27888	GMP
CD34_Donor1_S1_BC5269_N02	21.1297	-3.04	MEP
CD34_Donor1_S1_BC0187_N01	-11.6022	-3.81831	GMP
CD34_Donor1_S1_BC3616_N01	-2.12498	3.77546	GMP
CD34_Donor1_S1_BC5188_N02	-3.84351	2.85845	GMP
CD34_Donor1_S1_BC2884_N03	22.0015	1.74595	CMP
CD34_Donor1_S1_BC2454_N01	-5.59229	10.9833	GMP
CD34_Donor1_S1_BC1852_N01	1.4383	-24.5436	CLP
CD34_Donor1_S1_BC3936_N01	3.36348	-20.3261	CLP
CD34_Donor1_S1_BC0412_N01	-9.1072	-13.1931	LMPP
CD34_Donor1_S1_BC6494_N01	7.80247	1.74454	CMP
CD34_Donor1_S1_BC4893_N01	1.69898	-18.7774	GMP
CD34_Donor1_S1_BC2331_N01	-2.86878	12.9857	CMP
CD34_Donor1_S1_BC3146_N01	-11.3718	-8.04742	GMP
CD34_Donor1_S1_BC3475_N01	0.652283	15.5942	LMPP
CD34_Donor1_S1_BC0854_N01	-5.99217	13.0386	LMPP
CD34_Donor1_S1_BC0422_N01	-1.02079	2.09877	GMP
CD34_Donor1_S1_BC0795_N01	3.15162	-19.6865	CLP
CD34_Donor1_S1_BC1074_N01	3.78831	-22.0672	CLP
CD34_Donor1_S1_BC3159_N01	-13.1262	-10.1045	GMP
CD34_Donor1_S1_BC6553_N02	1.37668	-3.36772	GMP
CD34_Donor1_S1_BC4917_N02	-16.8556	-15.5436	GMP
CD34_Donor1_S1_BC3683_N02	5.85711	8.54344	LMPP
CD34_Donor1_S1_BC3069_N01	4.01882	-25.3026	CLP
CD34_Donor1_S1_BC5051_N01	2.86968	-19.4122	CLP
CD34_Donor1_S1_BC3607_N01	9.73359	10.9348	MPP
CD34_Donor1_S1_BC3578_N02	1.72043	9.84594	LMPP
CD34_Donor1_S1_BC3804_N02	-11.9644	5.66679	GMP
CD34_Donor1_S1_BC4408_N01	-5.30895	0.448299	GMP
CD34_Donor1_S1_BC2542_N02	4.66988	-18.499	CLP
CD34_Donor1_S1_BC4060_N01	-5.63484	1.78174	GMP
CD34_Donor1_S1_BC3078_N01	-3.31489	-18.4962	GMP
CD34_Donor1_S1_BC0328_N01	21.9344	0.529408	CMP
CD34_Donor1_S1_BC4334_N01	-7.47881	-13.4326	LMPP
CD34_Donor1_S1_BC6631_N02	2.90406	-2.90746	GMP
CD34_Donor1_S1_BC1028_N01	-4.42558	16.0083	LMPP
CD34_Donor1_S1_BC3849_N01	6.49455	11.0286	MPP
CD34_Donor1_S1_BC1377_N01	1.64567	-23.3037	CLP
CD34_Donor1_S1_BC0302_N01	16.4174	4.16379	CMP
CD34_Donor1_S1_BC0382_N01	-6.82544	9.13119	GMP
CD34_Donor1_S1_BC3014_N01	4.37162	-24.6262	CLP
CD34_Donor1_S1_BC3943_N02	14.4068	4.83867	CMP
CD34_Donor1_S1_BC0802_N01	-7.73284	10.243	GMP
CD34_Donor1_S1_BC2357_N01	2.0917	16.9682	HSC
CD34_Donor1_S1_BC0238_N01	-0.0554263	-19.9677	GMP
CD34_Donor1_S1_BC0531_N01	15.259	2.72317	MPP
CD34_Donor1_S1_BC0301_N01	-0.744393	-18.7137	GMP
CD34_Donor1_S1_BC6076_N01	2.19649	4.03636	GMP
CD34_Donor1_S1_BC1331_N01	-0.324096	-20.283	GMP
CD34_Donor1_S1_BC1573_N01	-6.22674	9.70806	GMP
CD34_Donor1_S1_BC5364_N02	-2.6187	7.5977	GMP
CD34_Donor1_S1_BC1067_N01	-10.7332	-13.9958	GMP
CD34_Donor1_S1_BC4244_N01	-1.81786	-5.83303	GMP
CD34_Donor1_S1_BC1991_N01	2.8324	16.6318	HSC
CD34_Donor1_S1_BC2883_N01	-8.17786	10.7559	CMP
CD34_Donor1_S1_BC0855_N01	6.04891	12.7979	HSC
CD34_Donor1_S1_BC0734_N01	-1.95339	1.51142	GMP
CD34_Donor1_S1_BC6740_N01	6.75457	6.14546	HSC
CD34_Donor1_S1_BC6151_N02	2.64058	-1.17793	GMP
CD34_Donor1_S1_BC0585_N01	-13.0294	-2.76954	GMP
CD34_Donor1_S1_BC0925_N01	-13.1667	-14.4614	GMP
CD34_Donor1_S1_BC3826_N01	-5.12682	4.83042	GMP
CD34_Donor1_S1_BC0094_N01	-6.65262	6.46376	GMP
CD34_Donor1_S1_BC3110_N01	-12.0287	4.58137	GMP
CD34_Donor1_S1_BC0140_N01	-8.55746	10.0971	GMP
CD34_Donor1_S1_BC6536_N02	0.829755	2.57481	GMP
CD34_Donor1_S1_BC1032_N01	-6.18977	13.9919	GMP
CD34_Donor1_S1_BC1810_N01	-2.8927	14.0713	LMPP
CD34_Donor1_S1_BC1251_N01	0.120976	12.5321	LMPP
CD34_Donor1_S1_BC4668_N01	0.973213	-24.9695	GMP
CD34_Donor1_S1_BC4911_N01	6.53393	4.38657	LMPP
CD34_Donor1_S1_BC0079_N01	0.748865	-18.0745	LMPP
CD34_Donor1_S1_BC0207_N01	-10.6603	1.38344	GMP
CD34_Donor1_S1_BC3985_N02	1.73573	-24.8554	CLP
CD34_Donor1_S1_BC0986_N01	-2.32252	16.099	GMP
CD34_Donor1_S1_BC2505_N01	-4.00618	16.0287	LMPP
CD34_Donor1_S1_BC3653_N01	0.384864	-12.7602	GMP
CD34_Donor1_S1_BC1496_N01	-8.69029	9.21155	GMP
CD34_Donor1_S1_BC2635_N01	-4.92716	14.6994	LMPP
CD34_Donor1_S1_BC2336_N01	3.65226	12.5181	HSC
CD34_Donor1_S1_BC5917_N01	6.03195	7.90463	HSC
CD34_Donor1_S1_BC0561_N01	-8.15209	11.3241	GMP
CD34_Donor1_S1_BC6856_N03	17.5939	-1.64487	MEP
CD34_Donor1_S1_BC2194_N01	-7.09612	7.54019	GMP
CD34_Donor1_S1_BC1672_N01	4.6244	13.3429	HSC
CD34_Donor1_S1_BC2343_N02	6.62682	4.13824	LMPP
CD34_Donor1_S1_BC7188_N01	-4.96545	5.69413	GMP
CD34_Donor1_S1_BC5500_N02	2.85312	-25.1009	CLP
CD34_Donor1_S1_BC3644_N02	-5.6668	-1.367	GMP
CD34_Donor1_S1_BC3339_N01	-2.69935	13.4521	LMPP
CD34_Donor1_S1_BC4194_N01	10.9725	-5.08552	CMP
CD34_Donor1_S1_BC2298_N01	3.06234	5.52611	GMP
CD34_Donor1_S1_BC1780_N01	-5.69566	11.2952	GMP
CD34_Donor1_S1_BC3775_N01	3.1056	-25.6502	CLP
CD34_Donor1_S1_BC1450_N01	-2.52958	4.60341	GMP
CD34_Donor1_S1_BC3568_N01	20.04	-0.14046	MEP
CD34_Donor1_S1_BC2686_N01	-10.0168	-12.8435	GMP
CD34_Donor1_S1_BC1042_N01	0.538862	13.0272	LMPP
CD34_Donor1_S1_BC4766_N01	5.97491	14.3737	CMP
CD34_Donor1_S1_BC0280_N01	2.43295	-18.9851	CLP
CD34_Donor1_S1_BC5190_N01	3.71881	-19.127	CLP
CD34_Donor1_S1_BC4780_N01	4.65236	3.48961	GMP
CD34_Donor1_S1_BC1596_N01	-6.2222	-9.65418	GMP
CD34_Donor1_S1_BC6785_N01	1.04903	-19.5557	CLP
CD34_Donor1_S1_BC4404_N01	7.76047	8.2744	HSC
CD34_Donor1_S1_BC2189_N01	-3.1607	-18.054	GMP
CD34_Donor1_S1_BC3790_N01	-5.45579	15.6815	LMPP
CD34_Donor1_S1_BC0944_N01	-6.96103	7.84138	GMP
CD34_Donor1_S1_BC2030_N01	-9.68496	-5.09577	GMP
CD34_Donor1_S1_BC5687_N02	5.45443	13.0244	MPP
CD34_Donor1_S1_BC6040_N01	3.95859	-19.9179	CLP
CD34_Donor1_S1_BC3026_N01	-3.96241	-2.47341	GMP
CD34_Donor1_S1_BC5911_N02	19.9846	-5.21953	CMP
CD34_Donor1_S1_BC5129_N01	-2.63685	-2.2964	GMP
CD34_Donor1_S1_BC1438_N01	-4.81722	13.9797	LMPP
CD34_Donor1_S1_BC2576_N01	0.715989	16.0629	LMPP
CD34_Donor1_S1_BC5483_N01	9.16114	0.0627502	LMPP
CD34_Donor1_S1_BC6762_N01	2.167	-19.0855	CLP
CD34_Donor1_S1_BC0519_N01	0.857018	-19.8521	GMP
CD34_Donor1_S1_BC2393_N01	-11.4453	-5.36794	GMP
CD34_Donor1_S1_BC2354_N01	0.585164	-23.3261	GMP
CD34_Donor1_S1_BC0839_N01	-4.72797	4.70217	GMP
CD34_Donor1_S1_BC0305_N01	-6.95559	2.49364	GMP
CD34_Donor1_S1_BC0713_N01	-12.7751	-14.1514	GMP
CD34_Donor1_S1_BC0740_N01	3.40555	15.706	HSC
CD34_Donor1_S1_BC0599_N01	-8.40479	-7.93774	CMP
CD34_Donor1_S1_BC1317_N01	-0.043597	9.98599	GMP
CD34_Donor1_S1_BC1354_N01	14.8383	2.01092	CMP
CD34_Donor1_S1_BC0775_N01	1.15938	-19.8882	GMP
CD34_Donor1_S1_BC0355_N01	-5.61359	4.2229	GMP
CD34_Donor1_S1_BC0017_N01	-5.3071	5.71477	GMP
CD34_Donor1_S1_BC3034_N01	-6.78053	-0.983702	GMP
CD34_Donor1_S1_BC5393_N01	22.6006	1.34532	MEP
CD34_Donor1_S1_BC0678_N01	3.71744	-18.9225	CLP
CD34_Donor1_S1_BC0947_N01	-8.50997	9.63267	GMP
CD34_Donor1_S1_BC3310_N02	-4.38253	11.4295	GMP
CD34_Donor1_S1_BC3694_N01	-7.12803	13.6711	CMP
CD34_Donor1_S1_BC1254_N01	4.02773	-24.2193	CLP
CD34_Donor1_S1_BC0940_N01	21.5471	2.88408	MEP
CD34_Donor1_S1_BC6727_N01	8.90045	11.381	LMPP
CD34_Donor1_S1_BC3322_N01	-3.27687	1.28549	GMP
CD34_Donor1_S1_BC1582_N01	-8.22195	-13.6382	GMP
CD34_Donor1_S1_BC1756_N02	3.62213	14.6915	HSC
CD34_Donor1_S1_BC3016_N01	5.89947	10.726	LMPP
CD34_Donor1_S1_BC2364_N01	-1.41985	3.93451	GMP
CD34_Donor1_S1_BC2636_N01	-13.8261	-2.67857	GMP
CD34_Donor1_S1_BC6056_N02	-1.61178	-7.49978	GMP
CD34_Donor1_S1_BC0666_N01	-12.796	2.34369	GMP
CD34_Donor1_S1_BC4403_N01	-4.753	7.01468	GMP
CD34_Donor1_S1_BC2299_N01	7.47801	10.3093	CMP
CD34_Donor1_S1_BC2269_N01	3.42284	-25.2685	CLP
CD34_Donor1_S1_BC0942_N01	-10.6605	7.46927	GMP
CD34_Donor1_S1_BC2489_N01	2.13302	-25.8727	CLP
CD34_Donor1_S1_BC2704_N01	12.7901	0.0294029	CMP
CD34_Donor1_S1_BC1516_N01	0.308443	-20.1141	GMP
CD34_Donor1_S1_BC1808_N01	1.21998	16.1203	HSC
CD34_Donor1_S1_BC1705_N01	20.6029	4.18173	MEP
CD34_Donor1_S1_BC5484_N01	4.60585	-18.525	CMP
CD34_Donor1_S1_BC2957_N01	16.7017	4.30512	CMP
CD34_Donor1_S1_BC2897_N01	5.16335	14.7601	LMPP
CD34_Donor1_S1_BC0919_N01	0.865193	-19.7893	GMP
CD34_Donor1_S1_BC7430_N01	-4.84553	3.55189	GMP
CD34_Donor1_S1_BC5584_N02	-7.64115	-1.11325	GMP
CD34_Donor1_S1_BC2126_N01	2.18287	-20.6612	CLP
CD34_Donor1_S1_BC5016_N01	-4.93116	-3.62489	GMP
CD34_Donor1_S1_BC0089_N01	12.4239	5.05571	CMP
CD34_Donor1_S1_BC1398_N01	-3.06539	12.0166	GMP
CD34_Donor1_S1_BC0449_N01	20.6476	-2.19029	MEP
CD34_Donor1_S1_BC2759_N01	2.43276	16.2111	CMP
CD34_Donor1_S1_BC1153_N01	22.6746	1.61832	MEP
CD34_Donor1_S1_BC1469_N01	-7.68448	4.8591	GMP
CD34_Donor1_S1_BC0205_N01	-13.8525	-7.66713	GMP
CD34_Donor1_S1_BC5781_N01	-0.820994	13.2205	LMPP
CD34_Donor1_S1_BC0690_N01	-0.734457	15.5236	CMP
CD34_Donor1_S1_BC3765_N01	6.9403	12.3934	HSC
CD34_Donor1_S1_BC3827_N01	-10.874	5.6912	GMP
CD34_Donor1_S1_BC0436_N01	-5.5002	12.3744	CMP
CD34_Donor1_S1_BC0023_N01	-13.117	-6.38369	GMP
CD34_Donor1_S1_BC0348_N01	22.0885	3.01242	MEP
CD34_Donor1_S1_BC3650_N01	2.31813	-19.0947	CLP
CD34_Donor1_S1_BC4019_N01	-3.92235	7.67003	GMP
CD34_Donor1_S1_BC2701_N01	-0.232875	3.00386	GMP
CD34_Donor1_S1_BC4630_N01	-6.83634	12.8634	GMP
CD34_Donor1_S1_BC2229_N01	7.74526	9.99907	LMPP
CD34_Donor1_S1_BC0896_N01	22.2703	1.29779	MEP
CD34_Donor1_S1_BC1281_N02	-4.15857	0.208139	GMP
CD34_Donor1_S1_BC2949_N01	-8.65144	9.92202	GMP
CD34_Donor1_S1_BC2066_N01	-8.02571	11.6656	GMP
CD34_Donor1_S1_BC5892_N01	-0.805431	13.7814	LMPP
CD34_Donor1_S1_BC6419_N02	10.6259	-5.11426	CMP
CD34_Donor1_S1_BC0212_N01	-7.36168	1.32416	GMP
CD34_Donor1_S1_BC0497_N01	0.626892	8.63116	GMP
CD34_Donor1_S1_BC2919_N01	-8.78597	3.43233	GMP
CD34_Donor1_S1_BC0470_N01	-2.08712	14.6603	CMP
CD34_Donor1_S1_BC2780_N01	-5.79021	10.6119	LMPP
CD34_Donor1_S1_BC1614_N01	7.8233	13.1399	MPP
CD34_Donor1_S1_BC5952_N03	5.60384	-1.51805	CMP
CD34_Donor1_S1_BC1058_N01	2.41401	-24.3629	CLP
CD34_Donor1_S1_BC5338_N02	20.1743	-4.37817	MEP
CD34_Donor1_S1_BC0909_N01	4.2305	-23.6368	CLP
CD34_Donor1_S1_BC3501_N01	-0.21996	15.172	CMP
CD34_Donor1_S1_BC0525_N01	3.34773	-21.2774	CLP
CD34_Donor1_S1_BC2425_N01	-2.49002	-2.50398	GMP
CD34_Donor1_S1_BC4430_N01	5.516	10.486	MPP
CD34_Donor1_S1_BC0843_N01	5.68702	12.4958	CMP
CD34_Donor1_S1_BC0189_N01	-0.0875289	-20.3704	GMP
CD34_Donor1_S1_BC2663_N01	-1.7983	12.0155	GMP
CD34_Donor1_S1_BC1397_N01	-0.952991	15.6086	HSC
CD34_Donor1_S1_BC5452_N01	4.99807	-21.8982	CLP
CD34_Donor1_S1_BC4599_N02	-4.40609	-1.24071	CMP
CD34_Donor1_S1_BC0051_N01	10.9488	3.79838	CMP
CD34_Donor1_S1_BC4260_N01	-7.94252	0.26965	GMP
CD34_Donor1_S1_BC0081_N01	14.8465	1.60645	CMP
CD34_Donor1_S1_BC2527_N01	-8.6067	-13.4912	GMP
CD34_Donor1_S1_BC0565_N01	-6.77088	4.87102	GMP
CD34_Donor1_S1_BC3599_N02	20.6335	0.0639585	MEP
CD34_Donor1_S1_BC3439_N01	11.8528	4.02844	CMP
CD34_Donor1_S1_BC5542_N01	14.7754	5.21375	CMP
CD34_Donor1_S1_BC4629_N01	-4.63616	14.3213	LMPP
CD34_Donor1_S1_BC4650_N01	10.7405	-5.35626	CMP
CD34_Donor1_S1_BC0058_N01	-4.63717	4.52463	GMP
CD34_Donor1_S1_BC0789_N01	3.08303	-23.7537	CLP
CD34_Donor1_S1_BC6846_N02	1.45215	3.74404	GMP
CD34_Donor1_S1_BC1766_N01	-1.81472	12.0679	GMP
CD34_Donor1_S1_BC5105_N01	-1.16929	7.52026	GMP
CD34_Donor1_S1_BC6266_N01	-4.8977	2.75155	GMP
CD34_Donor1_S1_BC1026_N01	19.2122	4.74827	MEP
CD34_Donor1_S1_BC6462_N02	8.44336	6.29985	HSC
CD34_Donor1_S1_BC0954_N01	-8.4868	-7.58893	GMP
CD34_Donor1_S1_BC0059_N01	21.5162	2.26446	MEP
CD34_Donor1_S1_BC1083_N01	-12.7475	0.869033	GMP
CD34_Donor1_S1_BC4464_N01	8.87337	6.11303	HSC
CD34_Donor1_S1_BC0480_N01	-2.13234	6.93146	GMP
CD34_Donor1_S1_BC0673_N01	13.3437	6.07188	CMP
CD34_Donor1_S1_BC2050_N01	-3.78717	6.76489	CMP
CD34_Donor1_S1_BC4274_N01	-2.29972	-18.9465	GMP
CD34_Donor1_S1_BC2850_N01	-8.48524	6.26743	GMP
CD34_Donor1_S1_BC1342_N01	-11.9982	-3.26084	GMP
CD34_Donor1_S1_BC4946_N01	4.39398	8.745	MPP
CD34_Donor1_S1_BC2685_N01	0.474271	14.2159	LMPP
CD34_Donor1_S1_BC5070_N02	-7.82029	6.86113	GMP
CD34_Donor1_S1_BC6683_N01	-3.7591	-5.67914	GMP
CD34_Donor1_S1_BC0353_N01	-7.99774	6.72859	GMP
CD34_Donor1_S1_BC0514_N01	-8.49629	-8.04951	GMP
CD34_Donor1_S1_BC5870_N01	1.26361	11.2817	LMPP
CD34_Donor1_S1_BC0434_N01	-9.00424	-10.6278	GMP
CD34_Donor1_S1_BC3035_N01	-1.08471	-19.5879	GMP
CD34_Donor1_S1_BC5248_N01	19.2208	4.78074	MEP
CD34_Donor1_S1_BC6410_N01	3.6881	-23.5267	CLP
CD34_Donor1_S1_BC0516_N01	1.50112	13.2226	LMPP
CD34_Donor1_S1_BC1208_N02	2.09802	-19.2571	CLP
CD34_Donor1_S1_BC3060_N01	-15.2424	-3.77513	GMP
CD34_Donor1_S1_BC2971_N01	-6.46288	15.1635	GMP
CD34_Donor1_S1_BC6610_N03	9.73937	4.8842	HSC
CD34_Donor1_S1_BC5441_N01	8.76052	10.7112	HSC
CD34_Donor1_S1_BC2517_N01	4.16931	14.0874	CMP
CD34_Donor1_S1_BC3986_N02	2.82724	-18.9724	CLP
CD34_Donor1_S1_BC1694_N02	0.455404	9.2692	GMP
CD34_Donor1_S1_BC2405_N02	6.71452	15.0714	HSC
CD34_Donor1_S1_BC1129_N01	-3.7219	13.5437	LMPP
CD34_Donor1_S1_BC1524_N01	-8.18077	-1.88265	GMP
CD34_Donor1_S1_BC5388_N02	-6.02458	7.50493	GMP
CD34_Donor1_S1_BC6028_N02	14.254	-0.303628	CMP
CD34_Donor1_S1_BC2224_N01	-13.8129	-11.9833	GMP
CD34_Donor1_S1_BC6910_N02	1.60663	7.18456	HSC
CD34_Donor1_S1_BC0432_N01	-11.7874	-13.4326	GMP
CD34_Donor1_S1_BC7018_N02	-2.33933	2.39836	GMP
CD34_Donor1_S1_BC5192_N01	4.63375	-21.7344	CLP
CD34_Donor1_S1_BC5803_N01	1.95584	12.5241	LMPP
CD34_Donor1_S1_BC2657_N01	16.4878	4.42329	CMP
CD34_Donor1_S1_BC1164_N01	22.316	-3.88698	MEP
CD34_Donor1_S1_BC0629_N01	1.2397	-19.6655	CLP
CD34_Donor1_S1_BC4363_N01	5.51835	12.0609	MPP
CD34_Donor1_S1_BC1839_N01	-6.04355	3.40296	GMP
CD34_Donor1_S1_BC2774_N01	-4.54711	5.81923	GMP
CD34_Donor1_S1_BC1910_N01	-14.0851	-15.3952	GMP
CD34_Donor1_S1_BC2645_N01	23.4475	-0.73959	MEP
CD34_Donor1_S1_BC1627_N01	1.08708	-19.981	GMP
CD34_Donor1_S1_BC4387_N01	-3.66572	1.12936	GMP
CD34_Donor1_S1_BC1052_N01	2.339	-20.9521	CLP
CD34_Donor1_S1_BC0670_N01	-10.1798	-9.36777	GMP
CD34_Donor1_S1_BC1475_N01	-13.2385	-13.3188	GMP
CD34_Donor1_S1_BC0556_N01	-1.94371	4.83055	GMP
CD34_Donor1_S1_BC0528_N01	-7.98226	9.17206	GMP
CD34_Donor1_S1_BC1291_N01	-4.9166	2.78227	GMP
CD34_Donor1_S1_BC0887_N01	-7.11105	8.42877	GMP
CD34_Donor1_S1_BC4412_N01	-7.06732	9.12764	GMP
CD34_Donor1_S1_BC2404_N02	-3.74559	12.588	LMPP
CD34_Donor1_S1_BC0275_N01	1.7035	-18.819	GMP
CD34_Donor1_S1_BC2612_N01	2.2497	-24.9078	CLP
CD34_Donor1_S1_BC4785_N01	-1.09703	-6.98656	GMP
CD34_Donor1_S1_BC4551_N01	-5.31957	15.4946	LMPP
CD34_Donor1_S1_BC4736_N01	8.0833	10.8076	HSC
CD34_Donor1_S1_BC0677_N01	-9.78603	7.5514	GMP
CD34_Donor1_S1_BC2873_N02	14.8698	0.0631751	CMP
CD34_Donor1_S1_BC1700_N01	4.66966	15.4501	HSC
CD34_Donor1_S1_BC3824_N01	-4.70941	15.7638	LMPP
CD34_Donor1_S1_BC1769_N01	18.5525	0.287405	MEP
CD34_Donor1_S1_BC0806_N01	23.4105	2.09566	MEP
CD34_Donor1_S1_BC2360_N01	-8.67944	6.27419	GMP
CD34_Donor1_S1_BC2581_N01	-3.4797	12.5106	GMP
CD34_Donor1_S1_BC3978_N01	6.15277	9.77888	MPP
CD34_Donor1_S1_BC7358_N01	2.68353	-19.2627	CLP
CD34_Donor1_S1_BC2615_N01	6.68056	11.1562	MPP
CD34_Donor1_S1_BC5824_N02	3.02803	9.93741	CMP
CD34_Donor1_S1_BC1926_N01	-5.38777	9.88666	GMP
CD34_Donor1_S1_BC1294_N01	-11.9153	4.41419	GMP
CD34_Donor1_S1_BC3365_N01	-5.88326	-9.40357	GMP
CD34_Donor1_S1_BC4971_N02	19.9654	-2.62599	MEP
CD34_Donor1_S1_BC6134_N01	18.6205	-1.97194	CMP
CD34_Donor1_S1_BC1977_N01	19.6945	-1.04524	MEP
CD34_Donor1_S1_BC0099_N01	-14.1186	-6.10494	GMP
CD34_Donor1_S1_BC4942_N01	-5.24169	3.28595	GMP
CD34_Donor1_S1_BC3114_N01	-3.5262	13.4996	LMPP
CD34_Donor1_S1_BC3392_N02	20.0144	2.54845	MEP
CD34_Donor1_S1_BC0461_N01	1.03398	-23.0406	GMP
CD34_Donor1_S1_BC1096_N01	4.76516	-18.5299	CLP
CD34_Donor1_S1_BC2149_N01	2.2538	12.2844	HSC
CD34_Donor1_S1_BC3153_N01	6.72793	8.07332	LMPP
CD34_Donor1_S1_BC3651_N01	-5.3136	15.5146	LMPP
CD34_Donor1_S1_BC0921_N01	3.10268	-20.1102	CLP
CD34_Donor1_S1_BC3783_N02	-5.98738	12.8626	GMP
CD34_Donor1_S1_BC5367_N01	-5.4635	4.00274	GMP
CD34_Donor1_S1_BC2660_N01	-4.00598	1.73085	GMP
CD34_Donor1_S1_BC0682_N01	3.10715	-21.4098	CLP
CD34_Donor1_S1_BC1584_N01	14.5697	0.876555	CMP
CD34_Donor1_S1_BC5196_N01	-3.7584	-0.141788	GMP
CD34_Donor1_S1_BC2036_N01	6.72548	14.1766	HSC
CD34_Donor1_S1_BC3882_N01	4.56202	12.1372	HSC
CD34_Donor1_S1_BC2592_N01	5.27353	13.1592	MPP
CD34_Donor1_S1_BC0755_N01	-1.75273	12.6337	LMPP
CD34_Donor1_S1_BC0488_N01	-7.68056	-14.1804	GMP
CD34_Donor1_S1_BC5085_N01	8.93049	12.7815	HSC
CD34_Donor1_S1_BC4343_N02	-5.96004	9.61416	GMP
CD34_Donor1_S1_BC1604_N01	-10.1525	-8.14313	GMP
CD34_Donor1_S1_BC2452_N01	4.24676	14.1745	MPP
CD34_Donor1_S1_BC2333_N01	-10.308	-1.18156	GMP
CD34_Donor1_S1_BC2765_N01	-5.76268	13.4157	CMP
CD34_Donor1_S1_BC1296_N01	19.2509	-0.729375	CMP
CD34_Donor1_S1_BC1279_N01	2.83049	10.154	MPP
CD34_Donor1_S1_BC3273_N01	1.54813	16.5261	HSC
CD34_Donor1_S1_BC3496_N01	1.76078	-19.4352	CLP
CD34_Donor1_S1_BC3297_N01	20.8164	-0.609845	MEP
CD34_Donor1_S1_BC5228_N01	-4.22616	0.65037	GMP
CD34_Donor1_S1_BC2133_N01	7.75663	10.5168	MPP
CD34_Donor1_S1_BC5547_N01	3.58262	15.634	MPP
CD34_Donor1_S1_BC2076_N01	-4.79331	15.1881	LMPP
CD34_Donor1_S1_BC1064_N01	21.8698	0.354378	MEP
CD34_Donor1_S1_BC4398_N01	-2.43966	-6.03169	GMP
CD34_Donor1_S1_BC6630_N01	-5.78255	1.51177	GMP
CD34_Donor1_S1_BC0804_N01	-8.0848	-7.76348	GMP
CD34_Donor1_S1_BC5798_N02	-7.13833	0.553592	GMP
CD34_Donor1_S1_BC2954_N01	-11.723	-7.66009	GMP
CD34_Donor1_S1_BC0406_N01	-11.8556	-13.0023	GMP
CD34_Donor1_S1_BC4082_N02	4.97614	11.0621	MPP
CD34_Donor1_S1_BC1135_N01	-4.97581	13.2571	LMPP
CD34_Donor1_S1_BC3906_N01	4.87817	16.2479	HSC
CD34_Donor1_S1_BC1512_N01	-3.74843	16.5735	GMP
CD34_Donor1_S1_BC6002_N02	2.9997	-0.964462	GMP
CD34_Donor1_S1_BC6290_N01	16.2581	-1.89381	CMP
CD34_Donor1_S1_BC2284_N01	21.946	3.60237	MEP
CD34_Donor1_S1_BC1138_N01	-3.70643	5.39223	GMP
CD34_Donor1_S1_BC2679_N01	-6.75296	-3.30822	GMP
CD34_Donor1_S1_BC5620_N02	9.25624	11.2703	HSC
CD34_Donor1_S1_BC2786_N02	21.0578	0.533291	MEP
CD34_Donor1_S1_BC7480_N01	17.4954	-3.32282	CMP
CD34_Donor1_S1_BC0151_N01	-13.714	-0.258484	GMP
CD34_Donor1_S1_BC0386_N01	-6.77378	6.85027	GMP
CD34_Donor1_S1_BC3334_N01	-1.25768	-18.6068	CLP
CD34_Donor1_S1_BC1784_N01	-12.8709	2.01472	GMP
CD34_Donor1_S1_BC4392_N01	-14.1165	-10.6044	GMP
CD34_Donor1_S1_BC2792_N01	5.06912	15.7685	HSC
CD34_Donor1_S1_BC2990_N01	-7.34407	13.5461	GMP
CD34_Donor1_S1_BC3019_N01	7.22029	12.4227	HSC
CD34_Donor1_S1_BC1997_N01	-5.83411	5.07863	LMPP
CD34_Donor1_S1_BC2052_N02	3.48483	-22.3307	CLP
CD34_Donor1_S1_BC5182_N01	12.3284	4.89999	CMP
CD34_Donor1_S1_BC2110_N01	-2.73697	-19.0756	GMP
CD34_Donor1_S1_BC2755_N01	-0.332382	-18.8724	GMP
CD34_Donor1_S1_BC0859_N01	-8.79866	-8.34695	GMP
CD34_Donor1_S1_BC0583_N01	-8.01832	9.85354	GMP
CD34_Donor1_S1_BC3594_N01	3.07289	8.94268	LMPP
CD34_Donor1_S1_BC5392_N01	-12.4274	4.69575	GMP
CD34_Donor1_S1_BC6281_N01	-5.85537	4.42917	GMP
CD34_Donor1_S1_BC4667_N02	-1.46665	6.54613	GMP
CD34_Donor1_S1_BC2206_N01	-7.95734	-14.2123	GMP
CD34_Donor1_S1_BC1828_N01	2.34219	-24.484	CLP
CD34_Donor1_S1_BC0101_N01	-3.85118	11.2023	GMP
CD34_Donor1_S1_BC0845_N01	7.78177	1.81493	GMP
CD34_Donor1_S1_BC0146_N01	-0.398982	-18.2478	GMP
CD34_Donor1_S1_BC1449_N01	22.6202	2.14375	MEP
CD34_Donor1_S1_BC2197_N01	-10.987	6.14943	GMP
CD34_Donor1_S1_BC0737_N01	4.75047	4.55733	LMPP
CD34_Donor1_S1_BC2535_N04	-0.680469	-20.8631	GMP
CD34_Donor1_S1_BC0471_N01	1.69578	-22.7642	GMP
CD34_Donor1_S1_BC0825_N01	-8.611	11.2019	GMP
CD34_Donor1_S1_BC1634_N01	-2.93589	15.9173	LMPP
CD34_Donor1_S1_BC0642_N01	-12.6252	1.03646	GMP
CD34_Donor1_S1_BC2711_N01	22.2708	-0.148234	MEP
CD34_Donor1_S1_BC0542_N01	21.4589	-2.16827	MEP
CD34_Donor1_S1_BC4802_N02	2.66807	-24.5208	CLP
CD34_Donor1_S1_BC0454_N01	-9.17257	-9.41786	GMP
CD34_Donor1_S1_BC2199_N01	-7.41516	-6.76242	GMP
CD34_Donor1_S1_BC2018_N01	3.35892	-25.0363	CLP
CD34_Donor1_S1_BC0684_N01	-13.0176	-6.66985	GMP
CD34_Donor1_S1_BC1008_N02	-8.05714	-0.555089	GMP
CD34_Donor1_S1_BC3937_N01	-13.5127	-8.01636	GMP
CD34_Donor1_S1_BC1791_N01	-11.5865	7.44306	GMP
CD34_Donor1_S1_BC4335_N01	-14.1276	-9.77326	GMP
CD34_Donor1_S1_BC2738_N01	-0.874822	-18.5545	GMP
CD34_Donor1_S1_BC1246_N01	8.81685	5.29478	LMPP
CD34_Donor1_S1_BC7208_N01	-3.50101	-6.30184	CMP
CD34_Donor1_S1_BC0946_N01	1.60273	-24.5695	CLP
CD34_Donor1_S1_BC0024_N01	-12.2105	8.96985	GMP
CD34_Donor1_S1_BC2014_N01	-2.76041	4.85994	CMP
CD34_Donor1_S1_BC0607_N01	-12.1266	-0.809874	GMP
CD34_Donor1_S1_BC1906_N01	0.8508	-24.0549	GMP
CD34_Donor1_S1_BC3689_N01	-6.72921	6.6392	GMP
CD34_Donor1_S1_BC3116_N02	1.25789	-24.6993	CLP
CD34_Donor1_S1_BC6264_N01	7.96789	6.7191	HSC
CD34_Donor1_S1_BC2243_N01	-2.54619	13.8527	LMPP
CD34_Donor1_S1_BC0817_N01	-14.173	-0.285096	GMP
CD34_Donor1_S1_BC1635_N01	22.5637	-0.0498109	MEP
CD34_Donor1_S1_BC1617_N01	21.8973	-4.35143	MEP
CD34_Donor1_S1_BC1053_N01	1.93997	9.0442	LMPP
CD34_Donor1_S1_BC1280_N01	-4.29858	6.22562	GMP
CD34_Donor1_S1_BC1731_N01	-0.703905	16.3421	HSC
CD34_Donor1_S1_BC3418_N01	-8.62458	-13.1331	GMP
CD34_Donor1_S1_BC0428_N01	-10.9122	-14.1379	GMP
CD34_Donor1_S1_BC2803_N01	3.53163	-22.4744	CLP
CD34_Donor1_S1_BC1697_N01	1.18387	12.7929	LMPP
CD34_Donor1_S1_BC0371_N01	6.7617	8.88489	LMPP
CD34_Donor1_S1_BC0624_N01	-7.47444	5.42523	GMP
CD34_Donor1_S1_BC4535_N02	7.69738	2.49829	GMP
CD34_Donor1_S1_BC0435_N01	15.0638	3.02769	CMP
CD34_Donor1_S1_BC1021_N01	-0.873601	1.05497	GMP
CD34_Donor1_S1_BC2062_N01	-0.836128	14.8092	LMPP
CD34_Donor1_S1_BC3358_N02	-2.15913	5.54872	GMP
CD34_Donor1_S1_BC1866_N01	4.6716	11.6455	MPP
CD34_Donor1_S1_BC0793_N01	0.902987	-22.287	GMP
CD34_Donor1_S1_BC2613_N01	-16.737	-14.1284	pDC
CD34_Donor1_S1_BC0745_N01	-12.6115	-8.36696	GMP
CD34_Donor1_S1_BC0210_N01	-8.17865	-7.27762	GMP
CD34_Donor1_S1_BC1316_N01	-14.5862	-0.367469	GMP
CD34_Donor1_S1_BC2604_N01	-9.57948	-11.6312	LMPP
CD34_Donor1_S1_BC0141_N01	-0.715129	-20.5575	GMP
CD34_Donor1_S1_BC2180_N01	-2.03842	2.74267	GMP
CD34_Donor1_S1_BC3956_N01	15.5824	1.47099	CMP
CD34_Donor1_S1_BC0098_N01	-10.2483	4.48987	GMP
CD34_Donor1_S1_BC2450_N01	-9.72225	4.6723	GMP
CD34_Donor1_S1_BC1970_N01	20.741	4.15831	MEP
CD34_Donor1_S1_BC2394_N01	-10.4048	6.92374	GMP
CD34_Donor1_S1_BC1555_N01	2.32151	11.07	LMPP
CD34_Donor1_S1_BC1388_N01	-14.7561	-1.05507	GMP
CD34_Donor1_S1_BC0065_N01	-4.7142	-1.44728	GMP
CD34_Donor1_S1_BC3554_N01	-5.39327	8.53205	GMP
CD34_Donor1_S1_BC1347_N01	-13.1587	-7.08209	GMP
CD34_Donor1_S1_BC3760_N01	23.1141	-0.777136	MEP
CD34_Donor1_S1_BC0384_N01	-11.8979	-5.61279	GMP
CD34_Donor1_S1_BC5733_N01	3.27371	17.3654	HSC
CD34_Donor1_S1_BC1963_N01	-3.24489	14.3613	CMP
CD34_Donor1_S1_BC3917_N02	-7.73114	11.2914	CMP
CD34_Donor1_S1_BC2184_N01	4.15119	-18.8211	CLP
CD34_Donor1_S1_BC2588_N01	-1.2032	-0.364729	GMP
CD34_Donor1_S1_BC3449_N01	-13.3716	0.251332	GMP
CD34_Donor1_S1_BC2503_N01	6.16572	14.9258	LMPP
CD34_Donor1_S1_BC0324_N01	-10.4829	3.33029	GMP
CD34_Donor1_S1_BC0162_N01	-1.37112	9.07508	GMP
CD34_Donor1_S1_BC1076_N01	-12.7549	-1.72033	GMP
CD34_Donor1_S1_BC2595_N01	3.21912	16.4063	HSC
CD34_Donor1_S1_BC0174_N01	-8.5097	-12.6389	GMP
CD34_Donor1_S1_BC3584_N01	1.66116	15.1588	CMP
CD34_Donor1_S1_BC4693_N02	-6.75055	-2.27025	GMP
CD34_Donor1_S1_BC0891_N01	-3.92827	13.9432	LMPP
CD34_Donor1_S1_BC0306_N01	7.46552	6.61238	LMPP
CD34_Donor1_S1_BC0112_N01	-12.4002	-11.2353	GMP
CD34_Donor1_S1_BC2021_N01	-4.19996	12.1955	CMP
CD34_Donor1_S1_BC1995_N01	-14.1561	-1.8016	GMP
CD34_Donor1_S1_BC0594_N01	-10.3045	7.29883	GMP
CD34_Donor1_S1_BC1667_N01	18.5874	3.76535	CMP
CD34_Donor1_S1_BC0284_N01	21.6863	2.39429	MEP
CD34_Donor1_S1_BC4184_N01	-13.8679	-8.92962	GMP
CD34_Donor1_S1_BC0465_N01	-8.87324	7.24475	GMP
CD34_Donor1_S1_BC2166_N01	-3.4325	13.2798	LMPP
CD34_Donor1_S1_BC4173_N02	-14.02	-1.83084	GMP
CD34_Donor1_S1_BC0041_N01	22.268	-4.06409	MEP
CD34_Donor1_S1_BC2344_N01	10.1532	-2.23036	CMP
CD34_Donor1_S1_BC0895_N01	21.878	3.89419	MEP
CD34_Donor1_S1_BC6502_N01	-2.89711	11.6734	LMPP
CD34_Donor1_S1_BC2419_N01	4.17765	-23.7551	CLP
CD34_Donor1_S1_BC2777_N01	2.66224	16.3182	HSC
CD34_Donor1_S1_BC0325_N01	-8.32018	9.44613	GMP
CD34_Donor1_S1_BC1931_N01	-2.09075	14.6909	CMP
CD34_Donor1_S1_BC1324_N01	-7.56535	-7.98352	GMP
CD34_Donor1_S1_BC3742_N01	-2.06391	7.01171	GMP
CD34_Donor1_S1_BC3157_N01	9.03804	11.1166	MPP
CD34_Donor1_S1_BC2608_N01	-8.08991	-11.9034	GMP
CD34_Donor1_S1_BC1088_N01	14.9946	2.29577	CMP
CD34_Donor1_S1_BC2207_N01	-4.05286	14.0882	LMPP
CD34_Donor1_S1_BC0102_N01	-12.8021	2.16476	GMP
CD34_Donor1_S1_BC1679_N01	4.32262	11.632	HSC
CD34_Donor1_S1_BC2283_N01	17.0555	0.696599	CMP
CD34_Donor1_S1_BC4345_N01	-6.36382	11.4994	CMP
CD34_Donor1_S1_BC4070_N01	2.69538	-22.7351	CLP
CD34_Donor1_S1_BC0063_N01	-11.211	-3.03963	GMP
CD34_Donor1_S1_BC0575_N02	4.84526	8.93127	CMP
CD34_Donor1_S1_BC5117_N01	3.01579	10.7617	LMPP
CD34_Donor1_S1_BC3506_N01	-4.29651	12.5255	GMP
CD34_Donor1_S1_BC0286_N01	-4.76259	3.3439	GMP
CD34_Donor1_S1_BC0508_N01	-9.17314	8.46748	GMP
CD34_Donor1_S1_BC2317_N01	3.34782	-20.3402	CLP
CD34_Donor1_S1_BC1266_N01	-13.3632	-6.57298	GMP
CD34_Donor1_S1_BC0136_N01	-0.330861	-19.353	GMP
CD34_Donor1_S1_BC2398_N01	22.2954	2.61431	MEP
CD34_Donor1_S1_BC1393_N01	-10.1343	-8.09956	GMP
CD34_Donor1_S1_BC2087_N01	-6.30747	6.32848	GMP
CD34_Donor1_S1_BC1655_N02	-4.46701	1.76575	GMP
CD34_Donor1_S1_BC6876_N01	1.68132	11.9508	CMP
CD34_Donor1_S1_BC1444_N01	-17.5802	-15.3483	pDC
CD34_Donor1_S1_BC0223_N01	-8.02979	5.84943	GMP
CD34_Donor1_S1_BC2510_N01	-13.4655	-7.80193	GMP
CD34_Donor1_S1_BC1575_N01	3.82275	11.618	LMPP
CD34_Donor1_S1_BC1940_N01	-9.40208	-13.6545	GMP
CD34_Donor1_S1_BC1545_N02	-9.7157	-13.6799	GMP
CD34_Donor1_S1_BC1081_N01	-7.37254	10.6231	GMP
CD34_Donor1_S1_BC2034_N01	-8.99577	9.65871	GMP
CD34_Donor1_S1_BC0861_N01	-8.0225	9.7582	GMP
CD34_Donor1_S1_BC2927_N01	-12.7531	0.741918	GMP
CD34_Donor1_S1_BC6272_N02	4.97425	-20.7173	CLP
CD34_Donor1_S1_BC2896_N01	18.8913	2.94438	MEP
CD34_Donor1_S1_BC0369_N01	0.717112	1.45894	GMP
CD34_Donor1_S1_BC1333_N01	1.35463	-24.7329	CLP
CD34_Donor1_S1_BC4537_N02	-16.6774	-14.5496	pDC
CD34_Donor1_S1_BC3481_N01	3.22797	15.9429	MPP
CD34_Donor1_S1_BC3151_N02	-8.35748	-4.28313	GMP
CD34_Donor1_S1_BC4433_N01	-12.4863	-14.4443	GMP
CD34_Donor1_S1_BC0356_N01	4.92344	13.7171	HSC
CD34_Donor1_S1_BC3519_N01	3.73874	15.0899	HSC
CD34_Donor1_S1_BC2847_N01	8.39773	12.0143	LMPP
CD34_Donor1_S1_BC1414_N01	-13.115	-6.64565	GMP
CD34_Donor1_S1_BC2898_N01	-10.0588	-0.846238	GMP
CD34_Donor1_S1_BC0759_N01	-12.2856	5.47732	GMP
CD34_Donor1_S1_BC0381_N01	-8.88665	-7.50316	GMP
CD34_Donor1_S1_BC4586_N01	-1.16209	12.0835	LMPP
CD34_Donor1_S1_BC2231_N02	10.4072	3.13033	GMP
CD34_Donor1_S1_BC0108_N01	0.758436	-21.8818	GMP
CD34_Donor1_S1_BC4266_N01	0.142506	-22.356	GMP
CD34_Donor1_S1_BC4742_N02	22.2139	-3.48564	MEP
CD34_Donor1_S1_BC5636_N01	0.374417	-12.7615	GMP
CD34_Donor1_S1_BC3720_N01	-11.7121	-13.1231	GMP
CD34_Donor1_S1_BC1593_N01	-13.9962	-5.38338	GMP
CD34_Donor1_S1_BC0602_N01	2.37586	14.1397	LMPP
CD34_Donor1_S1_BC0729_N01	21.7878	-0.891838	MEP
CD34_Donor1_S1_BC1046_N01	21.975	3.76916	MEP
CD34_Donor1_S1_BC0862_N01	-12.3262	4.10215	GMP
CD34_Donor1_S1_BC1203_N01	21.4805	3.07933	MEP
CD34_Donor1_S1_BC0956_N01	1.14957	10.9614	CMP
CD34_Donor1_S1_BC2355_N01	9.5732	2.16241	CMP
CD34_Donor1_S1_BC1945_N01	-5.26215	12.4237	GMP
CD34_Donor1_S1_BC4159_N02	-10.61	0.166507	GMP
CD34_Donor1_S1_BC2784_N01	18.9344	3.74754	MEP
CD34_Donor1_S1_BC4397_N01	7.99223	12.9725	CMP
CD34_Donor1_S1_BC0439_N01	-11.0434	-5.29088	GMP
CD34_Donor1_S1_BC1014_N01	-9.1103	9.29064	GMP
CD34_Donor1_S1_BC0155_N01	13.8953	3.16911	CMP
CD34_Donor1_S1_BC1492_N01	5.29596	15.6438	HSC
CD34_Donor1_S1_BC0842_N01	-3.77947	12.5632	LMPP
CD34_Donor1_S1_BC2808_N01	5.6744	11.2948	MPP
CD34_Donor1_S1_BC3555_N01	6.21638	12.3475	HSC
CD34_Donor1_S1_BC3756_N01	6.86634	12.267	HSC
CD34_Donor1_S1_BC0593_N01	-10.6531	-1.26856	GMP
CD34_Donor1_S1_BC0334_N01	-11.8269	1.56808	GMP
CD34_Donor1_S1_BC3254_N01	-10.4416	7.03433	GMP
CD34_Donor1_S1_BC4582_N01	7.20286	15.4104	HSC
CD34_Donor1_S1_BC1502_N01	-15.9755	-14.9158	pDC
CD34_Donor1_S1_BC2799_N01	1.45463	15.1906	HSC
CD34_Donor1_S1_BC1491_N01	-4.5719	3.53955	GMP
CD34_Donor1_S1_BC2345_N01	0.923195	16.5182	HSC
CD34_Donor1_S1_BC0106_N01	-7.04546	5.59792	GMP
CD34_Donor1_S1_BC2802_N01	-13.1649	-15.3824	GMP
CD34_Donor1_S1_BC0257_N01	-10.9047	-0.326469	GMP
CD34_Donor1_S1_BC0340_N01	0.878517	-19.7663	GMP
CD34_Donor1_S1_BC1366_N01	-7.77043	11.8224	LMPP
CD34_Donor1_S1_BC1932_N01	-8.43623	-8.27877	GMP
CD34_Donor1_S1_BC3067_N01	2.97063	-25.6245	CLP
CD34_Donor1_S1_BC1470_N01	-14.1078	-3.40065	GMP
CD34_Donor1_S1_BC0231_N01	-5.53981	3.3535	GMP
CD34_Donor1_S1_BC0182_N01	-11.5837	-10.1929	GMP
CD34_Donor1_S1_BC1525_N01	-8.81436	11.6344	GMP
CD34_Donor1_S1_BC3405_N01	6.72318	11.5915	MPP
CD34_Donor1_S1_BC2569_N01	1.41017	-19.6392	CLP
CD34_Donor1_S1_BC2264_N01	-12.5577	4.43364	GMP
CD34_Donor1_S1_BC2962_N01	-3.09072	14.8603	LMPP
CD34_Donor1_S1_BC4047_N01	-11.2113	-4.21178	GMP
CD34_Donor1_S1_BC4948_N02	-9.08746	5.34155	GMP
CD34_Donor1_S1_BC0496_N01	1.65977	-21.9345	CLP
CD34_Donor1_S1_BC4028_N01	-1.68366	6.44589	GMP
CD34_Donor1_S1_BC0534_N01	-14.6174	-2.60936	GMP
CD34_Donor1_S1_BC0798_N01	-13.3198	6.28985	GMP
CD34_Donor1_S1_BC0326_N01	-4.11414	15.139	LMPP
CD34_Donor1_S1_BC3079_N02	-3.28337	2.29102	LMPP
CD34_Donor1_S1_BC2866_N01	-4.48151	13.8751	LMPP
CD34_Donor1_S1_BC0477_N01	22.3662	-3.41063	MEP
CD34_Donor1_S1_BC0541_N01	-9.22837	-12.0659	GMP
CD34_Donor1_S1_BC3361_N01	2.94772	11.9775	LMPP
CD34_Donor1_S1_BC3098_N01	-12.6558	-7.78713	GMP
CD34_Donor1_S1_BC0366_N01	-15.1892	-2.53474	GMP
CD34_Donor1_S1_BC0711_N01	-10.5763	-2.6026	GMP
CD34_Donor1_S1_BC6109_N01	-0.326334	-6.43611	CMP
CD34_Donor1_S1_BC4346_N01	-0.376349	2.46249	GMP
CD34_Donor1_S1_BC2559_N02	-10.5904	-7.72277	GMP
CD34_Donor1_S1_BC2531_N01	-0.501834	3.12226	GMP
CD34_Donor1_S1_BC2887_N01	-5.69561	15.6465	GMP
CD34_Donor1_S1_BC4711_N02	-7.765	1.47269	GMP
CD34_Donor1_S1_BC0706_N01	21.3703	2.84508	MEP
CD34_Donor1_S1_BC0357_N01	-9.23675	4.54966	GMP
CD34_Donor1_S1_BC2221_N01	3.22505	-25.4264	CLP
CD34_Donor1_S1_BC4199_N01	10.1686	2.661	CMP
CD34_Donor1_S1_BC2082_N01	21.0056	2.76212	MEP
CD34_Donor1_S1_BC3571_N01	7.05305	15.8287	HSC
CD34_Donor1_S1_BC0172_N01	-7.07459	4.70065	GMP
CD34_Donor1_S1_BC1137_N01	-9.03493	6.59281	GMP
CD34_Donor1_S1_BC2156_N01	3.99779	14.7565	LMPP
CD34_Donor1_S1_BC1892_N01	2.37485	12.3866	LMPP
CD34_Donor1_S1_BC2642_N01	2.81508	16.0459	HSC
CD34_Donor1_S1_BC0245_N01	1.24727	-19.4094	GMP
CD34_Donor1_S1_BC2507_N01	3.57042	-19.7251	CLP
CD34_Donor1_S1_BC1937_N01	0.136967	-20.9152	CLP
CD34_Donor1_S1_BC6459_N02	-0.702709	-4.46111	CMP
CD34_Donor1_S1_BC1795_N01	-9.71613	-5.70683	GMP
CD34_Donor1_S1_BC0693_N01	-12.0944	2.77796	GMP
CD34_Donor1_S1_BC3759_N01	-4.88008	4.78988	GMP
CD34_Donor1_S1_BC2168_N01	18.1654	4.88596	CMP
CD34_Donor1_S1_BC1587_N01	1.87144	-23.5509	CLP
CD34_Donor1_S1_BC3073_N01	3.85003	-19.103	CLP
CD34_Donor1_S1_BC1567_N01	-8.88697	9.42622	CMP
CD34_Donor1_S1_BC0618_N01	11.2633	-1.02338	CMP
CD34_Donor1_S1_BC2851_N01	-14.6527	-1.47162	GMP
CD34_Donor1_S1_BC2467_N01	0.460326	14.6394	LMPP
CD34_Donor1_S1_BC0364_N01	18.1281	2.18562	CMP
CD34_Donor1_S1_BC1797_N01	21.7237	2.8751	MEP
CD34_Donor1_S1_BC2800_N01	-9.40984	-8.83255	GMP
CD34_Donor1_S1_BC5142_N01	-13.023	-5.19075	GMP
CD34_Donor1_S1_BC0176_N01	-7.54425	-10.6707	GMP
CD34_Donor1_S1_BC2353_N01	17.4876	2.16775	CMP
CD34_Donor1_S1_BC2794_N01	-5.62872	8.0755	GMP
CD34_Donor1_S1_BC1103_N01	1.7346	-24.8561	GMP
CD34_Donor1_S1_BC0138_N01	-6.90038	-6.74392	GMP
CD34_Donor1_S1_BC0924_N01	4.45898	4.65152	GMP
CD34_Donor1_S1_BC2098_N01	15.4573	3.20745	CMP
CD34_Donor1_S1_BC2440_N02	-5.23638	5.51001	GMP
CD34_Donor1_S1_BC0917_N01	-10.3535	-1.31104	GMP
CD34_Donor1_S1_BC2672_N02	3.49163	-21.5272	CLP
CD34_Donor1_S1_BC0199_N01	-12.0101	-11.9775	GMP
CD34_Donor1_S1_BC2042_N01	4.52222	2.82334	LMPP
CD34_Donor1_S1_BC3323_N01	15.1725	4.14663	CMP
CD34_Donor1_S1_BC0393_N01	-8.97728	8.28804	GMP
CD34_Donor1_S1_BC5379_N01	0.422356	9.62717	LMPP
CD34_Donor1_S1_BC1833_N01	19.6799	0.489787	MEP
CD34_Donor1_S1_BC2346_N01	0.384335	14.1268	LMPP
CD34_Donor1_S1_BC3447_N01	-0.467263	9.49344	CMP
CD34_Donor1_S1_BC1595_N01	-3.22721	13.475	LMPP
CD34_Donor1_S1_BC1290_N01	3.97628	-23.8884	CLP
CD34_Donor1_S1_BC1920_N01	5.27081	15.7459	HSC
CD34_Donor1_S1_BC1858_N01	-6.5849	14.0519	LMPP
CD34_Donor1_S1_BC3846_N01	-7.85539	-12.35	GMP
CD34_Donor1_S1_BC1965_N01	-3.42484	16.7283	LMPP
CD34_Donor1_S1_BC1230_N01	3.48701	-23.6095	CLP
CD34_Donor1_S1_BC0272_N01	4.22683	5.89186	GMP
CD34_Donor1_S1_BC1056_N01	-13.9436	-0.347357	GMP
CD34_Donor1_S1_BC4167_N01	-12.5107	-8.45378	GMP
CD34_Donor1_S1_BC0361_N01	1.1694	-23.0129	CLP
CD34_Donor1_S1_BC1798_N01	1.74933	-21.4339	GMP
CD34_Donor1_S1_BC1248_N01	-2.45738	12.6143	LMPP
CD34_Donor1_S1_BC5104_N01	4.51149	11.286	LMPP
CD34_Donor1_S1_BC2006_N01	-9.09449	-13.285	LMPP
CD34_Donor1_S1_BC3876_N02	-3.10014	4.86615	GMP
CD34_Donor1_S1_BC1610_N01	-14.0206	-5.37303	GMP
CD34_Donor1_S1_BC5599_N02	-2.46236	8.15313	GMP
CD34_Donor1_S1_BC1156_N01	-1.50264	-18.6802	GMP
CD34_Donor1_S1_BC1120_N01	21.9346	0.396534	CMP
CD34_Donor1_S1_BC2322_N01	-8.77703	6.45446	GMP
CD34_Donor1_S1_BC2609_N01	-7.69607	12.1985	GMP
CD34_Donor1_S1_BC2717_N01	21.6693	3.97045	MEP
CD34_Donor1_S1_BC1025_N01	-1.92455	11.3718	LMPP
CD34_Donor1_S1_BC5066_N02	0.514883	-2.63466	GMP
CD34_Donor1_S1_BC1479_N01	-1.87006	10.5354	GMP
CD34_Donor1_S1_BC2908_N01	-13.3928	-14.2502	GMP
CD34_Donor1_S1_BC1622_N01	3.01706	17.4016	HSC
CD34_Donor1_S1_BC2210_N01	3.18472	12.8245	HSC
CD34_Donor1_S1_BC4382_N01	-18.5014	-14.8757	pDC
CD34_Donor1_S1_BC1835_N01	-10.342	1.08594	GMP
CD34_Donor1_S1_BC2832_N01	2.74307	14.5394	HSC
CD34_Donor1_S1_BC0405_N01	-11.6355	-12.1998	GMP
CD34_Donor1_S1_BC1241_N01	22.6972	-0.932805	MEP
CD34_Donor1_S1_BC3751_N01	-0.0697465	15.7848	LMPP
CD34_Donor1_S1_BC1550_N01	-1.31677	-18.0647	GMP
CD34_Donor1_S1_BC0285_N01	10.5164	-0.479443	GMP
CD34_Donor1_S1_BC0589_N01	-13.7284	-2.89439	GMP
CD34_Donor1_S1_BC2861_N01	-8.2352	-5.17533	GMP
CD34_Donor1_S1_BC0414_N02	-7.05422	3.607	GMP
CD34_Donor1_S1_BC1730_N01	-0.350201	13.6409	CMP
CD34_Donor1_S1_BC1179_N01	-11.0183	1.0554	GMP
CD34_Donor1_S1_BC0318_N01	2.42412	14.9937	HSC
CD34_Donor1_S1_BC0110_N01	-7.6478	7.24219	GMP
CD34_Donor1_S1_BC0612_N01	1.04257	10.9737	CMP
CD34_Donor1_S1_BC2471_N01	-11.7813	1.35105	GMP
CD34_Donor1_S1_BC1902_N01	-18.6329	-15.527	pDC
CD34_Donor1_S1_BC2013_N01	-0.669903	6.02487	GMP
CD34_Donor1_S1_BC3093_N01	2.99083	-21.0382	CLP
CD34_Donor1_S1_BC4409_N02	-1.40964	6.53314	GMP
CD34_Donor1_S1_BC3445_N01	-5.06774	12.0665	GMP
CD34_Donor1_S1_BC4738_N01	22.0377	-3.55627	MEP
CD34_Donor1_S1_BC1453_N01	-2.31359	11.479	GMP
CD34_Donor1_S1_BC4002_N01	-6.59803	-5.64463	GMP
CD34_Donor1_S1_BC3241_N01	-9.41707	-13.7713	GMP
CD34_Donor1_S1_BC0122_N01	3.71964	6.73145	LMPP
CD34_Donor1_S1_BC3626_N01	-1.16677	12.486	LMPP
CD34_Donor1_S1_BC1355_N01	-4.15908	13.8918	LMPP
CD34_Donor1_S1_BC0153_N01	-12.0192	1.67412	GMP
CD34_Donor1_S1_BC1601_N01	-14.2558	-13.322	GMP
CD34_Donor1_S1_BC0840_N01	-6.55473	0.448003	GMP
CD34_Donor1_S1_BC0705_N01	-15.0533	-1.53137	GMP
CD34_Donor1_S1_BC0394_N01	1.11616	-24.656	GMP
CD34_Donor1_S1_BC3164_N01	-12.7851	3.45401	GMP
CD34_Donor1_S1_BC0620_N01	-8.5166	-11.7332	GMP
CD34_Donor1_S1_BC1247_N01	-0.182066	10.1561	GMP
CD34_Donor1_S1_BC0867_N01	-12.8792	0.292213	GMP
CD34_Donor1_S1_BC0982_N01	-10.6912	7.32699	GMP
CD34_Donor1_S1_BC3767_N01	0.634742	8.84757	CMP
CD34_Donor1_S1_BC3473_N02	-9.20186	8.42995	GMP
CD34_Donor1_S1_BC0380_N01	-14.4998	-1.45303	GMP
CD34_Donor1_S1_BC2914_N01	0.568232	16.1891	LMPP
CD34_Donor1_S1_BC5116_N02	10.6488	4.76907	CMP
CD34_Donor1_S1_BC2546_N02	-4.43217	14.2688	LMPP
CD34_Donor1_S1_BC0637_N01	-13.3913	-1.04331	GMP
CD34_Donor1_S1_BC1948_N01	-10.1359	5.99448	GMP
CD34_Donor1_S1_BC1133_N01	-13.6444	-4.5536	GMP
CD34_Donor1_S1_BC0780_N01	-11.3735	-7.92413	GMP
CD34_Donor1_S1_BC1068_N01	-14.3775	-6.37951	GMP
CD34_Donor1_S1_BC0376_N01	-5.94383	6.47253	GMP
CD34_Donor1_S1_BC3838_N02	-1.54912	-4.75308	GMP
CD34_Donor1_S1_BC4084_N01	6.06535	13.2805	CMP
CD34_Donor1_S1_BC0539_N01	-7.10355	7.03945	GMP
CD34_Donor1_S1_BC2453_N01	5.44502	13.4546	LMPP
CD34_Donor1_S1_BC3378_N01	-12.5742	-8.13366	GMP
CD34_Donor1_S1_BC2561_N01	3.90343	11.2408	LMPP
CD34_Donor1_S1_BC2747_N01	3.04469	-25.6703	CLP
CD34_Donor1_S1_BC1541_N01	1.6694	-21.2788	GMP
CD34_Donor1_S1_BC3062_N01	0.991492	11.7322	CMP
CD34_Donor1_S1_BC0522_N01	1.15082	-20.1013	CLP
CD34_Donor1_S1_BC0385_N01	-7.10186	10.1349	GMP
CD34_Donor1_S1_BC0902_N01	-1.905	9.15657	GMP
CD34_Donor1_S1_BC1544_N01	-15.2496	-13.3835	pDC
CD34_Donor1_S1_BC1029_N01	-1.04476	-19.9744	GMP
CD34_Donor1_S1_BC1368_N01	-6.39412	10.559	GMP
CD34_Donor1_S1_BC1943_N01	21.8919	3.89868	MEP
CD34_Donor1_S1_BC2282_N01	-1.8809	16.5	LMPP
CD34_Donor1_S1_BC1558_N01	-1.80694	13.7297	GMP
CD34_Donor1_S1_BC4417_N02	-13.1597	-14.2449	GMP
CD34_Donor1_S1_BC0550_N01	16.7972	4.22586	CMP
CD34_Donor1_S1_BC1270_N01	5.74648	2.48036	CMP
CD34_Donor1_S1_BC3308_N02	-3.77957	14.1897	LMPP
CD34_Donor1_S1_BC0074_N01	-12.1831	-10.1951	GMP
CD34_Donor1_S1_BC4945_N01	2.31672	16.5251	HSC
CD34_Donor1_S1_BC3573_N01	10.324	-0.342558	CMP
CD34_Donor1_S1_BC1395_N01	0.431679	-21.0517	GMP
CD34_Donor1_S1_BC0837_N01	-10.8076	8.8574	GMP
CD34_Donor1_S1_BC3319_N01	2.62731	15.9332	HSC
CD34_Donor1_S1_BC1151_N01	-3.67544	1.54492	GMP
CD34_Donor1_S1_BC0293_N01	-5.95206	5.4723	GMP
CD34_Donor1_S1_BC2445_N01	-3.41551	7.71195	GMP
CD34_Donor1_S1_BC2785_N01	-5.77186	10.4998	GMP
CD34_Donor1_S1_BC0962_N01	-4.2564	9.31622	GMP
CD34_Donor1_S1_BC0736_N01	-14.1734	-16.059	GMP
CD34_Donor1_S1_BC2386_N01	-9.65677	-12.1443	GMP
CD34_Donor1_S1_BC4318_N01	2.32677	-20.2487	CLP
CD34_Donor1_S1_BC6741_N02	18.1292	-3.141	CMP
CD34_Donor1_S1_BC3029_N01	-4.91998	13.967	LMPP
CD34_Donor1_S1_BC3077_N01	20.5088	2.39374	MEP
CD34_Donor1_S1_BC0132_N01	-3.9584	9.28403	GMP
CD34_Donor1_S1_BC1071_N01	-4.80094	8.01953	GMP
CD34_Donor1_S1_BC1477_N01	3.71639	-19.5281	CLP
CD34_Donor1_S1_BC2059_N01	-8.22907	4.74124	GMP
CD34_Donor1_S1_BC3267_N01	-3.73802	14.9935	LMPP
CD34_Donor1_S1_BC2566_N01	-12.119	-6.35779	GMP
CD34_Donor1_S1_BC0329_N01	0.197295	8.81237	GMP
CD34_Donor1_S1_BC4342_N01	-7.50465	-5.93283	GMP
CD34_Donor1_S1_BC3676_N02	6.951	12.3896	LMPP
CD34_Donor1_S1_BC0446_N01	3.17246	-21.5427	CLP
CD34_Donor1_S1_BC2560_N01	-9.67834	-11.989	LMPP
CD34_Donor1_S1_BC1285_N01	-3.73066	16.5148	LMPP
CD34_Donor1_S1_BC2534_N01	-6.3267	9.40279	GMP
CD34_Donor1_S1_BC0294_N01	20.7459	0.714713	MEP
CD34_Donor1_S1_BC2880_N01	-1.3199	-1.88363	GMP
CD34_Donor1_S1_BC5134_N03	0.0356733	11.3584	CMP
CD34_Donor1_S1_BC1551_N01	-6.63253	4.07772	GMP
CD34_Donor1_S1_BC3111_N01	-11.5934	-12.2066	GMP
CD34_Donor1_S1_BC4073_N01	4.07616	-19.7924	CLP
CD34_Donor1_S1_BC2967_N01	-1.50147	12.2628	GMP
CD34_Donor1_S1_BC2130_N01	23.4424	0.22496	MEP
CD34_Donor1_S1_BC3057_N01	9.71146	-0.144021	CMP
CD34_Donor1_S1_BC1373_N01	-2.92518	6.8646	GMP
CD34_Donor1_S1_BC1658_N01	-2.89761	16.556	LMPP
CD34_Donor1_S1_BC3680_N01	20.6289	1.60159	MEP
CD34_Donor1_S1_BC1337_N01	7.4663	10.3123	CMP
CD34_Donor1_S1_BC5216_N01	-4.81217	-1.59259	GMP
CD34_Donor1_S1_BC1235_N01	-9.42741	-13.593	GMP
CD34_Donor1_S1_BC0362_N01	15.3721	-2.7575	CMP
CD34_Donor1_S1_BC0085_N01	-6.19527	7.04199	GMP
CD34_Donor1_S1_BC4128_N01	10.7885	-2.97384	CMP
CD34_Donor1_S1_BC0768_N01	3.21387	-19.8984	CLP
CD34_Donor1_S1_BC0969_N01	-11.1024	5.20288	GMP
CD34_Donor1_S1_BC0481_N02	-13.6252	-12.879	GMP
CD34_Donor1_S1_BC2056_N01	1.31449	-24.7257	CLP
CD34_Donor1_S1_BC2622_N01	-1.64497	6.64358	GMP
CD34_Donor1_S1_BC4364_N01	3.02856	5.03124	GMP
CD34_Donor1_S1_BC0425_N01	-12.4395	6.83323	GMP
CD34_Donor1_S1_BC0021_N01	-12.5177	4.18915	GMP
CD34_Donor1_S1_BC6226_N02	7.23387	9.24098	HSC
CD34_Donor1_S1_BC0006_N01	-10.3176	3.63507	GMP
CD34_Donor1_S1_BC3407_N01	-14.2041	-15.5138	GMP
CD34_Donor1_S1_BC2702_N02	1.75724	7.89687	GMP
CD34_Donor1_S1_BC5112_N02	-5.6983	11.6241	CMP
CD34_Donor1_S1_BC1149_N01	-8.03689	11.3624	GMP
CD34_Donor1_S1_BC3143_N01	4.73125	-18.5277	CLP
CD34_Donor1_S1_BC1221_N01	-2.70768	10.9553	LMPP
CD34_Donor1_S1_BC0466_N01	-11.7891	1.91068	GMP
CD34_Donor1_S1_BC4565_N01	-4.29825	5.00517	GMP
CD34_Donor1_S1_BC5965_N01	-1.88748	11.533	GMP
CD34_Donor1_S1_BC3992_N02	1.91902	-22.9829	CLP
CD34_Donor1_S1_BC3281_N02	-5.91206	11.0676	GMP
CD34_Donor1_S1_BC6451_N02	12.0704	1.1368	CMP
CD34_Donor1_S1_BC1733_N01	-0.425428	16.6617	CMP
CD34_Donor1_S1_BC6645_N02	-8.07509	-6.91119	GMP
CD34_Donor1_S1_BC3197_N01	21.4828	4.19396	MEP
CD34_Donor1_S1_BC3589_N01	-12.1115	-6.78538	GMP
CD34_Donor1_S1_BC1452_N01	-9.17155	-9.58905	GMP
CD34_Donor1_S1_BC4800_N01	-5.83845	14.0846	CMP
CD34_Donor1_S1_BC2744_N01	1.69775	-23.8559	CLP
CD34_Donor1_S1_BC3223_N02	20.4766	0.870813	MEP
CD34_Donor1_S1_BC3976_N01	-1.01808	15.4069	CMP
CD34_Donor1_S1_BC2135_N01	-2.13979	-2.63898	GMP
CD34_Donor1_S1_BC4372_N01	22.4202	-0.717242	MEP
CD34_Donor1_S1_BC3290_N01	-3.29337	-0.0304954	GMP
CD34_Donor1_S1_BC2154_N02	-14.9658	-16.159	pDC
CD34_Donor1_S1_BC0898_N01	-6.70468	0.513224	GMP
CD34_Donor1_S1_BC0860_N02	-3.95727	11.7895	GMP
CD34_Donor1_S1_BC1202_N01	-2.6634	11.3871	GMP
CD34_Donor1_S1_BC6826_N02	4.42036	8.07497	LMPP
CD34_Donor1_S1_BC1856_N01	1.13226	-20.6875	CLP
CD34_Donor1_S1_BC4919_N02	-0.921732	11.8057	GMP
CD34_Donor1_S1_BC4673_N06	-1.60072	4.65098	GMP
CD34_Donor1_S1_BC5449_N02	19.6018	4.35211	MEP
CD34_Donor1_S1_BC5002_N01	-10.4977	-11.93	GMP
CD34_Donor1_S1_BC2381_N01	21.257	1.16437	MEP
CD34_Donor1_S1_BC1674_N01	-3.60331	1.61393	GMP
CD34_Donor1_S1_BC3893_N01	0.268103	13.6641	LMPP
CD34_Donor1_S1_BC3364_N01	-3.47294	12.207	GMP
CD34_Donor1_S1_BC4431_N01	-7.57618	-2.73507	GMP
CD34_Donor1_S1_BC4077_N01	-4.90912	10.6521	GMP
CD34_Donor1_S1_BC0277_N01	-0.775684	11.4416	GMP
CD34_Donor1_S1_BC2288_N01	-6.96857	8.61955	GMP
CD34_Donor1_S1_BC3788_N01	9.68842	0.32517	CMP
CD34_Donor1_S1_BC1183_N01	-9.36422	-13.3747	LMPP
CD34_Donor1_S1_BC3202_N01	-0.198466	12.2497	CMP
CD34_Donor1_S1_BC3020_N01	-4.13027	12.2932	LMPP
CD34_Donor1_S1_BC0128_N01	-9.0867	10.1368	GMP
CD34_Donor1_S1_BC5260_N02	9.68311	4.43126	CMP
CD34_Donor1_S1_BC0183_N01	-7.89094	-7.3708	GMP
CD34_Donor1_S1_BC3399_N02	-2.02992	-5.4686	CMP
CD34_Donor1_S1_BC6660_N01	-3.24685	-4.13073	GMP
CD34_Donor1_S1_BC1517_N01	-12.9241	-12.2665	GMP
CD34_Donor1_S1_BC2652_N01	3.61687	-21.9228	CLP
CD34_Donor1_S1_BC1929_N01	-4.66631	16.0245	CMP
CD34_Donor1_S1_BC1498_N02	-12.634	-10.0056	GMP
CD34_Donor1_S1_BC4903_N02	4.10874	-24.5657	CLP
CD34_Donor1_S1_BC0451_N01	-10.9224	-0.265927	GMP
CD34_Donor1_S1_BC0523_N01	-3.05721	12.4836	GMP
CD34_Donor1_S1_BC4087_N01	20.1487	2.08504	MEP
CD34_Donor1_S1_BC3083_N01	-12.849	-3.55261	GMP
CD34_Donor1_S1_BC1960_N01	-6.97606	9.97683	GMP
CD34_Donor1_S1_BC1357_N01	-13.9824	-15.7236	LMPP
CD34_Donor1_S1_BC1047_N01	-12.5519	-10.6151	GMP
CD34_Donor1_S1_BC4451_N01	3.22487	12.3849	HSC
CD34_Donor1_S1_BC0495_N01	2.80338	-19.5976	CLP
CD34_Donor1_S1_BC6997_N01	-2.18237	-5.07289	CMP
CD34_Donor1_S1_BC4699_N02	-1.23961	2.37705	GMP
CD34_Donor1_S1_BC4801_N01	2.24315	14.6766	HSC
CD34_Donor1_S1_BC2514_N01	3.35205	14.2991	HSC
CD34_Donor1_S1_BC3366_N02	3.25941	-20.0855	CLP
CD34_Donor1_S1_BC4435_N02	0.758035	7.46127	GMP
CD34_Donor1_S1_BC0672_N01	-15.0328	-3.18925	GMP
CD34_Donor1_S1_BC2022_N01	2.00997	12.4245	HSC
CD34_Donor1_S1_BC6247_N01	8.7599	11.5927	CMP
CD34_Donor1_S1_BC3572_N01	2.86469	-20.1474	CLP
CD34_Donor1_S1_BC0852_N01	-9.87377	-10.4507	GMP
CD34_Donor1_S1_BC3417_N01	-7.10991	5.44231	GMP
CD34_Donor1_S1_BC1577_N01	10.7787	2.28748	CMP
CD34_Donor1_S1_BC4010_N01	-6.09862	0.416737	GMP
CD34_Donor1_S1_BC0965_N01	-9.37404	-8.34627	GMP
CD34_Donor1_S1_BC5412_N02	-7.44694	9.40888	GMP
CD34_Donor1_S1_BC3448_N01	-13.8576	-3.23356	GMP
CD34_Donor1_S1_BC4601_N01	-6.48557	-4.12848	GMP
CD34_Donor1_S1_BC4157_N01	3.18245	-24.1646	CLP
CD34_Donor1_S1_BC0716_N01	3.76004	15.6923	HSC
CD34_Donor1_S1_BC2922_N01	-6.79335	4.31195	GMP
CD34_Donor1_S1_BC6137_N02	18.3396	-3.02835	MEP
CD34_Donor1_S1_BC4254_N02	-9.66115	3.95383	GMP
CD34_Donor1_S1_BC2964_N01	5.87737	14.9198	MPP
CD34_Donor1_S1_BC1877_N01	-8.51198	10.0175	GMP
CD34_Donor1_S1_BC1001_N01	-10.091	-0.0812206	GMP
CD34_Donor1_S1_BC2113_N02	-6.84506	1.31263	CMP
CD34_Donor1_S1_BC0827_N01	-6.75976	-2.40979	GMP
CD34_Donor1_S1_BC6581_N02	-8.93421	-11.787	GMP
CD34_Donor1_S1_BC0687_N01	-14.6369	0.0945239	GMP
CD34_Donor1_S1_BC5504_N01	19.876	-3.91282	MEP
CD34_Donor1_S1_BC1301_N01	-4.95619	7.85819	GMP
CD34_Donor1_S1_BC2202_N02	-5.16052	1.78265	GMP
CD34_Donor1_S1_BC3582_N01	-9.45592	8.36768	GMP
CD34_Donor1_S1_BC3543_N01	1.80144	14.7759	LMPP
CD34_Donor1_S1_BC2638_N02	-10.6772	-5.12346	GMP
CD34_Donor1_S1_BC1238_N01	-11.5639	-3.0998	GMP
CD34_Donor1_S1_BC2010_N01	-8.27725	9.51756	GMP
CD34_Donor1_S1_BC1794_N01	18.7347	3.1937	MEP
CD34_Donor1_S1_BC0501_N01	-8.91159	-0.182407	GMP
CD34_Donor1_S1_BC5074_N01	3.35297	-18.8584	CLP
CD34_Donor1_S1_BC6715_N01	2.56781	1.23777	GMP
CD34_Donor1_S1_BC5549_N01	5.37431	7.92462	HSC
CD34_Donor1_S1_BC1412_N01	-12.9733	-1.38014	GMP
CD34_Donor1_S1_BC6220_N01	0.496761	4.42154	GMP
CD34_Donor1_S1_BC4987_N01	-0.133126	2.59831	HSC
CD34_Donor1_S1_BC6455_N02	1.88569	2.72706	GMP
CD34_Donor1_S1_BC3520_N02	-12.911	-14.1442	GMP
CD34_Donor1_S1_BC1880_N01	21.7192	4.05714	MEP
CD34_Donor1_S1_BC1666_N01	-13.9262	-3.65711	GMP
CD34_Donor1_S1_BC1244_N01	14.8733	3.14623	CMP
CD34_Donor1_S1_BC1829_N01	-7.87174	11.9791	CMP
CD34_Donor1_S1_BC3690_N01	20.5201	3.30225	MEP
CD34_Donor1_S1_BC5451_N01	-8.4788	-9.93095	GMP
CD34_Donor1_S1_BC4622_N02	5.08007	-21.7649	CLP
CD34_Donor1_S1_BC0483_N01	-5.05376	6.0522	GMP
CD34_Donor1_S1_BC2929_N01	1.33099	5.39812	GMP
CD34_Donor1_S1_BC1307_N01	-18.1153	-15.6603	pDC
CD34_Donor1_S1_BC3739_N01	-6.23878	11.9866	GMP
CD34_Donor1_S1_BC4092_N01	-5.00273	5.36301	GMP
CD34_Donor1_S1_BC0298_N01	-8.89239	10.5609	GMP
CD34_Donor1_S1_BC0252_N01	0.798718	-19.8072	GMP
CD34_Donor1_S1_BC0339_N01	-6.70349	5.0424	GMP
CD34_Donor1_S1_BC5042_N02	7.19604	13.0161	MPP
CD34_Donor1_S1_BC3598_N01	2.02651	16.5687	HSC
CD34_Donor1_S1_BC5734_N02	18.9434	-2.26718	CMP
CD34_Donor1_S1_BC6064_N01	-4.13354	8.38782	GMP
CD34_Donor1_S1_BC6015_N02	0.867092	7.5659	GMP
CD34_Donor1_S1_BC0053_N01	-14.4146	-3.36908	GMP
CD34_Donor1_S1_BC0264_N01	-10.5205	4.45625	GMP
CD34_Donor1_S1_BC0049_N01	-10.14	-1.81883	GMP
CD34_Donor1_S1_BC1264_N01	1.59651	-21.4673	GMP
CD34_Donor1_S1_BC1407_N01	5.89967	15.1036	HSC
CD34_Donor1_S1_BC1568_N01	-7.47473	9.9853	GMP
CD34_Donor1_S1_BC4436_N01	16.7096	-2.02222	CMP
CD34_Donor1_S1_BC4388_N01	-0.240326	8.83519	GMP
CD34_Donor1_S1_BC5330_N02	3.96089	-23.495	CLP
CD34_Donor1_S1_BC0005_N01	0.973741	-17.7532	LMPP
CD34_Donor1_S1_BC1186_N01	-13.0702	-3.68542	GMP
CD34_Donor1_S1_BC0801_N01	-14.9963	-0.33044	GMP
CD34_Donor1_S1_BC3566_N01	-12.0735	-14.186	GMP
CD34_Donor1_S1_BC5178_N02	-12.1717	-1.1719	GMP
CD34_Donor1_S1_BC5258_N01	-7.16358	-12.3484	GMP
CD34_Donor1_S1_BC3472_N01	-5.57279	14.6394	LMPP
CD34_Donor1_S1_BC5619_N02	19.0106	2.23089	MEP
CD34_Donor1_S1_BC4259_N01	10.2637	-5.04001	CMP
CD34_Donor1_S1_BC4477_N01	-5.34633	6.23558	GMP
CD34_Donor1_S1_BC4216_N01	-8.02578	0.445107	CMP
CD34_Donor1_S1_BC4726_N02	14.637	4.95679	CMP
CD34_Donor1_S1_BC1599_N01	21.3593	-4.36679	MEP
CD34_Donor1_S1_BC0635_N01	2.54644	8.7938	LMPP
CD34_Donor1_S1_BC1646_N01	2.65523	-23.8023	CLP
CD34_Donor1_S1_BC2147_N02	-9.10999	-9.36403	GMP
CD34_Donor1_S1_BC5481_N02	-2.1618	-17.7748	GMP
CD34_Donor1_S1_BC6545_N02	-1.9021	-6.53693	GMP
CD34_Donor1_S1_BC1303_N01	6.06576	1.34573	CMP
CD34_Donor1_S1_BC4099_N01	15.118	4.36118	CMP
CD34_Donor1_S1_BC1656_N01	-19.3702	-15.6265	pDC
CD34_Donor1_S1_BC6086_N02	-0.462802	5.13859	GMP
CD34_Donor1_S1_BC7303_N01	3.10481	-20.835	CLP
CD34_Donor1_S1_BC2498_N01	3.4526	10.4994	LMPP
CD34_Donor1_S1_BC1934_N01	-6.79709	13.4192	CMP
CD34_Donor1_S1_BC2401_N01	-2.80662	14.1266	LMPP
CD34_Donor1_S1_BC6704_N02	11.1	2.74391	CMP
CD34_Donor1_S1_BC5545_N02	-11.8805	-12.2653	GMP
CD34_Donor1_S1_BC4195_N02	-0.256259	-18.716	LMPP
CD34_Donor1_S1_BC7202_N02	2.85798	-20.4818	CLP
CD34_Donor1_S1_BC4730_N02	4.7512	-19.6769	CLP
CD34_Donor1_S1_BC3038_N02	-11.9047	1.29501	GMP
CD34_Donor1_S1_BC0003_N01	15.4637	-4.92326	CMP
CD34_Donor1_S1_BC3701_N01	4.69723	8.48846	MPP
CD34_Donor1_S1_BC4406_N02	-8.92848	-13.8205	GMP
CD34_Donor1_S1_BC5957_N02	-3.97878	13.326	LMPP
CD34_Donor1_S1_BC4947_N02	0.166096	1.81138	GMP
CD34_Donor1_S1_BC2481_N01	-7.96017	-4.79201	GMP
CD34_Donor1_S1_BC3382_N01	2.28556	10.2041	LMPP
CD34_Donor1_S1_BC1220_N01	-8.08049	5.53606	GMP
CD34_Donor1_S1_BC3780_N01	1.98149	-25.8244	CLP
CD34_Donor1_S1_BC2077_N01	1.20223	-20.2659	CLP
CD34_Donor1_S1_BC2073_N01	-5.70176	14.262	LMPP
CD34_Donor1_S1_BC3039_N01	0.693444	14.6693	LMPP
CD34_Donor1_S1_BC2078_N01	-5.44885	14.6094	LMPP
CD34_Donor1_S1_BC3398_N01	12.4561	5.71561	CMP
CD34_Donor1_S1_BC0849_N01	-5.51071	-0.663643	GMP
CD34_Donor1_S1_BC6047_N01	-3.80438	0.703381	CMP
CD34_Donor1_S1_BC2995_N01	5.6929	12.2368	HSC
CD34_Donor1_S1_BC2637_N01	1.71309	16.2007	HSC
CD34_Donor1_S1_BC1744_N01	-11.6628	-3.01926	GMP
CD34_Donor1_S1_BC6748_N02	3.38088	-0.840814	GMP
CD34_Donor1_S1_BC3952_N02	0.200543	6.50003	GMP
CD34_Donor1_S1_BC2650_N01	-8.46567	10.2444	GMP
CD34_Donor1_S1_BC2916_N01	-13.9367	-10.8125	GMP
CD34_Donor1_S1_BC0566_N01	3.22547	-19.2486	CLP
CD34_Donor1_S1_BC1721_N01	-17.246	-15.4497	pDC
CD34_Donor1_S1_BC6739_N01	4.75359	5.91846	GMP
CD34_Donor1_S1_BC3048_N02	0.837697	17.0706	HSC
CD34_Donor1_S1_BC4833_N02	3.14352	11.0049	LMPP
CD34_Donor1_S1_BC1583_N02	3.2679	15.1089	HSC
CD34_Donor1_S1_BC7237_N01	1.78185	5.28001	GMP
CD34_Donor1_S1_BC4126_N01	-3.65254	10.3324	GMP
CD34_Donor1_S1_BC1069_N01	-11.1883	4.31022	GMP
CD34_Donor1_S1_BC2647_N01	4.52963	12.8248	HSC
CD34_Donor1_S1_BC2829_N01	1.62389	16.7161	HSC
CD34_Donor1_S1_BC6094_N01	2.34481	-25.3202	CLP
CD34_Donor1_S1_BC6516_N01	10.9618	-2.46124	CMP
CD34_Donor1_S1_BC1869_N01	2.59994	15.4906	HSC
CD34_Donor1_S1_BC3905_N02	-7.59852	5.16497	GMP
CD34_Donor1_S1_BC3691_N01	-2.11041	-18.3311	GMP
CD34_Donor1_S1_BC4072_N01	-0.355969	12.0245	LMPP
CD34_Donor1_S1_BC5277_N02	-14.8952	-14.6457	GMP
CD34_Donor1_S1_BC3032_N01	-12.8918	-6.81827	GMP
CD34_Donor1_S1_BC0592_N01	-14.0975	2.76683	GMP
CD34_Donor1_S1_BC4262_N01	20.9427	2.32489	MEP
CD34_Donor1_S1_BC1321_N01	-14.392	-1.6929	GMP
CD34_Donor1_S1_BC2925_N01	-7.37988	4.68869	GMP
CD34_Donor1_S1_BC3337_N01	15.2784	4.96052	CMP
CD34_Donor1_S1_BC1263_N01	-3.40433	13.9724	LMPP
CD34_Donor1_S1_BC2579_N01	-9.58255	9.86733	GMP
CD34_Donor1_S1_BC3778_N01	-18.3088	-14.655	pDC
CD34_Donor1_S1_BC2767_N01	-17.3031	-15.4812	pDC
CD34_Donor1_S1_BC2870_N01	-14.6401	2.51088	GMP
CD34_Donor1_S1_BC2227_N01	22.9588	0.553417	MEP
CD34_Donor1_S1_BC0914_N01	-8.59546	7.23391	GMP
CD34_Donor1_S1_BC2422_N01	-14.0391	-11.4372	GMP
CD34_Donor1_S1_BC1154_N01	-12.4136	-1.02114	GMP
CD34_Donor1_S1_BC2158_N02	-9.08739	-1.54141	GMP
CD34_Donor1_S1_BC4357_N01	2.35016	-19.5253	CLP
CD34_Donor1_S1_BC5969_N01	-6.46364	-3.90205	GMP
CD34_Donor1_S1_BC1682_N01	0.290269	12.7075	HSC
CD34_Donor1_S1_BC7042_N01	-0.662809	-1.78135	GMP
CD34_Donor1_S1_BC7022_N02	17.2001	-0.774822	CMP
CD34_Donor1_S1_BC5050_N02	-2.63992	6.31096	CMP
CD34_Donor1_S1_BC6126_N02	22.4254	1.17944	MEP
CD34_Donor1_S1_BC4538_N01	-10.1265	-2.65437	GMP
CD34_Donor1_S1_BC2020_N01	-7.29478	-5.35773	GMP
CD34_Donor1_S1_BC4027_N01	4.72014	13.7656	LMPP
CD34_Donor1_S1_BC3808_N01	6.86485	12.154	HSC
CD34_Donor1_S1_BC6486_N01	11.6222	0.804196	CMP
CD34_Donor1_S1_BC4704_N01	7.63129	7.1097	HSC
CD34_Donor1_S1_BC6336_N02	-15.2021	-14.6903	CLP
CD34_Donor1_S1_BC0601_N01	3.16232	-20.0555	CLP
CD34_Donor1_S1_BC5990_N02	-4.49327	6.64443	GMP
CD34_Donor1_S1_BC6201_N01	-3.21755	12.626	GMP
CD34_Donor1_S1_BC2894_N01	-15.0799	-13.4873	pDC
CD34_Donor1_S1_BC4440_N01	-3.64762	9.28593	GMP
CD34_Donor1_S1_BC3953_N01	4.46449	13.2099	HSC
CD34_Donor1_S1_BC1806_N01	-14.8106	-0.974476	GMP
CD34_Donor1_S1_BC0771_N01	-8.52322	9.71267	GMP
CD34_Donor1_S1_BC5938_N02	-0.143344	11.0429	GMP
CD34_Donor1_S1_BC3563_N01	9.92181	3.21136	CMP
CD34_Donor1_S1_BC4252_N01	20.7301	-1.57292	CMP
CD34_Donor1_S1_BC0045_N01	-10.5806	-2.65605	GMP
CD34_Donor1_S1_BC0442_N02	-10.7572	4.05631	GMP
CD34_Donor1_S1_BC2348_N01	1.61005	-25.5495	CLP
CD34_Donor1_S1_BC7397_N01	0.0516688	-1.05528	GMP
CD34_Donor1_S1_BC5461_N02	1.19716	-1.30149	GMP
CD34_Donor1_S1_BC5290_N02	10.7201	0.264641	CMP
CD34_Donor1_S1_BC3600_N01	-6.50648	10.5132	GMP
CD34_Donor1_S1_BC2038_N01	-12.658	6.14812	GMP
CD34_Donor1_S1_BC2997_N01	-4.2371	14.1611	LMPP
CD34_Donor1_S1_BC2159_N01	22.7069	2.59676	MEP
CD34_Donor1_S1_BC1950_N01	2.75776	-24.8046	CLP
CD34_Donor1_S1_BC6295_N03	-15.1408	-16.3097	GMP
CD34_Donor1_S1_BC4755_N02	-3.45416	6.29144	GMP
CD34_Donor1_S1_BC4323_N03	2.27771	16.9558	MPP
CD34_Donor1_S1_BC0482_N01	9.73834	2.64122	GMP
CD34_Donor1_S1_BC0547_N01	-14.5329	-3.18955	GMP
CD34_Donor1_S1_BC2749_N02	-10.9587	-3.47347	GMP
CD34_Donor1_S1_BC2349_N01	-10.2448	-1.40471	GMP
CD34_Donor1_S1_BC0511_N01	-3.81513	9.93371	GMP
CD34_Donor1_S1_BC2359_N01	22.4493	-0.00942638	MEP
CD34_Donor1_S1_BC1499_N01	-13.9565	-11.0129	GMP
CD34_Donor1_S1_BC4856_N02	-6.06063	1.61643	GMP
CD34_Donor1_S1_BC3160_N02	-13.6009	-6.34898	GMP
CD34_Donor1_S1_BC1258_N01	15.1071	5.14304	CMP
CD34_Donor1_S1_BC0590_N01	0.862413	-21.3177	GMP
CD34_Donor1_S1_BC2432_N01	6.143	13.0283	HSC
CD34_Donor1_S1_BC4815_N01	-1.67654	-6.48596	GMP
CD34_Donor1_S1_BC1440_N01	-7.80938	12.0895	GMP
CD34_Donor1_S1_BC5049_N02	-4.65459	1.64292	LMPP
CD34_Donor1_S1_BC5894_N02	-3.92499	8.76583	GMP
CD34_Donor1_S1_BC2633_N01	-5.18094	6.71127	GMP
CD34_Donor1_S1_BC3081_N01	5.15663	13.8613	CMP
CD34_Donor1_S1_BC2737_N01	-4.67512	5.32883	GMP
CD34_Donor1_S1_BC5730_N02	-3.19249	-17.9684	GMP
CD34_Donor1_S1_BC1084_N01	-9.30592	-13.7972	GMP
CD34_Donor1_S1_BC3700_N01	-5.23851	0.480381	GMP
CD34_Donor1_S1_BC7499_N02	1.72431	6.42687	GMP
CD34_Donor1_S1_BC0515_N01	-0.581724	7.27332	CMP
CD34_Donor1_S1_BC1909_N01	-0.954106	-20.3991	GMP
CD34_Donor1_S1_BC0195_N01	-7.39016	3.8147	GMP
CD34_Donor1_S1_BC3533_N01	12.6783	2.83631	CMP
CD34_Donor1_S1_BC0409_N01	-3.57282	1.96909	GMP
CD34_Donor1_S1_BC5771_N01	1.88383	-21.4428	CLP
CD34_Donor1_S1_BC4878_N02	-5.78	-1.01184	GMP
CD34_Donor1_S1_BC2614_N01	-6.90402	11.3602	GMP
CD34_Donor1_S1_BC7234_N01	2.70628	5.30819	GMP
CD34_Donor1_S1_BC1618_N01	-1.29466	12.2983	LMPP
CD34_Donor1_S1_BC5359_N02	-7.28371	-12.1608	GMP
CD34_Donor1_S1_BC3933_N01	-6.7107	-8.51648	GMP
CD34_Donor1_S1_BC6087_N01	9.73283	10.593	HSC
CD34_Donor1_S1_BC0578_N01	-8.51406	9.3305	GMP
CD34_Donor1_S1_BC0383_N01	-5.52655	5.18963	GMP
CD34_Donor1_S1_BC2991_N01	7.60585	8.2449	HSC
CD34_Donor1_S1_BC4967_N01	-13.8797	-9.09277	GMP
CD34_Donor1_S1_BC6260_N02	5.27232	-21.1911	CLP
CD34_Donor1_S1_BC0278_N01	-8.86335	-12.5506	GMP
CD34_Donor1_S1_BC4117_N01	7.07905	11.837	HSC
CD34_Donor1_S1_BC3247_N01	-10.2217	-4.36321	GMP
CD34_Donor1_S1_BC2474_N01	20.5299	-3.44294	MEP
CD34_Donor1_S1_BC5580_N02	3.70765	-20.8463	CLP
CD34_Donor1_S1_BC4888_N01	10.5868	4.80642	CMP
CD34_Donor1_S1_BC5838_N02	-16.2082	-16.029	pDC
CD34_Donor1_S1_BC1889_N01	-7.07586	-6.12931	GMP
CD34_Donor1_S1_BC5181_N02	13.6174	5.1053	CMP
CD34_Donor1_S1_BC3284_N01	13.7777	5.59272	CMP
CD34_Donor1_S1_BC2855_N01	-12.6289	-0.100457	GMP
CD34_Donor1_S1_BC1564_N01	-3.40441	-2.21781	GMP
CD34_Donor1_S1_BC5457_N02	-1.8897	-4.25362	CMP
CD34_Donor1_S1_BC6188_N02	3.76629	-23.7091	CLP
CD34_Donor1_S1_BC0959_N01	-0.708935	13.1	CMP
CD34_Donor1_S1_BC0752_N02	10.7875	-5.89457	CMP
CD34_Donor1_S1_BC2383_N01	2.1484	-20.6661	CLP
CD34_Donor1_S1_BC5048_N02	-5.56214	3.68142	GMP
CD34_Donor1_S1_BC0158_N01	0.031908	-18.7671	GMP
CD34_Donor1_S1_BC6763_N01	3.95896	-18.5087	CLP
CD34_Donor1_S1_BC3329_N01	1.28822	8.50541	GMP
CD34_Donor1_S1_BC5783_N02	2.96917	8.53684	LMPP
CD34_Donor1_S1_BC0076_N01	-13.1853	-0.34216	GMP
CD34_Donor1_S1_BC1415_N01	-13.0472	-0.786905	GMP
CD34_Donor1_S1_BC0180_N01	-5.88087	-0.492029	GMP
CD34_Donor1_S1_BC2484_N01	-10.0446	-5.34536	GMP
CD34_Donor1_S1_BC0865_N01	21.8137	0.962164	CMP
CD34_Donor1_S1_BC6897_N02	1.89352	6.73215	CMP
CD34_Donor1_S1_BC3167_N01	-5.49891	12.2004	CMP
CD34_Donor1_S1_BC1974_N01	-8.85923	9.83645	GMP
CD34_Donor1_S1_BC5918_N01	-1.36302	-3.70893	GMP
CD34_Donor1_S1_BC1703_N01	-5.26694	13.8663	LMPP
CD34_Donor1_S1_BC4133_N01	-0.638544	0.864547	GMP
CD34_Donor1_S1_BC2121_N01	-2.4795	15.2989	LMPP
CD34_Donor1_S1_BC3926_N02	-7.04498	-2.21669	GMP
CD34_Donor1_S1_BC2142_N01	-7.59339	10.1451	GMP
CD34_Donor1_S1_BC2237_N01	-12.3155	-7.13541	GMP
CD34_Donor1_S1_BC1339_N01	-6.51179	5.06725	GMP
CD34_Donor1_S1_BC3574_N01	2.83432	16.5936	MPP
CD34_Donor1_S1_BC1846_N01	21.3447	4.20299	MEP
CD34_Donor1_S1_BC0170_N01	-7.04488	-6.23743	GMP
CD34_Donor1_S1_BC0754_N01	12.8949	4.04672	CMP
CD34_Donor1_S1_BC2117_N01	4.67541	14.3695	CMP
CD34_Donor1_S1_BC1663_N01	-11.7187	-13.3209	GMP
CD34_Donor1_S1_BC2671_N01	4.49295	-21.8552	CLP
CD34_Donor1_S1_BC0560_N01	-5.67905	1.49888	GMP
CD34_Donor1_S1_BC3124_N01	3.95033	2.46762	LMPP
CD34_Donor1_S1_BC2174_N01	-1.3923	9.33654	CMP
CD34_Donor1_S1_BC0137_N01	-8.6703	10.2851	GMP
CD34_Donor1_S1_BC0075_N01	-11.6024	9.14899	GMP
CD34_Donor1_S1_BC5662_N01	-10.6188	6.87606	GMP
CD34_Donor1_S1_BC1121_N03	0.292058	-19.4977	GMP
CD34_Donor1_S1_BC4394_N02	5.72718	15.3112	CMP
CD34_Donor1_S1_BC3672_N01	7.5118	11.6003	MPP
CD34_Donor1_S1_BC2044_N02	15.8995	-4.422	CMP
CD34_Donor1_S1_BC1194_N01	-0.524176	-20.5403	GMP
CD34_Donor1_S1_BC4414_N01	-1.56707	7.13976	GMP
CD34_Donor1_S1_BC4832_N01	-0.149115	14.0461	LMPP
CD34_Donor1_S1_BC2812_N02	-5.97582	5.35054	GMP
CD34_Donor1_S1_BC4522_N02	11.5482	3.05585	CMP
CD34_Donor1_S1_BC2703_N01	-9.48897	-2.94151	GMP
CD34_Donor1_S1_BC0758_N01	15.037	2.85046	CMP
CD34_Donor1_S1_BC1142_N01	-8.63725	7.81812	GMP
CD34_Donor1_S1_BC1177_N01	-13.1149	-14.6402	pDC
CD34_Donor1_S1_BC0937_N01	-6.82133	7.00634	LMPP
CD34_Donor1_S1_BC1458_N01	1.41294	9.29674	CMP
CD34_Donor1_S1_BC3122_N01	-3.46007	13.5718	LMPP
CD34_Donor1_S1_BC3799_N02	-5.59497	9.48427	GMP
CD34_Donor1_S1_BC5585_N02	-9.89593	5.1162	GMP
CD34_Donor1_S1_BC2732_N01	-15.1323	-12.9817	pDC
CD34_Donor1_S1_BC5229_N01	-1.24873	-1.31091	GMP
CD34_Donor1_S1_BC4358_N01	0.0933443	5.70436	GMP
CD34_Donor1_S1_BC1165_N01	20.1914	0.723638	MEP
CD34_Donor1_S1_BC5344_N02	-3.72355	6.39174	GMP
CD34_Donor1_S1_BC6519_N05	0.949618	13.6293	MPP
CD34_Donor1_S1_BC2805_N01	3.7481	16.4077	LMPP
CD34_Donor1_S1_BC0557_N01	-14.1028	-0.609966	GMP
CD34_Donor1_S1_BC6175_N02	-0.371628	3.82033	GMP
CD34_Donor1_S1_BC4055_N01	0.5172	-20.8065	GMP
CD34_Donor1_S1_BC7443_N02	6.33865	10.0891	MPP
CD34_Donor1_S1_BC4384_N02	-7.01568	12.2449	GMP
CD34_Donor1_S1_BC4607_N01	-6.59422	5.28781	GMP
CD34_Donor1_S1_BC0129_N01	-11.2325	2.69352	GMP
CD34_Donor1_S1_BC1959_N01	3.33071	-24.4162	CLP
CD34_Donor1_S1_BC6667_N01	-6.33113	9.07752	GMP
CD34_Donor1_S1_BC2656_N01	-15.1107	-14.0688	pDC
CD34_Donor1_S1_BC0193_N01	-10.8797	-0.912258	GMP
CD34_Donor1_S1_BC3395_N02	-6.0009	14.8724	LMPP
CD34_Donor1_S1_BC0700_N01	-13.4666	-0.803653	GMP
CD34_Donor1_S1_BC3343_N01	-17.6898	-14.406	pDC
CD34_Donor1_S1_BC1754_N01	7.75081	9.01081	HSC
CD34_Donor1_S1_BC0926_N01	-8.60212	-8.37662	GMP
CD34_Donor1_S1_BC7475_N02	4.28414	1.18929	CMP
CD34_Donor1_S1_BC0142_N01	22.5646	-2.10436	MEP
CD34_Donor1_S1_BC4600_N02	5.55313	8.40102	LMPP
CD34_Donor1_S1_BC5534_N01	-6.93638	4.16834	GMP
CD34_Donor1_S1_BC0295_N01	-13.3971	-5.89997	GMP
CD34_Donor1_S1_BC3416_N01	0.48774	11.009	LMPP
CD34_Donor1_S1_BC1619_N01	-0.390926	0.657417	GMP
CD34_Donor1_S1_BC1849_N01	-8.46403	-11.8699	GMP
CD34_Donor1_S1_BC5097_N01	-3.62392	5.13669	GMP
CD34_Donor1_S1_BC2306_N01	-12.965	-0.454747	GMP
CD34_Donor1_S1_BC5495_N02	12.6707	0.76352	CMP
CD34_Donor1_S1_BC0358_N01	-6.87207	-4.44349	GMP
CD34_Donor1_S1_BC6315_N02	9.46085	-6.72564	CMP
CD34_Donor1_S1_BC4640_N01	-7.03905	5.90385	GMP
CD34_Donor1_S1_BC3962_N01	-9.11983	7.76236	GMP
CD34_Donor1_S1_BC6648_N01	7.2128	1.84887	CMP
CD34_Donor1_S1_BC2286_N01	-3.85243	16.0494	LMPP
CD34_Donor1_S1_BC1300_N01	3.00977	-21.485	CLP
CD34_Donor1_S1_BC0004_N01	15.5642	-2.95526	CMP
CD34_Donor1_S1_BC1061_N02	0.980293	-18.264	CLP
CD34_Donor1_S1_BC4118_N02	-4.82567	7.41459	CMP
CD34_Donor1_S1_BC2267_N01	-14.4516	-3.24818	GMP
CD34_Donor1_S1_BC3576_N01	-5.28154	15.2169	LMPP
CD34_Donor1_S1_BC5321_N02	-3.21642	7.12091	GMP
CD34_Donor1_S1_BC2222_N01	2.2635	-21.5242	CLP
CD34_Donor1_S1_BC6575_N02	-5.14429	4.15189	GMP
CD34_Donor1_S1_BC6085_N01	13.5606	5.01033	HSC
CD34_Donor1_S1_BC2655_N01	-4.83938	-0.0736528	GMP
CD34_Donor1_S1_BC2141_N01	1.25117	-24.7437	CLP
CD34_Donor1_S1_BC6949_N02	0.0847551	1.58519	CMP
CD34_Donor1_S1_BC4952_N01	-7.68836	3.50606	GMP
CD34_Donor1_S1_BC3529_N01	5.12081	9.50803	MPP
CD34_Donor1_S1_BC3226_N01	1.39109	-23.2165	GMP
CD34_Donor1_S1_BC1140_N02	2.9899	-20.0144	CLP
CD34_Donor1_S1_BC5857_N02	-2.27181	-3.77545	LMPP
CD34_Donor1_S1_BC4714_N01	-6.21248	8.95237	GMP
CD34_Donor1_S1_BC5831_N01	3.93229	-19.869	CLP
CD34_Donor1_S1_BC2787_N02	-3.25874	14.2934	LMPP
CD34_Donor1_S1_BC3899_N01	3.56839	10.5916	CMP
CD34_Donor1_S1_BC2825_N01	1.43347	-24.9851	CLP
CD34_Donor1_S1_BC4869_N02	3.39199	4.62529	CMP
CD34_Donor1_S1_BC1066_N01	2.06394	-24.9709	CLP
CD34_Donor1_S1_BC5835_N02	3.85845	-22.8866	CLP
CD34_Donor1_S1_BC3818_N01	4.25952	9.99592	MPP
CD34_Donor1_S1_BC0709_N01	-12.1763	-0.752522	GMP
CD34_Donor1_S1_BC2761_N01	-15.6162	-15.6464	pDC
CD34_Donor1_S1_BC1229_N01	0.842442	-22.1235	GMP
CD34_Donor1_S1_BC2171_N01	1.76168	-24.8495	CLP
CD34_Donor1_S1_BC0291_N01	1.87584	-25.0045	CLP
CD34_Donor1_S1_BC1432_N01	4.54773	-19.1101	CLP
CD34_Donor1_S1_BC5174_N02	0.149707	1.22169	GMP
CD34_Donor1_S1_BC5614_N01	2.90073	-25.1348	CLP
CD34_Donor1_S1_BC0282_N01	-2.17996	3.3404	GMP
CD34_Donor1_S1_BC2152_N01	-11.5791	-3.84329	GMP
CD34_Donor1_S1_BC0027_N01	14.2546	-3.54159	CMP
CD34_Donor1_S1_BC1914_N01	-12.9471	-0.455753	GMP
CD34_Donor1_S1_BC0441_N01	-3.14824	12.4143	LMPP
CD34_Donor1_S1_BC0314_N01	-7.97873	-6.55329	GMP
CD34_Donor1_S1_BC6633_N01	5.78294	-22.2627	CLP
CD34_Donor1_S1_BC4609_N02	-4.24783	-2.1161	GMP
CD34_Donor1_S1_BC4798_N01	-6.40134	1.75168	CMP
CD34_Donor1_S1_BC4826_N02	-5.29634	5.11439	GMP
CD34_Donor1_S1_BC3861_N01	-14.3415	-14.4369	GMP
CD34_Donor1_S1_BC2048_N01	-0.439485	15.6923	HSC
CD34_Donor1_S1_BC0622_N01	-14.0269	-4.19504	GMP
CD34_Donor1_S1_BC0977_N01	-7.14893	13.1924	GMP
CD34_Donor1_S1_BC1304_N01	13.111	4.80536	CMP
CD34_Donor1_S1_BC0535_N01	-0.189577	7.54147	GMP
CD34_Donor1_S1_BC3288_N01	21.2317	2.93896	MEP
CD34_Donor1_S1_BC1546_N01	4.89723	12.318	LMPP
CD34_Donor1_S1_BC1456_N01	-12.4674	6.80483	GMP
CD34_Donor1_S1_BC2833_N01	4.05865	-23.6114	CLP
CD34_Donor1_S1_BC4500_N02	4.73742	-21.0648	CLP
CD34_Donor1_S1_BC1890_N01	3.35188	-25.306	CLP
CD34_Donor1_S1_BC4817_N02	-9.21905	-8.66729	GMP
CD34_Donor1_S1_BC0144_N01	4.88569	14.7436	HSC
CD34_Donor1_S1_BC4926_N01	15.6362	4.63214	CMP
CD34_Donor1_S1_BC0274_N01	-3.44761	6.90439	GMP
CD34_Donor1_S1_BC3460_N01	-2.22015	10.8373	LMPP
CD34_Donor1_S1_BC6216_N02	-0.857522	6.82833	GMP
CD34_Donor1_S1_BC5650_N02	4.90948	-18.606	CLP
CD34_Donor1_S1_BC2931_N01	6.93143	8.30823	LMPP
CD34_Donor1_S1_BC5363_N02	2.59863	13.607	GMP
CD34_Donor1_S1_BC0055_N01	-8.26718	-7.57139	GMP
CD34_Donor1_S1_BC0472_N01	0.256028	-22.1811	GMP
CD34_Donor1_S1_BC2942_N01	-3.53708	-7.71198	MEP
CD34_Donor1_S1_BC2877_N02	-5.36861	7.96044	GMP
CD34_Donor1_S1_BC3640_N01	-12.1428	-0.030224	GMP
CD34_Donor1_S1_BC0908_N01	-4.69529	-5.07508	GMP
CD34_Donor1_S1_BC4877_N02	-2.271	3.67971	GMP
CD34_Donor1_S1_BC2712_N01	4.19436	15.7044	LMPP
CD34_Donor1_S1_BC2097_N01	1.02645	14.9003	LMPP
CD34_Donor1_S1_BC5579_N01	4.33288	-24.9031	CLP
CD34_Donor1_S1_BC4340_N01	-3.57202	16.8795	LMPP
CD34_Donor1_S1_BC6071_N02	2.22507	-23.2545	CLP
CD34_Donor1_S1_BC3461_N01	13.8776	3.26429	CMP
CD34_Donor1_S1_BC4378_N01	-0.683387	1.43054	GMP
CD34_Donor1_S1_BC0486_N01	1.03191	-21.1694	GMP
CD34_Donor1_S1_BC4641_N02	-7.89414	7.05803	GMP
CD34_Donor1_S1_BC3550_N01	1.45441	-2.08792	GMP
CD34_Donor1_S1_BC1751_N01	-4.21454	15.5571	GMP
CD34_Donor1_S1_BC2377_N01	-8.44606	-2.39404	GMP
CD34_Donor1_S1_BC0639_N01	-13.7149	-13.4864	pDC
CD34_Donor1_S1_BC4348_N01	-2.56681	8.26289	GMP
CD34_Donor1_S1_BC0644_N01	21.3229	0.039963	CMP
CD34_Donor1_S1_BC0091_N01	-5.25449	5.26464	GMP
CD34_Donor1_S1_BC0696_N01	-5.1449	10.2236	GMP
CD34_Donor1_S1_BC5757_N01	-6.15655	-9.74693	GMP
CD34_Donor1_S1_BC1704_N02	-3.49161	11.2115	GMP
CD34_Donor1_S1_BC4307_N01	-4.0065	2.52479	GMP
CD34_Donor1_S1_BC4332_N01	-1.13603	14.3964	LMPP
CD34_Donor1_S1_BC2813_N01	-7.85955	5.03412	GMP
CD34_Donor1_S1_BC1044_N01	1.45435	-21.0989	CLP
CD34_Donor1_S1_BC0596_N01	-2.90573	4.86298	GMP
CD34_Donor1_S1_BC4479_N01	9.83063	-0.934558	CMP
CD34_Donor1_S1_BC0913_N01	-11.424	-12.09	GMP
CD34_Donor1_S1_BC4374_N01	1.75628	12.5308	HSC
CD34_Donor1_S1_BC2730_N01	-11.3918	5.34393	GMP
CD34_Donor1_S1_BC6341_N02	21.7877	0.534764	MEP
CD34_Donor1_S1_BC4747_N02	-7.15819	7.79711	GMP
CD34_Donor1_S1_BC1972_N01	-7.68271	12.4277	GMP
CD34_Donor1_S1_BC1844_N01	2.01532	-25.2263	CLP
CD34_Donor1_S1_BC3340_N01	4.85825	14.8314	HSC
CD34_Donor1_S1_BC2720_N02	-6.13014	1.40813	GMP
CD34_Donor1_S1_BC5087_N02	3.7069	-23.9215	CLP
CD34_Donor1_S1_BC2294_N01	-15.3395	-2.84709	GMP
CD34_Donor1_S1_BC0875_N01	-8.91461	-10.3565	GMP
CD34_Donor1_S1_BC1879_N02	-11.4775	-6.94456	GMP
CD34_Donor1_S1_BC2600_N01	-11.9969	-7.37454	GMP
CD34_Donor1_S1_BC6613_N01	-5.56387	-5.76335	GMP
CD34_Donor1_S1_BC3507_N01	-5.47029	15.337	GMP
CD34_Donor1_S1_BC6291_N01	-4.66281	-7.36112	GMP
CD34_Donor1_S1_BC1162_N01	2.27314	-24.8685	CLP
CD34_Donor1_S1_BC4850_N02	-1.11756	-3.93215	GMP
CD34_Donor1_S1_BC5818_N02	6.62795	6.02315	HSC
CD34_Donor1_S1_BC1005_N01	-13.0373	1.17391	GMP
CD34_Donor1_S1_BC5113_N01	2.12464	2.84889	GMP
CD34_Donor1_S1_BC7171_N01	-5.90049	-5.54587	GMP
CD34_Donor1_S1_BC0990_N01	-6.29131	2.61682	GMP
CD34_Donor1_S1_BC2270_N01	3.43573	12.1622	CMP
CD34_Donor1_S1_BC4050_N01	5.15783	-23.8391	CLP
CD34_Donor1_S1_BC5774_N01	0.72586	-0.172335	CMP
CD34_Donor1_S1_BC0953_N01	-6.30363	5.6062	GMP
CD34_Donor1_S1_BC2969_N01	-8.16224	-13.5598	GMP
CD34_Donor1_S1_BC0662_N01	-9.23823	5.3975	GMP
CD34_Donor1_S1_BC0653_N01	-6.21869	-7.45002	GMP
CD34_Donor1_S1_BC0259_N01	-12.5718	-7.03212	GMP
CD34_Donor1_S1_BC1885_N01	-1.74032	13.6065	LMPP
CD34_Donor1_S1_BC4819_N01	18.7191	4.14055	MEP
CD34_Donor1_S1_BC2325_N01	18.1048	-0.62981	MEP
CD34_Donor1_S1_BC1401_N01	-13.2696	6.41734	GMP
CD34_Donor1_S1_BC4172_N01	-11.2921	-13.5802	GMP
CD34_Donor1_S1_BC2017_N02	-12.1798	4.56546	GMP
CD34_Donor1_S1_BC4038_N02	19.4721	2.33553	MEP
CD34_Donor1_S1_BC4470_N01	-7.12782	14.4721	CMP
CD34_Donor1_S1_BC5239_N02	-1.01671	-5.8523	GMP
CD34_Donor1_S1_BC3021_N02	-8.12346	0.441027	GMP
CD34_Donor1_S1_BC1626_N02	-13.9245	-4.1269	GMP
CD34_Donor1_S1_BC4121_N01	10.2035	-1.70444	CMP
CD34_Donor1_S1_BC6680_N02	-0.994823	10.9651	LMPP
CD34_Donor1_S1_BC4456_N01	3.81179	-23.7328	CLP
CD34_Donor1_S1_BC1370_N01	-11.7222	-2.25765	GMP
CD34_Donor1_S1_BC0603_N01	21.3058	-0.736801	MEP
CD34_Donor1_S1_BC5198_N01	-1.57465	-18.616	GMP
CD34_Donor1_S1_BC1160_N01	-6.65236	9.57493	CMP
CD34_Donor1_S1_BC7343_N01	0.29268	-3.36423	GMP
CD34_Donor1_S1_BC1463_N01	-10.2243	3.25124	GMP
CD34_Donor1_S1_BC0297_N01	-7.3324	6.43368	GMP
CD34_Donor1_S1_BC1404_N01	-3.8163	16.6231	CMP
CD34_Donor1_S1_BC4094_N01	6.17834	0.779178	CMP
CD34_Donor1_S1_BC4360_N01	1.27268	6.60729	CMP
CD34_Donor1_S1_BC0109_N01	1.32301	-19.5312	GMP
CD34_Donor1_S1_BC6242_N01	9.6766	-1.76759	CMP
CD34_Donor1_S1_BC0237_N01	-10.9733	6.40443	GMP
CD34_Donor1_S1_BC6493_N01	2.70972	-21.1731	CLP
CD34_Donor1_S1_BC0506_N02	14.7666	3.49384	CMP
CD34_Donor1_S1_BC6943_N02	-1.34538	7.12467	GMP
CD34_Donor1_S1_BC2892_N01	-15.0125	-13.8876	GMP
CD34_Donor1_S1_BC1376_N01	-7.36462	4.87617	GMP
CD34_Donor1_S1_BC5624_N01	6.8322	12.009	HSC
CD34_Donor1_S1_BC0675_N01	-10.1123	-4.26937	GMP
CD34_Donor1_S1_BC3376_N01	-5.30243	6.95931	GMP
CD34_Donor1_S1_BC0145_N01	22.6569	1.7733	MEP
CD34_Donor1_S1_BC0873_N01	19.8927	2.56245	MEP
CD34_Donor1_S1_BC2287_N01	5.82669	8.55025	CMP
CD34_Donor1_S1_BC4562_N01	1.47613	5.23671	GMP
CD34_Donor1_S1_BC0044_N01	-2.23528	3.74588	GMP
CD34_Donor1_S1_BC0615_N01	-13.6177	-14.4462	pDC
CD34_Donor1_S1_BC3733_N01	-6.52001	2.97612	GMP
CD34_Donor1_S1_BC0478_N01	-6.95973	-6.58481	GMP
CD34_Donor1_S1_BC5337_N01	14.7523	0.805912	CMP
CD34_Donor1_S1_BC0242_N01	-8.59821	-11.1923	GMP
CD34_Donor1_S1_BC1727_N01	0.291188	15.123	HSC
CD34_Donor1_S1_BC4519_N02	-14.1174	-11.742	pDC
CD34_Donor1_S1_BC1529_N02	-5.9948	5.83998	GMP
CD34_Donor1_S1_BC0892_N01	-2.08223	14.3948	LMPP
CD34_Donor1_S1_BC3318_N02	2.51215	-23.818	CLP
CD34_Donor1_S1_BC0028_N01	1.52338	-19.3662	GMP
CD34_Donor1_S1_BC5765_N01	14.5351	-2.21627	CMP
CD34_Donor1_S1_BC5998_N01	-0.822131	-16.4354	GMP
CD34_Donor1_S1_BC3176_N02	-10.0857	-12.7037	GMP
CD34_Donor1_S1_BC2874_N01	-12.5376	7.14914	GMP
CD34_Donor1_S1_BC4813_N01	-6.31986	1.60941	GMP
CD34_Donor1_S1_BC3710_N01	2.50855	13.1306	MPP
CD34_Donor1_S1_BC2846_N01	-1.44566	1.05128	CMP
CD34_Donor1_S1_BC2002_N01	-15.2386	-14.7516	pDC
CD34_Donor1_S1_BC4886_N02	-2.07831	-19.1931	GMP
CD34_Donor1_S1_BC0732_N01	-10.3441	3.04931	GMP
CD34_Donor1_S1_BC7432_N01	1.63742	-1.07527	CMP
CD34_Donor1_S1_BC3137_N03	-6.02691	-7.82092	GMP
CD34_Donor1_S1_BC3723_N01	-14.3661	-1.76031	GMP
CD34_Donor1_S1_BC5760_N02	-6.64331	-7.03471	GMP
CD34_Donor1_S1_BC5476_N02	-14.121	0.873464	GMP
CD34_Donor1_S1_BC1815_N01	1.91881	-25.4664	CLP
CD34_Donor1_S1_BC1075_N01	-7.4644	11.9377	GMP
CD34_Donor1_S1_BC5211_N02	-4.7559	15.5287	LMPP
CD34_Donor1_S1_BC1927_N01	-13.654	-14.793	GMP
CD34_Donor1_S1_BC3408_N01	-8.39818	-8.121	GMP
CD34_Donor1_S1_BC0930_N01	-6.33108	4.96834	GMP
CD34_Donor1_S1_BC6375_N02	2.9725	5.64673	LMPP
CD34_Donor1_S1_BC4379_N01	10.5151	-0.383048	CMP
CD34_Donor1_S1_BC0964_N01	-5.93745	-9.42449	GMP
CD34_Donor1_S1_BC0025_N01	0.0547757	-18.7171	GMP
CD34_Donor1_S1_BC3618_N01	-5.41436	-0.468343	GMP
CD34_Donor1_S1_BC4170_N01	11.2997	0.492071	CMP
CD34_Donor1_S1_BC1490_N01	22.4217	-1.77228	MEP
CD34_Donor1_S1_BC0322_N01	-12.5709	6.4582	GMP
CD34_Donor1_S1_BC5219_N01	18.6277	-3.41803	MEP
CD34_Donor1_S1_BC6206_N03	-0.27324	-18.6455	GMP
CD34_Donor1_S1_BC1233_N02	-7.23622	3.16334	GMP
CD34_Donor1_S1_BC3354_N01	-12.9693	-6.39307	GMP
CD34_Donor1_S1_BC1253_N01	-6.21472	5.1017	LMPP
CD34_Donor1_S1_BC3885_N01	-11.4657	8.75027	GMP
CD34_Donor1_S1_BC2804_N01	-12.1245	7.99805	GMP
CD34_Donor1_S1_BC0036_N01	-5.99771	2.91491	GMP
CD34_Donor1_S1_BC3900_N02	22.6417	-0.470465	MEP
CD34_Donor1_S1_BC3274_N01	-17.3641	-14.855	pDC
CD34_Donor1_S1_BC0791_N01	15.5374	4.52619	CMP
CD34_Donor1_S1_BC0998_N01	-2.26958	13.0925	LMPP
CD34_Donor1_S1_BC1542_N01	0.351304	10.899	CMP
CD34_Donor1_S1_BC4427_N01	3.4125	-21.1824	CLP
CD34_Donor1_S1_BC6669_N02	2.44063	-2.31916	GMP
CD34_Donor1_S1_BC5644_N02	-0.653874	-6.6616	CMP
CD34_Donor1_S1_BC5674_N02	-14.255	-13.2837	GMP
CD34_Donor1_S1_BC4941_N01	-7.73994	3.40549	GMP
CD34_Donor1_S1_BC5233_N01	-1.18224	9.19302	GMP
CD34_Donor1_S1_BC3125_N01	-11.5307	-7.62659	GMP
CD34_Donor1_S1_BC1245_N01	2.53043	-19.0968	GMP
CD34_Donor1_S1_BC1508_N01	15.7008	0.880632	CMP
CD34_Donor1_S1_BC0661_N01	16.8048	2.86261	CMP
CD34_Donor1_S1_BC4812_N02	-6.18334	-13.4016	LMPP
CD34_Donor1_S1_BC2051_N01	-5.22976	12.1602	GMP
CD34_Donor1_S1_BC1680_N01	1.3267	-24.7411	CLP
CD34_Donor1_S1_BC5836_N02	8.39968	11.3803	LMPP
CD34_Donor1_S1_BC1714_N01	21.5104	0.262445	MEP
CD34_Donor1_S1_BC5847_N01	15.8255	1.16643	CMP
CD34_Donor1_S1_BC1933_N01	23.0575	1.34592	MEP
CD34_Donor1_S1_BC6466_N01	-9.41511	-10.1039	GMP
CD34_Donor1_S1_BC2930_N01	-6.59357	6.77837	GMP
CD34_Donor1_S1_BC1761_N01	-10.289	4.20738	GMP
CD34_Donor1_S1_BC6354_N01	-2.42277	4.11235	GMP
CD34_Donor1_S1_BC4652_N02	16.5936	4.77599	CMP
CD34_Donor1_S1_BC3058_N01	1.37969	-21.6257	CLP
CD34_Donor1_S1_BC0154_N01	-13.2861	-1.68956	GMP
CD34_Donor1_S1_BC4201_N01	-15.4992	-15.6669	pDC
CD34_Donor1_S1_BC0165_N01	-11.0206	4.57276	GMP
CD34_Donor1_S1_BC3002_N01	4.5952	11.8692	MPP
CD34_Donor1_S1_BC3422_N02	-0.76993	11.9475	LMPP
CD34_Donor1_S1_BC0680_N01	-7.74841	5.70685	GMP
CD34_Donor1_S1_BC6933_N01	-13.9441	-13.7201	GMP
CD34_Donor1_S1_BC3335_N02	18.6018	3.81807	CMP
CD34_Donor1_S1_BC3697_N01	-0.444473	-18.655	GMP
CD34_Donor1_S1_BC5413_N02	20.7036	-2.25593	MEP
CD34_Donor1_S1_BC5259_N01	-11.6488	-2.47217	GMP
CD34_Donor1_S1_BC0604_N01	-5.3594	6.12259	GMP
CD34_Donor1_S1_BC2998_N01	-6.58885	6.54033	LMPP
CD34_Donor1_S1_BC2515_N01	0.0736403	8.95638	CMP
CD34_Donor1_S1_BC2918_N01	-11.2486	6.73173	GMP
CD34_Donor1_S1_BC3065_N01	-1.43688	-2.92938	GMP
CD34_Donor1_S1_BC2920_N01	10.4554	-2.21154	CMP
CD34_Donor1_S1_BC5030_N01	2.47439	13.1482	LMPP
CD34_Donor1_S1_BC2093_N01	-12.2767	5.96168	GMP
CD34_Donor1_S1_BC0493_N01	-13.5559	-4.80044	GMP
CD34_Donor1_S1_BC4700_N01	-4.8147	15.8198	LMPP
CD34_Donor1_S1_BC4885_N02	4.37203	-20.9163	CLP
CD34_Donor1_S1_BC5428_N02	-0.465048	-18.1871	GMP
CD34_Donor1_S1_BC2055_N01	7.59305	13.739	MPP
CD34_Donor1_S1_BC3042_N02	-10.8694	-8.63565	mono
CD34_Donor1_S1_BC2617_N01	1.39027	-18.9706	GMP
CD34_Donor1_S1_BC2695_N02	-3.62407	-3.04734	GMP
CD34_Donor1_S1_BC3961_N01	-0.10395	15.6156	CMP
CD34_Donor1_S1_BC3984_N01	-12.5806	7.66576	GMP
CD34_Donor1_S1_BC2939_N01	-12.5432	4.49745	GMP
CD34_Donor1_S1_BC3617_N01	-7.96905	-5.88116	GMP
CD34_Donor1_S1_BC2580_N01	-6.583	9.53077	GMP
CD34_Donor1_S1_BC3803_N02	-13.4871	-8.82967	GMP
CD34_Donor1_S1_BC3275_N02	3.73984	-21.4648	CLP
CD34_Donor1_S1_BC0430_N01	-7.19834	3.86325	GMP
CD34_Donor1_S1_BC2632_N01	-8.61803	11.4983	GMP
CD34_Donor1_S1_BC1486_N01	-12.4508	3.44732	GMP
CD34_Donor1_S1_BC0093_N01	-10.727	0.0189892	GMP
CD34_Donor1_S1_BC5964_N02	0.617823	-4.55427	CMP
CD34_Donor1_S1_BC0978_N01	-2.41503	-19.0507	GMP
CD34_Donor1_S1_BC4573_N01	6.90194	15.1782	HSC
CD34_Donor1_S1_BC2673_N01	12.8673	5.54717	CMP
CD34_Donor1_S1_BC0906_N01	3.25881	-20.5558	CLP
CD34_Donor1_S1_BC2854_N01	3.37409	11.6752	LMPP
CD34_Donor1_S1_BC3317_N01	-5.29257	15.3117	LMPP
CD34_Donor1_S1_BC4651_N01	-12.7035	7.52951	GMP
CD34_Donor1_S1_BC2945_N01	20.8399	3.75402	MEP
CD34_Donor1_S1_BC4916_N01	9.18171	-4.19054	CMP
CD34_Donor1_S1_BC0824_N01	-7.12316	-4.86073	GMP
CD34_Donor1_S1_BC0147_N02	-2.86366	-16.9645	GMP
CD34_Donor1_S1_BC4151_N02	-11.952	-13.7684	GMP
CD34_Donor1_S1_BC0714_N01	-7.49568	13.2138	GMP
CD34_Donor1_S1_BC1038_N01	-15.1009	0.893616	GMP
CD34_Donor1_S1_BC1420_N01	-13.0849	-0.684978	GMP
CD34_Donor1_S1_BC5513_N01	6.53303	5.19152	HSC
CD34_Donor1_S1_BC3352_N01	14.7106	-0.136915	CMP
CD34_Donor1_S1_BC3480_N01	-14.4326	0.461768	GMP
CD34_Donor1_S1_BC0456_N01	5.61165	3.92965	GMP
CD34_Donor1_S1_BC5608_N01	1.77516	2.06109	LMPP
CD34_Donor1_S1_BC3877_N01	-17.9541	-15.6348	pDC
CD34_Donor1_S1_BC1661_N01	-2.00878	15.9898	CMP
CD34_Donor1_S1_BC0143_N01	-12.173	8.4214	GMP
CD34_Donor1_S1_BC0424_N01	-2.67947	-18.4612	GMP
CD34_Donor1_S1_BC2434_N01	-2.33524	2.55466	LMPP
CD34_Donor1_S1_BC1419_N01	-9.42393	-8.04092	GMP
CD34_Donor1_S1_BC5749_N02	3.25734	-18.975	CLP
CD34_Donor1_S1_BC3911_N01	-7.51734	13.3192	GMP
CD34_Donor1_S1_BC1820_N01	7.34537	8.95395	LMPP
CD34_Donor1_S1_BC1104_N01	1.13438	16.6899	GMP
CD34_Donor1_S1_BC0396_N01	-12.9151	-0.45603	GMP
CD34_Donor1_S1_BC4407_N02	-14.2809	-2.58896	GMP
CD34_Donor1_S1_BC3262_N01	5.61667	15.0209	HSC
CD34_Donor1_S1_BC4400_N02	-5.78402	0.490725	GMP
CD34_Donor1_S1_BC1465_N01	-8.83764	9.36056	GMP
CD34_Donor1_S1_BC5458_N01	-18.2629	-16.1646	GMP
CD34_Donor1_S1_BC3328_N01	-15.2115	-2.52283	GMP
CD34_Donor1_S1_BC2653_N01	21.7331	-2.93744	MEP
CD34_Donor1_S1_BC1830_N01	-5.38937	15.5945	LMPP
CD34_Donor1_S1_BC1034_N01	-1.70409	6.49598	GMP
CD34_Donor1_S1_BC1286_N01	-12.785	-13.9775	GMP
CD34_Donor1_S1_BC7005_N01	-7.25323	10.6895	GMP
CD34_Donor1_S1_BC3435_N02	22.5822	-1.90024	MEP
CD34_Donor1_S1_BC4633_N01	-4.32623	13.2872	GMP
[truncated: 36,480 more rows]

## Sheet: Fig. 3d
cell_id	umap_1	umap_2	zscore
hHSC_young_D1_BC0001_N01	4.02195	11.1625	-2.52539
hHSC_young_D1_BC0002_N01	3.36065	6.75251	-0.568365
hHSC_young_D1_BC0003_N02	8.13314	12.9088	-0.538491
hHSC_young_D1_BC0004_N01	7.20815	11.1461	-1.12399
hHSC_young_D1_BC0005_N01	8.03219	10.9281	-1.39748
hHSC_young_D1_BC0006_N02	0.0544446	4.79589	0.271155
hHSC_young_D1_BC0007_N02	7.44193	8.82797	-1.40841
hHSC_young_D1_BC0008_N02	7.20016	9.00724	-1.21243
hHSC_young_D1_BC0009_N02	6.08298	11.325	0.856363
hHSC_young_D1_BC0010_N02	7.16872	9.11914	-1.47903
hHSC_young_D1_BC0011_N02	6.48886	6.21062	0.305295
hHSC_young_D1_BC0012_N02	7.32393	8.37227	0.0633967
hHSC_young_D1_BC0013_N02	1.5114	10.1032	-1.94791
hHSC_young_D1_BC0014_N02	6.08888	5.14806	-1.9105
hHSC_young_D1_BC0015_N01	5.45217	8.99992	0.300433
hHSC_young_D1_BC0016_N02	7.41376	9.08296	0.130065
hHSC_young_D1_BC0017_N02	7.5123	9.69772	1.31127
hHSC_young_D1_BC0018_N02	6.79284	9.24796	-0.119766
hHSC_young_D1_BC0019_N01	8.1031	12.015	-0.196426
hHSC_young_D1_BC0020_N02	3.82642	3.97798	-0.525377
hHSC_young_D1_BC0021_N02	3.98238	11.63	-2.6578
hHSC_young_D1_BC0022_N03	6.49334	4.26738	-0.914636
hHSC_young_D1_BC0023_N02	5.23267	10.3411	-2.07698
hHSC_young_D1_BC0025_N02	6.89553	8.79864	-1.38172
hHSC_young_D1_BC0026_N01	6.37808	7.81689	-1.64332
hHSC_young_D1_BC0027_N01	2.91531	11.0362	-1.20045
hHSC_young_D1_BC0028_N02	6.57223	8.33831	-0.808124
hHSC_young_D1_BC0029_N03	-1.54873	2.89606	-1.53065
hHSC_young_D1_BC0030_N01	7.61668	8.06054	-0.172531
hHSC_young_D1_BC0031_N01	6.76565	8.71221	-1.99513
hHSC_young_D1_BC0032_N01	2.76846	11.1796	-2.55394
hHSC_young_D1_BC0033_N01	4.79062	11.9429	0.171283
hHSC_young_D1_BC0034_N01	6.76515	9.43982	-1.96463
hHSC_young_D1_BC0035_N01	7.72595	9.32762	1.77044
hHSC_young_D1_BC0036_N02	7.66797	9.31486	-0.850143
hHSC_young_D1_BC0037_N01	6.29889	9.82759	0.00857104
hHSC_young_D1_BC0038_N02	1.42106	13.1874	-1.44398
hHSC_young_D1_BC0039_N01	6.48278	8.81824	-2.39668
hHSC_young_D1_BC0040_N02	-3.00282	2.36752	-2.54868
hHSC_young_D1_BC0041_N03	0.615553	10.4037	-1.35579
hHSC_young_D1_BC0042_N03	3.17408	6.07935	-3.52196
hHSC_young_D1_BC0043_N02	6.72973	8.52706	-1.73291
hHSC_young_D1_BC0044_N02	7.20782	9.8213	-1.36072
hHSC_young_D1_BC0045_N02	4.82302	11.8483	1.06959
hHSC_young_D1_BC0046_N03	7.9959	8.87048	0.309071
hHSC_young_D1_BC0047_N02	3.30966	11.0956	-0.802797
hHSC_young_D1_BC0048_N03	6.76571	4.23369	-0.975385
hHSC_young_D1_BC0049_N02	6.89139	8.23822	0.328067
hHSC_young_D1_BC0050_N01	3.64754	11.7603	0.67792
hHSC_young_D1_BC0051_N02	7.31111	8.90106	1.17351
hHSC_young_D1_BC0052_N02	1.7425	13.2623	0.328434
hHSC_young_D1_BC0053_N01	7.20226	8.77367	-0.197515
hHSC_young_D1_BC0054_N03	1.93109	5.41096	-1.46976
hHSC_young_D1_BC0055_N02	1.67518	2.5805	-2.0342
hHSC_young_D1_BC0056_N01	5.19111	12.4138	0.415573
hHSC_young_D1_BC0057_N02	2.05673	5.06393	-1.75255
hHSC_young_D1_BC0058_N02	6.98762	9.20347	-1.29338
hHSC_young_D1_BC0059_N01	7.18357	9.35796	-1.35098
hHSC_young_D1_BC0060_N02	7.32437	11.2613	0.198027
hHSC_young_D1_BC0061_N02	2.52045	12.3053	0.166023
hHSC_young_D1_BC0062_N02	3.98818	11.6405	0.370536
hHSC_young_D1_BC0063_N03	8.94759	7.57542	2.72772
hHSC_young_D1_BC0064_N03	2.338	11.1447	-1.13924
hHSC_young_D1_BC0065_N02	2.6714	6.29643	-1.71993
hHSC_young_D1_BC0066_N01	9.41784	13.3835	-2.24713
hHSC_young_D1_BC0067_N02	7.46498	8.24413	-0.850846
hHSC_young_D1_BC0068_N01	7.01071	8.70417	-1.03985
hHSC_young_D1_BC0069_N03	4.32662	9.50264	-2.76929
hHSC_young_D1_BC0070_N01	1.52546	12.6407	-1.57983
hHSC_young_D1_BC0071_N01	7.38335	8.73232	-0.351416
hHSC_young_D1_BC0072_N01	8.23219	8.85977	1.77632
hHSC_young_D1_BC0073_N01	2.09011	7.89122	0.167622
hHSC_young_D1_BC0074_N01	3.35074	11.5059	-1.06471
hHSC_young_D1_BC0075_N01	8.07636	9.33884	-0.286704
hHSC_young_D1_BC0076_N01	7.13802	8.63127	0.149727
hHSC_young_D1_BC0077_N02	4.29297	12.2968	-1.93185
hHSC_young_D1_BC0078_N03	0.449322	4.49938	-2.60937
hHSC_young_D1_BC0079_N03	5.21369	4.64417	-0.887122
hHSC_young_D1_BC0080_N01	5.62938	10.0269	-0.464784
hHSC_young_D1_BC0081_N01	2.06497	10.7021	-1.53889
hHSC_young_D1_BC0082_N02	6.0478	9.87159	-0.771018
hHSC_young_D1_BC0084_N01	5.86448	8.5367	-1.69887
hHSC_young_D1_BC0085_N04	6.50791	5.18835	-0.655391
hHSC_young_D1_BC0086_N02	6.71768	5.34053	-0.0915376
hHSC_young_D1_BC0087_N02	5.96836	15.19	-0.754164
hHSC_young_D1_BC0088_N02	6.50999	8.8521	3.06908
hHSC_young_D1_BC0089_N03	15.1104	1.96356	4.06737
hHSC_young_D1_BC0090_N02	4.26813	10.8314	2.0323
hHSC_young_D1_BC0091_N01	2.25507	12.7284	-1.36031
hHSC_young_D1_BC0092_N04	7.92997	10.0787	-0.175942
hHSC_young_D1_BC0093_N02	1.82323	10.8484	-1.84991
hHSC_young_D1_BC0094_N03	6.80911	8.93559	-0.341636
hHSC_young_D1_BC0095_N03	6.33222	8.40744	-1.05982
hHSC_young_D1_BC0096_N02	8.01752	8.82806	0.880909
hHSC_young_D1_BC0097_N03	6.46024	5.16885	-1.07607
hHSC_young_D1_BC0098_N04	14.936	1.87418	3.87623
hHSC_young_D1_BC0099_N01	6.08911	10.9755	-1.99104
hHSC_young_D1_BC0100_N02	3.78025	10.9419	-1.94711
hHSC_young_D1_BC0101_N01	7.74608	9.15491	0.148083
hHSC_young_D1_BC0102_N03	-3.28544	2.83826	-0.606499
hHSC_young_D1_BC0103_N03	5.83118	9.30922	-2.03425
hHSC_young_D1_BC0104_N01	5.55821	10.5686	-0.141797
hHSC_young_D1_BC0105_N02	2.65389	10.3072	-1.48294
hHSC_young_D1_BC0106_N03	7.43895	9.15012	1.2692
hHSC_young_D1_BC0107_N02	-1.86739	2.86263	-2.10018
hHSC_young_D1_BC0108_N01	8.20131	12.7276	-1.69222
hHSC_young_D1_BC0109_N01	6.09582	9.1176	0.489277
hHSC_young_D1_BC0110_N01	6.36585	10.0621	-0.875476
hHSC_young_D1_BC0111_N01	-2.6838	3.01295	-0.051612
hHSC_young_D1_BC0112_N01	7.13468	8.94881	-2.46694
hHSC_young_D1_BC0113_N03	7.47258	8.47968	-1.2391
hHSC_young_D1_BC0114_N01	7.31406	8.75575	-1.57222
hHSC_young_D1_BC0115_N03	6.59812	9.28219	-1.36713
hHSC_young_D1_BC0116_N01	7.42738	8.67893	0.109065
hHSC_young_D1_BC0117_N02	7.78964	8.77618	1.44923
hHSC_young_D1_BC0118_N04	7.69095	8.76426	-0.839204
hHSC_young_D1_BC0119_N02	4.5211	3.87604	-3.25919
hHSC_young_D1_BC0120_N03	1.40952	10.1017	-2.04698
hHSC_young_D1_BC0121_N01	3.98884	9.00672	-1.79166
hHSC_young_D1_BC0122_N01	8.73352	12.0577	-0.613264
hHSC_young_D1_BC0123_N01	7.82535	7.96666	-1.5012
hHSC_young_D1_BC0124_N01	5.19914	10.3283	-0.546817
hHSC_young_D1_BC0125_N02	6.10828	5.35722	-1.33771
hHSC_young_D1_BC0126_N01	6.40522	9.17833	-1.74385
hHSC_young_D1_BC0127_N01	8.01627	9.22378	-0.622819
hHSC_young_D1_BC0128_N03	7.37339	9.22144	0.290608
hHSC_young_D1_BC0129_N02	5.8239	9.4181	-1.18133
hHSC_young_D1_BC0130_N01	4.32757	15.3595	-1.40292
hHSC_young_D1_BC0131_N01	7.97856	8.28627	0.542559
hHSC_young_D1_BC0132_N02	7.27978	8.97154	-1.14465
hHSC_young_D1_BC0133_N02	8.17444	9.92451	0.314189
hHSC_young_D1_BC0134_N03	6.52298	8.96252	-2.42072
hHSC_young_D1_BC0135_N02	2.32034	10.3699	-0.910912
hHSC_young_D1_BC0136_N01	7.48208	8.72747	-1.56879
hHSC_young_D1_BC0137_N02	1.04544	4.3893	-1.22432
hHSC_young_D1_BC0138_N02	1.56023	14.0739	-2.22673
hHSC_young_D1_BC0139_N02	7.91346	9.51771	-0.983586
hHSC_young_D1_BC0140_N01	7.54277	9.00185	-0.513528
hHSC_young_D1_BC0141_N02	7.35861	14.5852	0.347255
hHSC_young_D1_BC0142_N01	6.40269	9.95435	-0.665035
hHSC_young_D1_BC0143_N02	8.49084	10.1094	-0.380379
hHSC_young_D1_BC0144_N02	6.75981	9.92792	-2.0357
hHSC_young_D1_BC0145_N01	8.13386	9.22232	0.0187908
hHSC_young_D1_BC0146_N03	7.11002	8.30405	-2.55072
hHSC_young_D1_BC0147_N03	8.05898	8.82728	1.95528
hHSC_young_D1_BC0148_N02	3.37836	7.50232	-0.812072
hHSC_young_D1_BC0149_N02	7.32316	9.11455	1.26356
hHSC_young_D1_BC0150_N01	6.70992	9.68099	-0.49545
hHSC_young_D1_BC0151_N01	6.73084	7.92021	-0.516748
hHSC_young_D1_BC0152_N02	4.34162	10.9931	-0.755081
hHSC_young_D1_BC0153_N02	7.60588	9.04834	-0.291815
hHSC_young_D1_BC0154_N01	5.37301	10.576	0.0963106
hHSC_young_D1_BC0155_N01	6.74542	8.21504	-1.11166
hHSC_young_D1_BC0156_N02	3.18695	9.94018	-1.10132
hHSC_young_D1_BC0157_N02	7.89275	9.06398	0.851061
hHSC_young_D1_BC0158_N01	7.63296	9.00715	1.69751
hHSC_young_D1_BC0159_N02	8.44379	9.44794	0.204128
hHSC_young_D1_BC0160_N01	4.53514	10.3879	-0.218751
hHSC_young_D1_BC0161_N02	5.21013	9.2898	-1.19097
hHSC_young_D1_BC0162_N04	8.35063	8.72212	-0.056207
hHSC_young_D1_BC0163_N04	6.35582	4.75165	-0.101695
hHSC_young_D1_BC0164_N03	7.16297	8.58785	0.835137
hHSC_young_D1_BC0165_N02	2.88889	9.77284	-1.67521
hHSC_young_D1_BC0166_N03	6.77008	8.63311	-2.07934
hHSC_young_D1_BC0167_N02	2.47978	7.42732	-1.7497
hHSC_young_D1_BC0168_N02	6.66723	10.0554	1.22306
hHSC_young_D1_BC0169_N02	8.24157	7.93945	0.831855
hHSC_young_D1_BC0170_N02	7.75014	8.69221	1.07385
hHSC_young_D1_BC0171_N02	7.91868	11.0237	-1.0079
hHSC_young_D1_BC0172_N01	7.59906	9.3002	0.145817
hHSC_young_D1_BC0173_N02	7.76151	9.02404	-0.532746
hHSC_young_D1_BC0174_N02	2.71574	7.15887	-2.06907
hHSC_young_D1_BC0175_N01	6.99295	9.50848	-1.19047
hHSC_young_D1_BC0176_N04	8.16875	8.15955	1.83406
hHSC_young_D1_BC0177_N01	8.65844	8.37073	1.27524
hHSC_young_D1_BC0178_N01	7.73065	8.77523	-0.86533
hHSC_young_D1_BC0179_N02	7.31543	11.3569	1.68471
hHSC_young_D1_BC0180_N01	7.30348	8.80345	-1.75936
hHSC_young_D1_BC0181_N03	6.53546	6.08747	-1.78679
hHSC_young_D1_BC0182_N02	8.32423	8.59138	1.60013
hHSC_young_D1_BC0183_N03	6.95897	8.74764	-0.194237
hHSC_young_D1_BC0184_N02	7.13626	8.91931	-0.360802
hHSC_young_D1_BC0185_N02	7.16574	8.44657	-0.0112048
hHSC_young_D1_BC0186_N01	8.70193	11.3644	0.20757
hHSC_young_D1_BC0187_N02	2.05184	10.8161	-2.0415
hHSC_young_D1_BC0188_N02	3.11437	10.9051	-1.6036
hHSC_young_D1_BC0189_N01	7.66935	6.90648	-0.609843
hHSC_young_D1_BC0190_N01	7.35084	8.5614	-0.447054
hHSC_young_D1_BC0191_N01	7.47971	8.35048	-0.650359
hHSC_young_D1_BC0192_N03	3.80862	10.6257	-0.402332
hHSC_young_D1_BC0194_N02	8.39471	8.23852	2.74036
hHSC_young_D1_BC0195_N04	7.28794	7.83943	0.40761
hHSC_young_D1_BC0197_N01	3.51018	9.54439	0.137838
hHSC_young_D1_BC0198_N02	5.55738	10.398	-0.674807
hHSC_young_D1_BC0199_N02	2.32362	7.29179	-1.6398
hHSC_young_D1_BC0200_N02	7.31126	8.71573	0.019962
hHSC_young_D1_BC0201_N02	5.04175	11.5019	-0.0274022
hHSC_young_D1_BC0202_N02	8.46194	10.9076	-0.00965951
hHSC_young_D1_BC0203_N02	7.28156	7.89624	-0.118286
hHSC_young_D1_BC0204_N04	-2.84856	2.44083	-0.789923
hHSC_young_D1_BC0205_N03	3.08038	4.94366	-2.5728
hHSC_young_D1_BC0206_N02	1.93957	9.90041	-1.77288
hHSC_young_D1_BC0207_N01	6.57654	4.87621	-1.68965
hHSC_young_D1_BC0208_N02	7.69563	8.93364	-0.295377
hHSC_young_D1_BC0209_N02	3.41233	6.58566	0.272869
hHSC_young_D1_BC0210_N02	6.32163	8.92001	-0.500079
hHSC_young_D1_BC0211_N02	6.3465	8.69261	-0.957497
hHSC_young_D1_BC0212_N03	5.97316	5.05834	-0.220112
hHSC_young_D1_BC0213_N02	8.06143	9.2602	1.92049
hHSC_young_D1_BC0214_N02	6.29573	7.25718	-1.32418
hHSC_young_D1_BC0215_N02	5.22209	4.41643	-0.46671
hHSC_young_D1_BC0216_N01	6.22138	8.07078	-1.89946
hHSC_young_D1_BC0217_N01	7.86738	12.4954	-0.922055
hHSC_young_D1_BC0218_N02	7.65104	9.32993	1.1379
hHSC_young_D1_BC0219_N02	8.019	8.96673	-0.581443
hHSC_young_D1_BC0220_N03	2.45768	7.12836	-1.38246
hHSC_young_D1_BC0221_N03	4.37059	10.6954	-0.0633208
hHSC_young_D1_BC0222_N04	3.82574	10.7328	-1.08447
hHSC_young_D1_BC0223_N02	8.06953	11.4882	-0.196648
hHSC_young_D1_BC0224_N02	7.55284	9.10901	-1.07252
hHSC_young_D1_BC0225_N02	7.40837	8.65889	-1.28796
hHSC_young_D1_BC0226_N01	2.53535	10.2352	-1.1905
hHSC_young_D1_BC0227_N01	7.43546	9.21794	-0.525261
hHSC_young_D1_BC0228_N02	7.4798	8.80119	-2.37345
hHSC_young_D1_BC0229_N04	7.77142	8.9597	-0.533821
hHSC_young_D1_BC0230_N02	7.84233	8.94014	0.0934627
hHSC_young_D1_BC0231_N01	8.04637	11.0333	-0.937469
hHSC_young_D1_BC0232_N01	3.16294	11.4627	-1.24036
hHSC_young_D1_BC0233_N01	6.30487	8.80938	0.492707
hHSC_young_D1_BC0234_N03	6.55158	8.61094	-0.182551
hHSC_young_D1_BC0235_N04	6.61557	4.80308	1.93767
hHSC_young_D1_BC0236_N01	7.36294	8.51827	0.81237
hHSC_young_D1_BC0237_N02	7.6544	9.19483	-2.43088
hHSC_young_D1_BC0238_N02	-4.31669	2.27799	-0.600858
hHSC_young_D1_BC0239_N02	2.45957	10.0081	-1.70903
hHSC_young_D1_BC0240_N04	-3.04333	2.44069	0.0210621
hHSC_young_D1_BC0241_N02	7.77539	7.47311	-0.94286
hHSC_young_D1_BC0242_N02	7.81906	9.37977	-0.0731826
hHSC_young_D1_BC0243_N02	9.65701	13.0765	-0.925202
hHSC_young_D1_BC0244_N02	8.42522	7.8275	-0.419497
hHSC_young_D1_BC0245_N03	4.4647	10.9051	-1.76435
hHSC_young_D1_BC0246_N02	4.29734	11.333	-1.35591
hHSC_young_D1_BC0247_N03	8.02359	9.2172	-0.738161
hHSC_young_D1_BC0248_N01	7.95981	11.4243	-0.00320952
hHSC_young_D1_BC0249_N02	4.99233	10.0248	-0.711661
hHSC_young_D1_BC0250_N02	7.53576	8.37142	-0.599548
hHSC_young_D1_BC0251_N03	7.76491	11.086	-0.166805
hHSC_young_D1_BC0252_N03	-2.55066	2.09455	-1.57953
hHSC_young_D1_BC0253_N03	2.59689	11.9555	-1.28368
hHSC_young_D1_BC0254_N03	3.36362	11.3358	-0.844647
hHSC_young_D1_BC0255_N02	15.8326	2.0673	3.49994
hHSC_young_D1_BC0256_N03	2.38983	6.88578	-3.88928
hHSC_young_D1_BC0257_N03	7.72338	8.76096	-0.724302
hHSC_young_D1_BC0258_N02	6.34136	10.643	-0.556058
hHSC_young_D1_BC0259_N02	5.61234	9.38302	-0.645218
hHSC_young_D1_BC0260_N03	3.38846	9.03101	-0.669972
hHSC_young_D1_BC0261_N03	6.43865	4.2728	-1.64595
hHSC_young_D1_BC0262_N02	8.34772	8.28801	-0.389514
hHSC_young_D1_BC0263_N03	5.17347	9.4558	0.121789
hHSC_young_D1_BC0264_N02	7.78349	8.94316	1.5831
hHSC_young_D1_BC0265_N02	7.88034	9.15628	-1.52075
hHSC_young_D1_BC0266_N03	7.50621	8.97341	0.611841
hHSC_young_D1_BC0267_N02	6.66846	6.00102	-1.17475
hHSC_young_D1_BC0268_N02	2.58506	7.66918	-0.695278
hHSC_young_D1_BC0269_N03	7.37837	8.87288	-0.75063
hHSC_young_D1_BC0270_N02	8.26365	8.4881	3.30622
hHSC_young_D1_BC0271_N02	12.4437	4.18757	2.96079
hHSC_young_D1_BC0272_N03	7.99099	9.14666	0.114887
hHSC_young_D1_BC0273_N02	8.2209	9.92612	0.492442
hHSC_young_D1_BC0274_N02	8.44109	9.96009	-0.123458
hHSC_young_D1_BC0275_N02	8.1307	8.93311	-1.33238
hHSC_young_D1_BC0276_N02	7.02964	9.05551	-0.306033
hHSC_young_D1_BC0277_N03	8.85413	10.9623	1.22499
hHSC_young_D1_BC0278_N02	6.92397	8.45355	-0.618621
hHSC_young_D1_BC0279_N05	7.9629	8.74855	-2.52408
hHSC_young_D1_BC0280_N01	8.4137	9.22047	-0.53323
hHSC_young_D1_BC0281_N02	7.36586	8.20302	-0.621649
hHSC_young_D1_BC0282_N01	8.92024	11.2011	1.45771
hHSC_young_D1_BC0283_N02	7.6486	8.69157	-0.509172
hHSC_young_D1_BC0284_N02	5.81702	11.5911	0.93215
hHSC_young_D1_BC0285_N04	-2.69351	2.3876	-2.53987
hHSC_young_D1_BC0286_N01	7.27629	9.33019	0.654986
hHSC_young_D1_BC0287_N02	7.17173	8.78889	-0.515182
hHSC_young_D1_BC0288_N02	6.88513	12.1882	-2.66825
hHSC_young_D1_BC0289_N02	7.44042	8.71653	-1.26924
hHSC_young_D1_BC0290_N02	8.36473	8.79352	0.338837
hHSC_young_D1_BC0291_N03	6.50805	8.4036	-1.08967
hHSC_young_D1_BC0292_N02	7.9884	11.1148	-0.0586236
hHSC_young_D1_BC0293_N02	5.54349	8.75942	-1.4322
hHSC_young_D1_BC0294_N02	6.82689	6.79278	-1.65265
hHSC_young_D1_BC0295_N02	6.84735	8.0543	-1.85563
hHSC_young_D1_BC0296_N02	7.3428	9.13403	-0.332754
hHSC_young_D1_BC0297_N02	7.20207	5.83823	-0.642808
hHSC_young_D1_BC0298_N01	2.65375	11.1225	-0.922504
hHSC_young_D1_BC0299_N03	7.68657	10.5752	0.873749
hHSC_young_D1_BC0300_N02	4.6536	10.9402	-0.270959
hHSC_young_D1_BC0301_N01	7.59558	8.38106	-1.59033
hHSC_young_D1_BC0302_N02	7.29493	8.61425	-1.36338
hHSC_young_D1_BC0303_N03	3.73784	11.6121	-2.63986
hHSC_young_D1_BC0304_N02	6.78808	9.21442	-2.43214
hHSC_young_D1_BC0305_N01	1.43726	10.226	-1.27506
hHSC_young_D1_BC0306_N01	7.18133	8.43234	-1.31368
hHSC_young_D1_BC0307_N02	2.54538	11.2259	-0.761617
hHSC_young_D1_BC0308_N03	3.27426	7.16017	-1.17039
hHSC_young_D1_BC0309_N02	8.06241	10.1412	-1.0035
hHSC_young_D1_BC0310_N03	6.89684	8.61818	-0.608195
hHSC_young_D1_BC0311_N03	1.63438	3.93542	-2.28335
hHSC_young_D1_BC0312_N02	7.01892	8.53717	-1.08224
hHSC_young_D1_BC0313_N02	6.40739	13.234	-1.17236
hHSC_young_D1_BC0314_N02	2.94393	7.55397	-2.87385
hHSC_young_D1_BC0315_N02	7.59935	9.46862	1.43969
hHSC_young_D1_BC0316_N02	6.44019	9.50022	-1.06729
hHSC_young_D1_BC0317_N02	7.7284	9.30231	-0.42593
hHSC_young_D1_BC0318_N03	6.90031	8.97508	-0.683824
hHSC_young_D1_BC0319_N03	3.35285	12.986	-1.03444
hHSC_young_D1_BC0320_N02	7.88311	8.96969	1.24497
hHSC_young_D1_BC0321_N03	6.857	11.8039	2.10297
hHSC_young_D1_BC0322_N02	7.43998	8.11574	0.155189
hHSC_young_D1_BC0323_N04	7.51265	8.8971	-0.189722
hHSC_young_D1_BC0324_N03	8.23487	8.90247	-1.19498
hHSC_young_D1_BC0325_N02	7.50261	8.76244	-0.507388
hHSC_young_D1_BC0326_N02	5.52223	10.8443	-0.892852
hHSC_young_D1_BC0327_N03	6.35602	10.4083	-0.715079
hHSC_young_D1_BC0328_N02	3.73222	11.9337	-0.283023
hHSC_young_D1_BC0329_N02	7.57184	8.26594	-1.66256
hHSC_young_D1_BC0330_N02	7.03514	7.89129	-0.992941
hHSC_young_D1_BC0331_N02	7.35003	7.0431	-1.32912
hHSC_young_D1_BC0332_N02	7.07193	9.42125	-1.20682
hHSC_young_D1_BC0333_N02	7.1211	10.1047	0.0202231
hHSC_young_D1_BC0334_N03	8.12226	8.9394	-2.2561
hHSC_young_D1_BC0335_N03	7.6886	9.03207	0.357544
hHSC_young_D1_BC0336_N02	7.86926	6.1341	-0.585479
hHSC_young_D1_BC0337_N02	7.94525	8.92283	1.37186
hHSC_young_D1_BC0338_N02	7.69094	8.97474	-0.685811
hHSC_young_D1_BC0339_N01	7.79397	8.9402	-1.44749
hHSC_young_D1_BC0340_N03	6.80663	8.20059	-1.09506
hHSC_young_D1_BC0341_N02	7.48369	8.5344	-1.35117
hHSC_young_D1_BC0342_N03	7.40826	8.45633	-0.398118
hHSC_young_D1_BC0343_N03	7.0706	10.5047	-0.427972
hHSC_young_D1_BC0344_N02	7.41936	8.89867	-1.09047
hHSC_young_D1_BC0345_N03	7.30322	8.65066	0.661957
hHSC_young_D1_BC0346_N03	2.8871	8.10289	-3.09283
hHSC_young_D1_BC0347_N03	6.47701	4.89821	-0.689985
hHSC_young_D1_BC0348_N04	5.84108	10.2399	0.0770906
hHSC_young_D1_BC0349_N02	7.41085	8.79746	0.720583
hHSC_young_D1_BC0350_N02	8.05473	8.7618	0.288455
hHSC_young_D1_BC0351_N02	7.51145	8.76201	-0.474607
hHSC_young_D1_BC0352_N02	7.54813	11.4944	-0.960439
hHSC_young_D1_BC0353_N02	3.02144	11.6843	-0.99313
hHSC_young_D1_BC0354_N03	6.26634	8.03731	-2.2872
hHSC_young_D1_BC0355_N02	7.57543	10.0101	0.403107
hHSC_young_D1_BC0356_N02	2.50045	9.84423	-2.75378
hHSC_young_D1_BC0357_N02	7.54118	8.72481	-0.485931
hHSC_young_D1_BC0358_N03	7.57206	8.84996	0.33447
hHSC_young_D1_BC0359_N03	5.71956	9.1208	-2.37413
hHSC_young_D1_BC0360_N03	6.04073	6.28011	-1.59475
hHSC_young_D1_BC0361_N01	7.97677	5.04644	1.49016
hHSC_young_D1_BC0362_N01	8.12326	8.71108	-1.27686
hHSC_young_D1_BC0363_N02	7.74859	10.1924	-0.227167
hHSC_young_D1_BC0364_N02	6.21316	7.15686	-1.63161
hHSC_young_D1_BC0365_N04	6.55096	5.53888	-1.09001
hHSC_young_D1_BC0366_N02	7.4905	9.00321	-1.53845
hHSC_young_D1_BC0367_N02	5.53148	10.5389	-0.75209
hHSC_young_D1_BC0368_N03	7.80963	9.34477	-0.941089
hHSC_young_D1_BC0369_N03	14.6816	1.74688	4.23841
hHSC_young_D1_BC0370_N03	7.75704	10.1023	1.02767
hHSC_young_D1_BC0371_N02	7.88428	9.08512	0.140895
hHSC_young_D1_BC0372_N02	6.9852	11.7327	-0.582133
hHSC_young_D1_BC0373_N03	4.73395	11.2885	-0.230289
hHSC_young_D1_BC0374_N02	14.2337	4.77102	3.50236
hHSC_young_D1_BC0375_N03	7.24181	8.4126	-0.984204
hHSC_young_D1_BC0376_N02	8.6885	9.7693	1.55778
hHSC_young_D1_BC0377_N02	7.51014	9.46276	-0.947337
hHSC_young_D1_BC0378_N03	5.75306	9.31525	-0.416466
hHSC_young_D1_BC0379_N03	1.95093	9.97294	-0.11664
hHSC_young_D1_BC0380_N04	7.53521	8.52581	0.122969
hHSC_young_D1_BC0381_N01	8.14401	11.1043	0.281024
hHSC_young_D1_BC0382_N01	7.8421	8.55678	-0.315621
hHSC_young_D1_BC0383_N02	8.68399	9.12448	-1.78178
hHSC_young_D1_BC0384_N02	7.6137	9.51599	0.21334
hHSC_young_D1_BC0385_N02	16.3109	3.30725	3.08168
hHSC_young_D1_BC0386_N02	7.46129	11.0574	-1.5421
hHSC_young_D1_BC0387_N02	7.66392	9.08425	-1.54425
hHSC_young_D1_BC0388_N02	2.68604	10.5363	-1.80425
hHSC_young_D1_BC0389_N03	7.29391	8.3868	0.348304
hHSC_young_D1_BC0390_N02	8.39656	9.48604	0.356791
hHSC_young_D1_BC0391_N02	7.8618	9.03533	-0.777508
hHSC_young_D1_BC0392_N03	7.86887	11.1163	-0.0998261
hHSC_young_D1_BC0393_N01	6.07967	10.6085	1.59139
hHSC_young_D1_BC0394_N03	3.01443	9.84607	-0.596485
hHSC_young_D1_BC0395_N04	9.62374	10.0421	-1.40152
hHSC_young_D1_BC0396_N02	6.7161	8.81173	-1.3093
hHSC_young_D1_BC0397_N01	7.51867	5.94566	-1.59767
hHSC_young_D1_BC0398_N02	4.64384	11.3569	0.378622
hHSC_young_D1_BC0399_N03	8.00326	8.44804	1.74526
hHSC_young_D1_BC0400_N03	4.70902	4.89029	-1.63524
hHSC_young_D1_BC0401_N03	7.20406	8.40771	-1.74844
hHSC_young_D1_BC0402_N02	7.33238	9.16642	-0.258457
hHSC_young_D1_BC0403_N03	6.01188	10.0048	0.324412
hHSC_young_D1_BC0404_N02	3.53544	8.31222	0.373213
hHSC_young_D1_BC0405_N02	7.31533	9.22988	-1.78358
hHSC_young_D1_BC0406_N02	6.73315	7.92834	-0.592257
hHSC_young_D1_BC0407_N02	7.99045	9.3535	0.81047
hHSC_young_D1_BC0408_N02	7.87309	8.91856	-0.942306
hHSC_young_D1_BC0409_N04	8.69707	9.5888	1.11987
hHSC_young_D1_BC0410_N03	7.48918	8.72923	-1.7009
hHSC_young_D1_BC0411_N03	7.04666	9.05423	-0.0366301
hHSC_young_D1_BC0412_N02	7.90605	10.2134	-1.1886
hHSC_young_D1_BC0413_N02	7.57069	8.88311	0.240878
hHSC_young_D1_BC0414_N03	7.38113	9.60142	-0.923115
hHSC_young_D1_BC0415_N01	7.39408	8.67773	0.378989
hHSC_young_D1_BC0416_N03	2.37075	9.68077	-1.77647
hHSC_young_D1_BC0417_N01	6.28573	11.0236	-1.72894
hHSC_young_D1_BC0418_N04	2.41946	11.3007	-1.12984
hHSC_young_D1_BC0419_N03	7.45284	8.64787	-0.0906657
hHSC_young_D1_BC0420_N03	7.8275	8.79273	-0.98193
hHSC_young_D1_BC0421_N03	7.58859	11.4242	-0.457029
hHSC_young_D1_BC0422_N03	7.69345	8.58079	-0.505054
hHSC_young_D1_BC0423_N02	7.44564	8.31571	-1.23856
hHSC_young_D1_BC0424_N03	4.73175	7.7501	0.998921
hHSC_young_D1_BC0425_N02	7.85525	9.47786	-0.924284
hHSC_young_D1_BC0426_N02	7.33493	9.44647	-0.258443
hHSC_young_D1_BC0427_N01	4.56985	10.3977	0.499257
hHSC_young_D1_BC0428_N01	6.81164	9.09303	-0.845795
hHSC_young_D1_BC0429_N02	13.4441	3.54004	3.05157
hHSC_young_D1_BC0430_N01	7.32167	5.63991	-1.51568
hHSC_young_D1_BC0431_N02	6.31166	9.21092	-1.12176
hHSC_young_D1_BC0432_N04	12.8118	2.85913	1.52498
hHSC_young_D1_BC0433_N02	7.80899	8.42281	-0.311961
hHSC_young_D1_BC0434_N02	8.22925	8.99182	0.030272
hHSC_young_D1_BC0435_N02	8.03818	7.86563	-1.06315
hHSC_young_D1_BC0436_N02	7.57288	8.51985	0.122847
hHSC_young_D1_BC0437_N02	8.23275	9.5902	-0.795504
hHSC_young_D1_BC0438_N01	8.0752	9.39687	-1.03447
hHSC_young_D1_BC0439_N03	7.22207	8.76932	-1.23512
hHSC_young_D1_BC0440_N02	7.16526	8.82876	1.50704
hHSC_young_D1_BC0441_N02	8.43422	10.7313	-1.55835
hHSC_young_D1_BC0442_N02	3.65703	11.061	-0.304181
hHSC_young_D1_BC0443_N02	7.52509	8.39932	-0.87007
hHSC_young_D1_BC0444_N03	3.06879	7.45528	-1.75655
hHSC_young_D1_BC0445_N03	6.37837	7.27745	-0.105548
hHSC_young_D1_BC0446_N02	8.44937	11.6064	0.786345
hHSC_young_D1_BC0447_N02	7.11887	8.31202	0.511812
hHSC_young_D1_BC0448_N03	8.65485	11.7365	0.443414
hHSC_young_D1_BC0449_N03	6.01348	10.2733	0.5026
hHSC_young_D1_BC0450_N04	7.09308	6.2482	-0.149331
hHSC_young_D1_BC0451_N02	8.06166	8.98888	0.414614
hHSC_young_D1_BC0452_N02	7.07214	8.49101	-1.03723
hHSC_young_D1_BC0453_N03	1.81723	9.92577	-1.87676
hHSC_young_D1_BC0454_N03	8.23877	8.74377	3.13044
hHSC_young_D1_BC0455_N04	8.22613	10.1392	-1.20685
hHSC_young_D1_BC0456_N03	6.64071	9.2314	-0.301101
hHSC_young_D1_BC0457_N03	3.6544	7.03971	-1.21086
hHSC_young_D1_BC0458_N02	2.69753	9.91538	-1.34106
hHSC_young_D1_BC0459_N03	7.62873	8.1283	1.324
hHSC_young_D1_BC0460_N02	14.7549	3.02224	3.50732
hHSC_young_D1_BC0461_N03	7.06599	8.06317	-0.88047
hHSC_young_D1_BC0462_N01	6.35137	5.06249	0.314464
hHSC_young_D1_BC0463_N02	3.16113	4.69745	-1.09024
hHSC_young_D1_BC0464_N03	7.89348	8.91667	-0.291366
hHSC_young_D1_BC0465_N02	7.97485	9.19801	0.730612
hHSC_young_D1_BC0466_N01	9.48752	10.5269	0.932104
hHSC_young_D1_BC0467_N02	7.66998	8.91168	-0.400119
hHSC_young_D1_BC0468_N02	6.43977	10.9439	0.275264
hHSC_young_D1_BC0469_N03	7.7698	8.511	0.767336
hHSC_young_D1_BC0470_N04	7.51965	9.00366	0.00676563
hHSC_young_D1_BC0471_N02	4.04152	6.55641	-2.19273
hHSC_young_D1_BC0472_N02	14.6084	3.07545	2.54233
hHSC_young_D1_BC0473_N03	6.67635	9.56992	-0.590229
hHSC_young_D1_BC0474_N03	2.48405	6.78081	-0.877719
hHSC_young_D1_BC0475_N02	7.74268	8.90398	-0.569304
hHSC_young_D1_BC0476_N02	7.6286	9.04047	0.903193
hHSC_young_D1_BC0477_N02	8.42758	1.90157	-2.11047
hHSC_young_D1_BC0478_N02	6.28583	7.24075	-1.01149
hHSC_young_D1_BC0479_N03	8.70476	9.92988	0.25387
hHSC_young_D1_BC0480_N01	4.55888	7.32501	-1.46706
hHSC_young_D1_BC0481_N03	7.67815	8.82534	-0.322378
hHSC_young_D1_BC0482_N03	7.4884	9.1692	1.25256
hHSC_young_D1_BC0483_N02	6.79066	10.7533	0.00444687
hHSC_young_D1_BC0484_N02	1.97487	13.2647	-0.409949
hHSC_young_D1_BC0485_N03	7.68403	8.87527	-0.907601
hHSC_young_D1_BC0486_N03	1.65128	9.62426	-2.08058
hHSC_young_D1_BC0487_N03	7.48147	8.315	-1.39453
hHSC_young_D1_BC0488_N03	8.59863	9.39367	-0.684917
hHSC_young_D1_BC0489_N03	6.74342	5.82641	-1.06195
hHSC_young_D1_BC0490_N01	8.58399	11.1951	-1.89121
hHSC_young_D1_BC0491_N03	5.79495	9.94438	0.236198
hHSC_young_D1_BC0492_N03	6.56232	4.27551	0.0699657
hHSC_young_D1_BC0493_N02	7.74811	8.96827	0.206879
hHSC_young_D1_BC0494_N04	7.4691	9.13317	0.246955
hHSC_young_D1_BC0495_N01	6.82903	4.31885	-0.898033
hHSC_young_D1_BC0496_N02	5.59427	10.3139	-0.911801
hHSC_young_D1_BC0497_N02	7.39997	8.87548	-0.250095
hHSC_young_D1_BC0498_N02	7.19164	8.59396	-0.327113
hHSC_young_D1_BC0499_N03	4.27082	4.87465	-2.22543
hHSC_young_D1_BC0500_N02	5.17662	10.5968	-0.114288
hHSC_young_D1_BC0501_N02	7.1705	8.96623	0.412346
hHSC_young_D1_BC0502_N05	6.22455	5.13849	0.764635
hHSC_young_D1_BC0503_N03	2.63729	7.81419	-1.26271
hHSC_young_D1_BC0504_N02	7.93701	9.23902	0.148597
hHSC_young_D1_BC0505_N03	9.05439	11.2836	0.264518
hHSC_young_D1_BC0506_N03	6.21393	7.48652	-2.51687
hHSC_young_D1_BC0507_N04	7.54453	8.67347	1.56727
hHSC_young_D1_BC0508_N03	7.32151	9.16606	-0.505647
hHSC_young_D1_BC0509_N02	7.5447	10.6997	-1.19392
hHSC_young_D1_BC0510_N02	11.6815	3.9796	2.16923
hHSC_young_D1_BC0511_N02	5.7867	10.2916	-1.32979
hHSC_young_D1_BC0512_N02	7.79582	10.4844	-0.204053
hHSC_young_D1_BC0513_N03	6.11464	9.62762	0.272968
hHSC_young_D1_BC0514_N02	8.15525	8.58482	-0.874531
hHSC_young_D1_BC0515_N02	7.28593	8.3033	-1.05815
hHSC_young_D1_BC0516_N04	7.32707	9.06946	0.0619629
hHSC_young_D1_BC0517_N01	5.26383	11.2887	0.264717
hHSC_young_D1_BC0518_N02	8.08126	9.37223	-0.256833
hHSC_young_D1_BC0519_N04	7.26251	8.92779	-0.606094
hHSC_young_D1_BC0520_N01	4.53109	9.62737	0.426424
hHSC_young_D1_BC0521_N03	7.78765	9.43735	-0.818577
hHSC_young_D1_BC0522_N02	7.57812	8.86467	-0.794314
hHSC_young_D1_BC0523_N02	8.04203	8.72034	0.0205318
hHSC_young_D1_BC0524_N02	5.7918	9.15823	-2.21262
hHSC_young_D1_BC0525_N03	7.34276	11.654	0.494633
hHSC_young_D1_BC0526_N03	6.07944	7.29381	-1.49665
hHSC_young_D1_BC0527_N03	2.59779	11.2408	0.240825
hHSC_young_D1_BC0528_N02	7.77064	8.99394	-0.496438
hHSC_young_D1_BC0529_N03	6.46622	8.4034	-2.55391
hHSC_young_D1_BC0530_N02	7.72904	8.91174	0.1533
hHSC_young_D1_BC0531_N03	6.53212	5.37564	0.787595
hHSC_young_D1_BC0532_N03	7.50526	8.58972	0.651389
hHSC_young_D1_BC0533_N03	8.55717	8.21522	2.51768
hHSC_young_D1_BC0534_N02	15.0676	2.14979	3.06556
hHSC_young_D1_BC0535_N03	6.80604	8.74974	0.59179
hHSC_young_D1_BC0536_N04	6.20128	7.3331	1.03085
hHSC_young_D1_BC0537_N02	5.29218	11.9667	1.43952
hHSC_young_D1_BC0538_N02	7.95533	8.51926	0.689122
hHSC_young_D1_BC0539_N03	7.94865	8.71349	0.402335
hHSC_young_D1_BC0540_N03	8.37835	9.06384	1.05822
hHSC_young_D1_BC0541_N04	2.80832	10.517	-1.57067
hHSC_young_D1_BC0542_N03	7.5312	9.52042	-0.0730235
hHSC_young_D1_BC0543_N03	2.33388	10.1621	0.028114
hHSC_young_D1_BC0544_N03	2.30077	8.57399	-1.31169
hHSC_young_D1_BC0545_N02	7.06556	8.15754	-1.38331
hHSC_young_D1_BC0546_N03	7.71106	9.04251	-0.953684
hHSC_young_D1_BC0547_N02	6.37146	9.95414	-0.716926
hHSC_young_D1_BC0548_N03	7.52931	9.4386	-0.914347
hHSC_young_D1_BC0549_N01	7.05976	12.2359	3.28418
hHSC_young_D1_BC0550_N03	7.51491	7.99903	-0.391001
hHSC_young_D1_BC0551_N01	2.42497	9.29473	-1.02128
hHSC_young_D1_BC0552_N02	8.47232	10.1469	1.53667
hHSC_young_D1_BC0553_N02	7.43439	9.218	-0.799703
hHSC_young_D1_BC0554_N03	8.13907	9.1149	1.55628
hHSC_young_D1_BC0555_N03	7.63659	6.51279	-0.545893
hHSC_young_D1_BC0556_N02	7.62082	9.01589	-0.137094
hHSC_young_D1_BC0557_N05	6.32441	5.06423	-2.95451
hHSC_young_D1_BC0558_N04	2.7164	5.70928	-2.66104
hHSC_young_D1_BC0559_N02	7.42217	8.49702	0.0906066
hHSC_young_D1_BC0560_N01	7.7927	9.37449	-0.507032
hHSC_young_D1_BC0561_N03	7.82461	8.89538	0.738604
hHSC_young_D1_BC0562_N03	7.82677	9.76182	2.73147
hHSC_young_D1_BC0563_N02	7.83453	8.83553	0.387887
hHSC_young_D1_BC0564_N03	7.60312	8.4625	-2.18185
hHSC_young_D1_BC0565_N03	7.73795	8.62698	0.259339
hHSC_young_D1_BC0566_N03	3.28881	6.45479	-1.04882
hHSC_young_D1_BC0567_N03	3.45205	8.0682	0.17009
hHSC_young_D1_BC0568_N03	4.81034	11.7577	-0.298921
hHSC_young_D1_BC0569_N03	7.24604	7.92074	-0.795189
hHSC_young_D1_BC0570_N02	8.54551	10.0756	-0.718389
hHSC_young_D1_BC0571_N02	8.01135	9.66634	-0.688165
hHSC_young_D1_BC0572_N02	7.75583	11.0189	-0.977583
hHSC_young_D1_BC0573_N03	6.96863	8.83613	0.884395
hHSC_young_D1_BC0574_N02	8.04657	8.81925	-1.61124
hHSC_young_D1_BC0575_N03	8.78361	9.47313	-1.62452
hHSC_young_D1_BC0576_N03	7.77995	8.94566	-1.43477
hHSC_young_D1_BC0577_N02	5.58676	4.08748	-1.65869
hHSC_young_D1_BC0578_N01	7.34758	8.63465	-1.02493
hHSC_young_D1_BC0579_N02	7.56741	9.06503	-0.610065
hHSC_young_D1_BC0580_N03	1.65256	10.5003	-0.683708
hHSC_young_D1_BC0581_N04	2.33599	8.62668	-1.38503
hHSC_young_D1_BC0582_N03	7.63454	9.11478	-0.162454
hHSC_young_D1_BC0583_N01	12.6313	4.89628	1.22508
hHSC_young_D1_BC0584_N02	5.83873	9.82292	-0.583006
hHSC_young_D1_BC0585_N02	5.76965	8.88473	-0.411202
hHSC_young_D1_BC0586_N02	7.38814	9.22613	-1.16855
hHSC_young_D1_BC0587_N03	7.88325	8.92886	-0.239795
hHSC_young_D1_BC0588_N03	6.10249	8.84907	-0.275207
hHSC_young_D1_BC0589_N04	14.9115	2.66569	3.72778
hHSC_young_D1_BC0590_N03	7.50659	9.25466	-0.844075
hHSC_young_D1_BC0591_N03	6.12603	10.4879	-0.115107
hHSC_young_D1_BC0592_N06	4.13138	5.23053	-3.36527
hHSC_young_D1_BC0593_N03	7.56194	8.51078	-1.99143
hHSC_young_D1_BC0594_N02	6.1712	9.48713	0.53641
hHSC_young_D1_BC0595_N03	7.28419	8.83767	-0.512732
hHSC_young_D1_BC0596_N03	7.43486	8.47953	0.815043
hHSC_young_D1_BC0597_N02	8.41597	9.62502	-1.4332
hHSC_young_D1_BC0598_N01	7.10362	8.35193	-2.95065
hHSC_young_D1_BC0599_N03	7.60767	8.9947	0.931384
hHSC_young_D1_BC0600_N03	7.46952	8.09439	-0.229678
hHSC_young_D1_BC0601_N03	7.21708	12.2849	-0.486723
hHSC_young_D1_BC0602_N03	6.92451	5.43218	-0.604082
hHSC_young_D1_BC0603_N03	6.58338	7.74345	-3.02183
hHSC_young_D1_BC0604_N02	14.7092	2.07097	3.29529
hHSC_young_D1_BC0605_N03	7.51726	8.97484	0.329204
hHSC_young_D1_BC0606_N02	7.40879	8.41199	-1.6062
hHSC_young_D1_BC0607_N02	5.99686	5.91265	-1.55677
hHSC_young_D1_BC0608_N03	6.88063	8.16928	-1.36529
hHSC_young_D1_BC0609_N03	7.93844	8.19611	0.572213
hHSC_young_D1_BC0610_N02	3.94935	7.54625	-2.19567
hHSC_young_D1_BC0611_N04	7.26962	5.55165	-0.917307
hHSC_young_D1_BC0612_N04	7.31264	8.86826	-1.20295
hHSC_young_D1_BC0613_N02	7.50652	8.97358	-1.00048
hHSC_young_D1_BC0614_N03	5.63474	11.535	0.460671
hHSC_young_D1_BC0615_N02	5.80552	7.87657	-0.776997
hHSC_young_D1_BC0616_N02	5.35106	9.53244	-0.803132
hHSC_young_D1_BC0617_N01	5.72766	10.4341	0.750763
hHSC_young_D1_BC0618_N04	8.20758	9.57532	0.0681425
hHSC_young_D1_BC0619_N03	5.58352	11.282	0.931459
hHSC_young_D1_BC0620_N02	6.7271	8.71315	0.48508
hHSC_young_D1_BC0621_N03	7.37382	8.26257	-1.1152
hHSC_young_D1_BC0622_N02	7.52594	9.03727	-0.682945
hHSC_young_D1_BC0623_N04	2.65773	7.50842	-2.42021
hHSC_young_D1_BC0624_N01	7.0767	8.41863	-1.58161
hHSC_young_D1_BC0625_N02	6.34247	8.89091	-0.342241
hHSC_young_D1_BC0626_N02	7.40169	9.01792	-0.0316913
hHSC_young_D1_BC0627_N03	6.10301	4.1521	-0.918271
hHSC_young_D1_BC0628_N03	9.26877	11.1324	1.78025
hHSC_young_D1_BC0629_N03	7.68267	7.81313	-1.11243
hHSC_young_D1_BC0630_N03	8.1686	10.8057	-0.809498
hHSC_young_D1_BC0631_N03	3.12711	7.73887	-2.12062
hHSC_young_D1_BC0632_N03	7.77534	9.66556	-0.146812
hHSC_young_D1_BC0633_N03	8.30707	9.81803	-0.501792
hHSC_young_D1_BC0634_N01	6.82591	8.04757	-0.248525
hHSC_young_D1_BC0635_N03	7.52407	8.44482	-1.26878
hHSC_young_D1_BC0636_N02	7.57187	8.3923	-1.096
hHSC_young_D1_BC0637_N02	2.95957	10.4948	0.49982
hHSC_young_D1_BC0638_N03	6.85766	8.52111	-1.48091
hHSC_young_D1_BC0639_N01	6.56743	14.8611	-1.49
hHSC_young_D1_BC0640_N03	7.30093	6.41511	-1.43329
hHSC_young_D1_BC0641_N02	8.99006	11.7327	-1.11296
hHSC_young_D1_BC0642_N04	-2.86454	2.15753	-2.89543
hHSC_young_D1_BC0643_N03	7.73996	8.63316	-1.15974
hHSC_young_D1_BC0644_N04	-2.13315	2.81309	-0.264063
hHSC_young_D1_BC0645_N04	7.17908	6.87037	-0.785693
hHSC_young_D1_BC0646_N02	7.75628	9.68984	-1.54682
hHSC_young_D1_BC0647_N03	6.87014	9.03765	-1.59942
hHSC_young_D1_BC0648_N03	6.33571	9.91365	-1.99762
hHSC_young_D1_BC0649_N02	8.21537	10.1131	-1.82715
hHSC_young_D1_BC0650_N03	7.60465	8.74913	-1.67223
hHSC_young_D1_BC0651_N03	14.1515	1.86008	0.791517
hHSC_young_D1_BC0652_N03	7.96021	8.45726	0.762997
hHSC_young_D1_BC0653_N02	7.43203	9.9732	-2.18932
hHSC_young_D1_BC0654_N01	8.11512	8.86655	-0.54608
hHSC_young_D1_BC0655_N03	7.62233	8.96597	-1.29059
hHSC_young_D1_BC0656_N02	7.72498	8.29073	1.08604
hHSC_young_D1_BC0657_N03	7.32461	9.87614	-0.0893836
hHSC_young_D1_BC0658_N03	7.46404	8.68031	-0.125832
hHSC_young_D1_BC0659_N03	7.12544	8.61927	-1.10626
hHSC_young_D1_BC0660_N03	4.31729	9.81742	-1.75476
hHSC_young_D1_BC0661_N01	8.36284	12.0817	-0.597064
hHSC_young_D1_BC0662_N03	7.77127	9.20155	-0.898988
hHSC_young_D1_BC0663_N03	2.78486	7.46243	-1.17179
hHSC_young_D1_BC0664_N03	7.24898	10.1035	-2.15664
hHSC_young_D1_BC0665_N03	7.84249	9.07928	0.361825
hHSC_young_D1_BC0666_N03	4.86094	3.44942	-0.813181
hHSC_young_D1_BC0667_N02	6.52967	5.09762	-0.551798
hHSC_young_D1_BC0668_N03	3.10429	11.3428	-1.30194
hHSC_young_D1_BC0669_N03	6.69755	4.73208	0.0118601
hHSC_young_D1_BC0670_N03	7.57304	9.3073	-0.464473
hHSC_young_D1_BC0671_N04	6.40519	4.10727	-2.15305
hHSC_young_D1_BC0672_N04	6.91874	8.43711	-1.46482
hHSC_young_D1_BC0673_N02	7.36479	7.38521	0.396775
hHSC_young_D1_BC0674_N03	5.59881	5.15651	-1.94156
hHSC_young_D1_BC0675_N03	8.08603	8.39901	-0.367261
hHSC_young_D1_BC0676_N04	6.22564	8.16842	-1.17405
hHSC_young_D1_BC0677_N03	7.61565	9.05954	-0.938296
hHSC_young_D1_BC0678_N04	4.95434	10.6073	-0.706657
hHSC_young_D1_BC0679_N02	8.09695	11.7273	-0.725177
hHSC_young_D1_BC0680_N04	7.10184	8.55629	-0.829708
hHSC_young_D1_BC0681_N05	7.71615	8.38274	-1.03332
hHSC_young_D1_BC0682_N03	7.9559	9.06442	-0.950015
hHSC_young_D1_BC0683_N04	7.22845	10.1158	-0.445295
hHSC_young_D1_BC0684_N05	6.19585	4.71733	-0.684609
hHSC_young_D1_BC0685_N04	2.25984	9.94811	-1.59023
hHSC_young_D1_BC0686_N03	8.30943	10.6257	-1.49038
hHSC_young_D1_BC0687_N03	3.00481	7.11987	-2.16829
hHSC_young_D1_BC0688_N03	7.83374	11.6197	-0.325365
hHSC_young_D1_BC0689_N04	7.64349	8.97316	-1.80344
hHSC_young_D1_BC0690_N03	7.65652	9.13097	-1.32852
hHSC_young_D1_BC0691_N03	7.34051	8.87447	-1.46846
hHSC_young_D1_BC0692_N03	2.37354	9.16945	0.587798
hHSC_young_D1_BC0693_N02	7.32997	12.1051	1.64597
hHSC_young_D1_BC0694_N03	6.96567	8.15522	0.0339783
hHSC_young_D1_BC0695_N03	7.83471	8.32473	1.19842
hHSC_young_D1_BC0696_N03	7.19286	8.57958	-0.335378
hHSC_young_D1_BC0697_N03	5.68388	5.0578	-2.91494
hHSC_young_D1_BC0698_N02	7.80465	5.36594	-0.608376
hHSC_young_D1_BC0699_N04	7.31738	8.64307	0.72448
hHSC_young_D1_BC0700_N02	7.9851	8.78627	1.77448
hHSC_young_D1_BC0701_N03	8.12597	8.89038	-0.17095
hHSC_young_D1_BC0702_N02	8.38343	8.4007	1.91865
hHSC_young_D1_BC0703_N03	6.16385	4.97466	-0.792515
hHSC_young_D1_BC0704_N02	2.35955	11.0739	-1.21659
hHSC_young_D1_BC0705_N05	14.5256	3.45325	3.87943
hHSC_young_D1_BC0706_N03	7.1648	8.2931	-0.700716
hHSC_young_D1_BC0707_N03	7.98384	8.95008	-1.32068
hHSC_young_D1_BC0708_N04	6.36351	4.29114	-1.33481
hHSC_young_D1_BC0709_N04	4.77126	11.0469	-3.17402
hHSC_young_D1_BC0710_N02	8.82248	9.71074	-0.725849
hHSC_young_D1_BC0711_N03	8.35991	7.92327	1.79634
hHSC_young_D1_BC0712_N02	7.69381	9.14199	-0.800556
hHSC_young_D1_BC0713_N03	7.72136	8.83858	-0.136259
hHSC_young_D1_BC0714_N02	8.65666	9.97724	0.577158
hHSC_young_D1_BC0715_N02	7.32966	8.54843	-1.40771
hHSC_young_D1_BC0716_N03	5.53928	6.72337	-2.13498
hHSC_young_D1_BC0717_N03	7.24537	6.58158	0.101132
hHSC_young_D1_BC0718_N03	-2.66907	2.09234	-0.601881
hHSC_young_D1_BC0719_N04	8.20324	12.1162	0.323533
hHSC_young_D1_BC0720_N03	8.83723	11.001	-1.04647
hHSC_young_D1_BC0721_N03	7.25179	9.25604	0.0563744
hHSC_young_D1_BC0722_N01	3.51526	11.2618	-1.37214
hHSC_young_D1_BC0723_N05	6.19229	4.55759	-2.81961
hHSC_young_D1_BC0724_N02	19.9732	3.13448	6.70831
hHSC_young_D1_BC0725_N03	7.15574	11.1459	-1.306
hHSC_young_D1_BC0726_N02	1.97736	4.20676	-3.16079
hHSC_young_D1_BC0727_N03	4.42947	11.014	-0.438405
hHSC_young_D1_BC0728_N04	7.37984	8.59304	-1.19998
hHSC_young_D1_BC0729_N04	7.00315	7.88736	-0.31865
hHSC_young_D1_BC0730_N03	0.632036	10.1496	-0.767289
hHSC_young_D1_BC0731_N03	8.13683	10.6028	-0.273791
hHSC_young_D1_BC0732_N03	7.34472	10.8425	-1.2874
hHSC_young_D1_BC0733_N03	7.19322	5.34179	-0.243573
hHSC_young_D1_BC0734_N01	-0.0320328	13.9541	-0.31054
hHSC_young_D1_BC0735_N01	6.53818	5.16546	-1.5908
hHSC_young_D1_BC0736_N01	4.05069	10.9067	-1.03108
hHSC_young_D1_BC0737_N05	5.64024	4.37861	0.817334
hHSC_young_D1_BC0738_N04	6.95593	8.43949	-0.387752
hHSC_young_D1_BC0739_N03	3.21189	11.3732	-0.531874
hHSC_young_D1_BC0740_N03	6.16763	4.64622	-1.85412
hHSC_young_D1_BC0741_N03	5.99355	10.3929	1.47266
hHSC_young_D1_BC0742_N03	6.31966	7.53972	-2.37655
hHSC_young_D1_BC0743_N03	7.10931	8.33556	-2.03025
hHSC_young_D1_BC0744_N03	7.71288	8.52352	-0.925833
hHSC_young_D1_BC0745_N02	8.97993	10.066	0.991732
hHSC_young_D1_BC0746_N02	7.36673	5.64933	-2.51567
hHSC_young_D1_BC0747_N03	15.3125	2.72352	1.28963
hHSC_young_D1_BC0748_N04	7.17218	8.07419	-0.818213
hHSC_young_D1_BC0749_N04	1.66871	10.5545	-0.347713
hHSC_young_D1_BC0750_N03	7.16831	8.20885	-1.33006
hHSC_young_D1_BC0751_N03	4.33559	9.05252	-1.41057
hHSC_young_D1_BC0752_N03	6.92746	6.66566	-0.128589
hHSC_young_D1_BC0753_N02	8.29776	12.0002	-0.190561
hHSC_young_D1_BC0754_N04	6.91075	8.02426	-1.92822
hHSC_young_D1_BC0755_N03	6.80555	8.30285	-0.586438
hHSC_young_D1_BC0756_N03	7.69824	10.7449	1.59691
hHSC_young_D1_BC0757_N02	8.05424	8.56855	0.0246282
hHSC_young_D1_BC0758_N03	9.71029	13.0345	0.073371
hHSC_young_D1_BC0759_N03	7.56564	8.72856	-0.101577
hHSC_young_D1_BC0760_N04	8.61848	10.1871	-1.58648
hHSC_young_D1_BC0761_N03	6.42046	4.1336	-1.21083
hHSC_young_D1_BC0762_N03	7.27646	9.42885	-0.325365
hHSC_young_D1_BC0763_N03	3.36398	7.40592	0.740762
hHSC_young_D1_BC0764_N02	7.09186	10.1075	0.445796
hHSC_young_D1_BC0765_N03	4.17201	10.6977	0.011433
hHSC_young_D1_BC0766_N03	7.40435	8.24945	0.302937
hHSC_young_D1_BC0767_N04	5.12192	2.53213	-0.821108
hHSC_young_D1_BC0768_N03	6.0819	8.73334	-1.25054
hHSC_young_D1_BC0769_N02	7.90833	8.9702	-0.283929
hHSC_young_D1_BC0770_N03	7.46426	8.94829	0.0963486
hHSC_young_D1_BC0771_N02	8.387	10.3626	0.0394372
hHSC_young_D1_BC0772_N03	8.25731	11.6391	-0.483267
hHSC_young_D1_BC0773_N05	7.32029	5.04596	-0.631571
hHSC_young_D1_BC0774_N02	7.27472	8.12923	-1.43259
hHSC_young_D1_BC0775_N03	7.13394	8.40917	-1.31283
hHSC_young_D1_BC0776_N03	9.2317	11.5274	-1.95315
hHSC_young_D1_BC0777_N01	9.50558	7.829	-0.609957
hHSC_young_D1_BC0778_N03	7.61956	9.13087	2.12158
hHSC_young_D1_BC0779_N01	7.39982	9.16777	-0.436723
hHSC_young_D1_BC0780_N01	5.9876	15.0776	1.57079
hHSC_young_D1_BC0781_N03	7.53962	9.03192	-1.00525
hHSC_young_D1_BC0783_N03	8.77711	7.19187	2.50357
hHSC_young_D1_BC0784_N03	6.4372	9.52897	-1.53852
hHSC_young_D1_BC0785_N03	14.8757	2.08144	1.71217
hHSC_young_D1_BC0786_N04	7.22397	6.52278	-1.01389
hHSC_young_D1_BC0787_N04	7.09439	7.95828	0.520005
hHSC_young_D1_BC0788_N03	8.19241	10.7978	-2.1766
hHSC_young_D1_BC0789_N04	6.38712	6.3333	-0.217679
hHSC_young_D1_BC0790_N04	8.45909	7.89226	1.82673
hHSC_young_D1_BC0791_N03	5.75507	9.84282	-0.47289
hHSC_young_D1_BC0792_N04	1.35599	13.6284	-0.788269
hHSC_young_D1_BC0793_N03	7.54341	8.50231	-0.86145
hHSC_young_D1_BC0794_N04	8.03967	8.62344	0.37605
hHSC_young_D1_BC0795_N02	-2.41537	0.508497	-1.59336
hHSC_young_D1_BC0796_N04	4.18727	10.7581	0.0671562
hHSC_young_D1_BC0797_N03	7.41599	8.50379	-1.96008
hHSC_young_D1_BC0798_N02	7.83343	8.02071	2.14477
hHSC_young_D1_BC0799_N02	3.67512	6.40378	-1.99222
hHSC_young_D1_BC0800_N03	7.05888	8.68108	-0.694109
hHSC_young_D1_BC0801_N04	4.08892	6.55801	-0.270789
hHSC_young_D1_BC0802_N03	7.514	8.6261	-2.46712
hHSC_young_D1_BC0803_N04	7.51618	8.86513	-0.872832
hHSC_young_D1_BC0804_N04	6.83242	7.78337	-0.903439
hHSC_young_D1_BC0805_N04	7.68009	8.059	-0.481658
hHSC_young_D1_BC0806_N04	7.65495	8.40015	-0.137983
hHSC_young_D1_BC0807_N04	6.1171	9.36589	-2.13804
hHSC_young_D1_BC0808_N03	7.27684	10.0272	0.135006
hHSC_young_D1_BC0809_N01	6.42818	1.31016	-1.41188
hHSC_young_D1_BC0810_N03	8.31591	11.3503	-0.0214666
hHSC_young_D1_BC0811_N02	8.00195	10.2657	-0.379782
hHSC_young_D1_BC0812_N02	7.88305	6.94001	-1.17223
hHSC_young_D1_BC0813_N03	7.68358	9.24524	-1.51404
hHSC_young_D1_BC0814_N03	7.29678	8.56077	-1.63984
hHSC_young_D1_BC0815_N01	1.43033	13.0111	-0.968791
hHSC_young_D1_BC0816_N02	5.01261	10.672	-1.9374
hHSC_young_D1_BC0817_N04	7.1426	7.96472	-0.0827049
hHSC_young_D1_BC0818_N04	6.71153	5.28752	-0.337647
hHSC_young_D1_BC0819_N03	8.99074	4.24289	0.730439
hHSC_young_D1_BC0820_N04	15.2865	2.29992	2.05451
hHSC_young_D1_BC0821_N03	7.33646	8.39403	-1.37861
hHSC_young_D1_BC0822_N03	3.33622	11.4512	-0.568759
hHSC_young_D1_BC0823_N02	7.60664	9.02199	-0.111568
hHSC_young_D1_BC0824_N04	6.09979	4.82623	-0.0524633
hHSC_young_D1_BC0825_N04	7.83579	8.84317	0.433609
hHSC_young_D1_BC0826_N03	8.47673	9.9441	-1.12811
hHSC_young_D1_BC0827_N04	6.71034	6.46214	-1.49575
hHSC_young_D1_BC0828_N04	6.71736	8.71983	-0.993572
hHSC_young_D1_BC0830_N02	4.43898	7.23163	-1.48885
hHSC_young_D1_BC0831_N03	7.92391	11.0769	0.927718
hHSC_young_D1_BC0832_N04	12.7272	4.11638	1.015
hHSC_young_D1_BC0833_N02	4.465	9.55038	-1.21016
hHSC_young_D1_BC0834_N03	7.45912	9.00948	0.373715
hHSC_young_D1_BC0835_N02	6.48967	5.30803	-1.7943
hHSC_young_D1_BC0836_N05	7.97575	9.00019	0.840134
hHSC_young_D1_BC0837_N03	4.40913	6.30369	-2.96255
hHSC_young_D1_BC0838_N04	7.3251	9.121	1.19233
hHSC_young_D1_BC0839_N02	8.30564	10.3702	-0.889636
hHSC_young_D1_BC0840_N04	7.45753	6.89156	-0.898949
hHSC_young_D1_BC0841_N03	8.26075	10.4387	-0.952516
hHSC_young_D1_BC0842_N03	8.17587	7.59206	0.0192181
hHSC_young_D1_BC0843_N03	2.78656	10.7906	-0.542649
hHSC_young_D1_BC0844_N04	8.45953	7.96615	0.983519
hHSC_young_D1_BC0845_N03	7.76077	8.83304	-0.381062
hHSC_young_D1_BC0846_N04	7.18107	9.08514	-0.330601
hHSC_young_D1_BC0847_N04	7.08375	4.55393	-0.500216
hHSC_young_D1_BC0848_N04	5.1019	8.12642	-2.29633
hHSC_young_D1_BC0849_N04	1.48779	11.567	-1.71152
hHSC_young_D1_BC0850_N03	7.92112	9.174	0.679818
hHSC_young_D1_BC0851_N02	2.97093	-8.98122	-1.1931
hHSC_young_D1_BC0852_N03	8.5295	9.99543	-0.887487
hHSC_young_D1_BC0853_N04	7.323	9.21947	-0.885519
hHSC_young_D1_BC0854_N04	2.49883	8.80318	-2.01214
hHSC_young_D1_BC0855_N04	7.6827	9.29168	0.710563
hHSC_young_D1_BC0856_N04	2.02509	9.85141	-2.80449
hHSC_young_D1_BC0857_N04	5.13333	3.94961	-1.74038
hHSC_young_D1_BC0858_N03	9.84673	10.1481	3.2864
hHSC_young_D1_BC0859_N01	3.24046	10.8315	0.740521
hHSC_young_D1_BC0860_N04	9.22319	8.57827	0.856671
hHSC_young_D1_BC0861_N03	7.02742	8.91804	-0.788134
hHSC_young_D1_BC0862_N02	4.02938	8.85612	-1.80719
hHSC_young_D1_BC0863_N02	6.17404	15.057	-0.506611
hHSC_young_D1_BC0864_N03	7.67456	8.71943	-2.77121
hHSC_young_D1_BC0865_N02	6.52306	7.77385	-0.760139
hHSC_young_D1_BC0866_N03	7.64667	9.11667	1.52469
hHSC_young_D1_BC0867_N04	7.38139	8.61888	-0.572133
hHSC_young_D1_BC0868_N02	15.2688	1.90546	1.03196
hHSC_young_D1_BC0869_N03	7.74295	8.98898	0.291133
hHSC_young_D1_BC0870_N03	8.34993	9.911	-0.918858
hHSC_young_D1_BC0871_N04	7.14111	8.76351	-0.564524
hHSC_young_D1_BC0872_N03	7.74351	10.3285	0.532518
hHSC_young_D1_BC0873_N04	6.27884	8.93717	-2.54412
hHSC_young_D1_BC0874_N01	6.39709	13.3697	-1.4025
hHSC_young_D1_BC0875_N03	8.4499	8.01099	0.419093
hHSC_young_D1_BC0876_N03	6.99893	7.96971	-0.270725
hHSC_young_D1_BC0877_N03	8.28976	7.84722	0.329759
hHSC_young_D1_BC0878_N04	7.78417	10.1241	-1.11363
hHSC_young_D1_BC0879_N05	7.24025	6.46457	-0.732818
hHSC_young_D1_BC0880_N02	6.94252	10.4967	-0.955566
hHSC_young_D1_BC0881_N02	-0.204228	2.68377	-2.14043
hHSC_young_D1_BC0882_N03	6.94722	7.8019	-0.636821
hHSC_young_D1_BC0883_N03	8.37174	11.1944	-0.934615
hHSC_young_D1_BC0884_N02	7.58053	13.7088	1.03787
hHSC_young_D1_BC0885_N03	5.96523	10.6872	-1.21155
hHSC_young_D1_BC0886_N02	7.26465	8.58131	-1.0033
hHSC_young_D1_BC0887_N03	1.84824	10.8058	-3.08282
hHSC_young_D1_BC0888_N02	8.02813	10.5381	-0.476322
hHSC_young_D1_BC0889_N03	6.75452	8.5297	-2.11823
hHSC_young_D1_BC0890_N02	4.02341	10.2567	0.863762
hHSC_young_D1_BC0891_N03	6.83854	5.38871	0.731664
hHSC_young_D1_BC0892_N04	6.93596	9.23956	0.179349
hHSC_young_D1_BC0893_N02	7.29141	10.88	0.177173
hHSC_young_D1_BC0894_N03	6.27833	4.63184	-1.24638
hHSC_young_D1_BC0895_N02	5.03757	12.0851	-0.385573
hHSC_young_D1_BC0896_N03	8.14233	9.33503	0.225611
hHSC_young_D1_BC0897_N05	2.46456	6.80843	1.31722
hHSC_young_D1_BC0898_N03	7.30747	9.74946	-1.95811
hHSC_young_D1_BC0899_N04	7.28218	8.93528	-1.50152
hHSC_young_D1_BC0900_N03	6.88445	7.76403	-0.998605
hHSC_young_D1_BC0901_N03	14.9607	1.8374	2.50619
hHSC_young_D1_BC0902_N04	7.6483	5.93218	1.1063
hHSC_young_D1_BC0903_N04	8.04777	5.01512	0.976369
hHSC_young_D1_BC0904_N02	6.67062	7.08495	-1.72612
hHSC_young_D1_BC0905_N02	6.50924	4.82969	-1.9606
hHSC_young_D1_BC0906_N03	6.37493	8.12163	-1.4399
hHSC_young_D1_BC0907_N02	7.96935	8.15705	-0.95133
hHSC_young_D1_BC0908_N03	7.62153	8.94062	0.594519
hHSC_young_D1_BC0909_N04	7.63572	9.84997	-0.0610846
hHSC_young_D1_BC0910_N03	-0.547497	-8.8241	-0.970883
hHSC_young_D1_BC0911_N04	2.26891	10.5841	-0.417592
hHSC_young_D1_BC0912_N03	5.52602	10.7449	-1.07789
hHSC_young_D1_BC0913_N03	7.76897	11.439	0.30276
hHSC_young_D1_BC0914_N01	7.40504	6.16269	-1.44665
hHSC_young_D1_BC0915_N04	6.84134	8.95922	0.97044
hHSC_young_D1_BC0916_N03	7.97406	9.6817	0.951818
hHSC_young_D1_BC0917_N02	7.39125	5.5387	-0.586463
hHSC_young_D1_BC0918_N03	4.53222	6.9661	-2.47133
hHSC_young_D1_BC0919_N04	7.50026	8.99564	-1.05454
hHSC_young_D1_BC0920_N02	8.37245	11.1228	-1.03843
hHSC_young_D1_BC0921_N05	2.50072	6.71778	-1.79252
hHSC_young_D1_BC0922_N04	7.66314	8.64781	0.00349864
hHSC_young_D1_BC0923_N01	6.7788	8.1744	0.484585
hHSC_young_D1_BC0924_N03	6.77824	4.96381	-1.57339
hHSC_young_D1_BC0925_N02	7.80495	8.49471	0.114499
hHSC_young_D1_BC0926_N03	6.68553	9.26435	-1.09553
hHSC_young_D1_BC0927_N04	7.21131	7.28678	-2.33252
hHSC_young_D1_BC0928_N03	7.87375	9.25292	-0.582797
hHSC_young_D1_BC0929_N03	5.9767	4.01561	-1.00606
hHSC_young_D1_BC0930_N02	14.2116	1.49793	2.18217
hHSC_young_D1_BC0932_N04	7.56648	7.30565	0.243716
hHSC_young_D1_BC0933_N04	7.96552	8.5442	0.567214
hHSC_young_D1_BC0934_N04	6.71442	9.09852	-0.0419946
hHSC_young_D1_BC0935_N03	3.82647	6.75626	-1.10246
hHSC_young_D1_BC0936_N04	7.43301	7.80035	-0.548983
hHSC_young_D1_BC0937_N04	7.60278	8.77745	-0.14246
hHSC_young_D1_BC0938_N02	7.29712	9.08546	-0.642176
hHSC_young_D1_BC0939_N03	8.44331	7.89888	1.3772
hHSC_young_D1_BC0940_N03	6.67508	9.88786	-0.128554
hHSC_young_D1_BC0941_N02	7.21022	8.36116	-1.1075
hHSC_young_D1_BC0942_N02	1.94915	8.77459	-2.20783
hHSC_young_D1_BC0943_N05	7.30337	8.23953	0.672138
hHSC_young_D1_BC0944_N03	6.56966	8.9472	0.268054
hHSC_young_D1_BC0945_N03	8.29201	8.0516	-1.46657
hHSC_young_D1_BC0946_N04	7.766	6.53888	-0.134865
hHSC_young_D1_BC0947_N04	8.01974	8.23734	2.08322
hHSC_young_D1_BC0948_N04	8.22472	8.4234	-1.71274
hHSC_young_D1_BC0949_N05	7.3325	8.83529	-1.21909
hHSC_young_D1_BC0950_N03	14.9374	2.33423	0.897251
hHSC_young_D1_BC0951_N03	10.0894	8.91311	2.55595
hHSC_young_D1_BC0952_N03	7.07868	5.27267	-0.499967
hHSC_young_D1_BC0953_N03	7.22808	7.64149	-0.864358
hHSC_young_D1_BC0954_N02	7.30444	8.51859	-0.41043
hHSC_young_D1_BC0955_N03	5.83826	9.36846	-2.46503
hHSC_young_D1_BC0956_N03	7.33559	5.19553	-1.19859
hHSC_young_D1_BC0957_N03	7.94918	8.55872	-0.11177
hHSC_young_D1_BC0958_N04	5.73461	8.59941	0.35534
hHSC_young_D1_BC0959_N02	1.00051	5.92109	-2.0707
hHSC_young_D1_BC0960_N03	7.77873	8.8098	-0.941759
hHSC_young_D1_BC0961_N03	6.97302	7.36918	-1.2065
hHSC_young_D1_BC0962_N04	7.33461	8.30014	-1.34228
hHSC_young_D1_BC0963_N04	6.76006	6.04406	-0.752374
hHSC_young_D1_BC0964_N05	8.68832	9.93535	-1.96217
hHSC_young_D1_BC0965_N02	7.60911	8.53025	-0.631552
hHSC_young_D1_BC0966_N04	2.61787	5.02171	-3.82674
hHSC_young_D1_BC0967_N04	8.99834	10.016	0.0979799
hHSC_young_D1_BC0968_N04	3.48504	10.3188	0.0923508
hHSC_young_D1_BC0969_N03	7.87823	8.77354	0.31752
hHSC_young_D1_BC0970_N03	8.64803	9.81566	0.394791
hHSC_young_D1_BC0971_N03	6.75743	4.74983	-1.36191
hHSC_young_D1_BC0972_N02	8.33458	9.92551	-0.153895
hHSC_young_D1_BC0973_N03	7.59712	10.6764	-1.04559
hHSC_young_D1_BC0974_N03	6.70761	8.78174	-0.29589
hHSC_young_D1_BC0975_N02	7.5256	6.75441	0.650721
hHSC_young_D1_BC0976_N05	7.79215	7.38259	-1.75954
hHSC_young_D1_BC0977_N04	7.27458	7.93117	-0.751718
hHSC_young_D1_BC0978_N04	7.63864	8.19767	-1.08804
hHSC_young_D1_BC0979_N04	7.86542	8.71812	-0.103046
hHSC_young_D1_BC0980_N04	8.52623	8.62691	-0.653242
hHSC_young_D1_BC0981_N03	15.3427	1.53682	2.87565
hHSC_young_D1_BC0982_N04	6.88509	8.05918	-1.56982
hHSC_young_D1_BC0983_N04	2.65015	3.66204	-0.543403
hHSC_young_D1_BC0984_N03	8.24339	10.0055	-0.057587
hHSC_young_D1_BC0985_N03	5.56893	3.80832	-1.39452
hHSC_young_D1_BC0986_N04	7.37623	9.15694	-0.93914
hHSC_young_D1_BC0987_N03	2.62998	9.67838	-0.594241
hHSC_young_D1_BC0988_N04	7.45636	9.35193	-0.171551
hHSC_young_D1_BC0989_N03	3.31613	5.94146	-0.941587
hHSC_young_D1_BC0990_N03	7.92168	8.92567	-0.732649
hHSC_young_D1_BC0992_N02	2.69959	7.63145	0.581404
hHSC_young_D1_BC0993_N03	8.22462	8.84123	0.576862
hHSC_young_D1_BC0994_N04	8.97436	8.70637	1.33313
hHSC_young_D1_BC0995_N04	6.42733	7.51029	-1.55585
hHSC_young_D1_BC0996_N04	7.7173	8.31547	2.28358
hHSC_young_D1_BC0997_N04	7.31141	8.79228	-0.237904
hHSC_young_D1_BC0998_N04	2.87548	7.01112	-0.916305
hHSC_young_D1_BC0999_N02	7.06777	4.47307	-0.561774
hHSC_young_D1_BC1000_N02	7.35436	8.42663	-1.55488
hHSC_young_D1_BC1001_N03	9.45657	-13.6646	-0.352679
hHSC_young_D1_BC1002_N04	6.33614	7.77898	-2.42708
hHSC_young_D1_BC1003_N04	3.87485	9.76628	-0.959319
hHSC_young_D1_BC1004_N04	7.77633	7.76561	-0.834527
hHSC_young_D1_BC1005_N04	7.38908	9.15113	-0.726754
hHSC_young_D1_BC1006_N03	8.42616	7.81531	1.16803
hHSC_young_D1_BC1007_N04	5.22814	10.2957	-1.72522
hHSC_young_D1_BC1008_N03	8.04893	9.23392	1.29427
hHSC_young_D1_BC1009_N02	7.86236	8.7648	-0.921084
hHSC_young_D1_BC1010_N05	4.02369	5.48611	-0.987019
hHSC_young_D1_BC1011_N03	7.1904	8.10077	-1.82197
hHSC_young_D1_BC1012_N04	7.67986	9.05948	-2.00777
hHSC_young_D1_BC1013_N04	7.54323	8.88487	1.28011
hHSC_young_D1_BC1014_N03	7.56553	9.09221	-1.65438
hHSC_young_D1_BC1015_N03	4.94149	5.1492	0.737491
hHSC_young_D1_BC1016_N04	2.4952	9.61248	-0.144126
hHSC_young_D1_BC1017_N04	3.17147	3.869	-0.143654
hHSC_young_D1_BC1018_N02	6.14851	7.71235	-0.770868
hHSC_young_D1_BC1019_N01	7.70242	5.35885	-2.05352
hHSC_young_D1_BC1020_N03	6.22094	8.93461	2.29557
hHSC_young_D1_BC1021_N03	7.66042	5.18336	0.803785
hHSC_young_D1_BC1022_N04	1.43528	11.1954	1.65543
hHSC_young_D1_BC1023_N04	6.4023	7.48461	-0.502344
hHSC_young_D1_BC1024_N03	6.3111	4.63638	0.687147
hHSC_young_D1_BC1025_N04	6.95997	4.17828	-1.1928
hHSC_young_D1_BC1026_N03	7.13284	6.66304	0.326571
hHSC_young_D1_BC1027_N05	3.55014	5.04417	-2.81764
hHSC_young_D1_BC1028_N04	-1.10019	-2.31358	-1.36591
hHSC_young_D1_BC1029_N01	5.19676	11.4546	-0.573956
hHSC_young_D1_BC1030_N04	5.58839	4.61319	-0.226129
hHSC_young_D1_BC1031_N04	8.15405	9.51097	-1.74839
hHSC_young_D1_BC1032_N03	3.92685	11.078	-0.144544
hHSC_young_D1_BC1033_N03	7.59152	9.22805	-1.02352
hHSC_young_D1_BC1034_N02	5.90465	8.43439	-0.233544
hHSC_young_D1_BC1035_N02	7.32854	6.28926	-1.77231
hHSC_young_D1_BC1036_N04	6.51004	7.44778	-0.845586
hHSC_young_D1_BC1037_N03	6.57564	4.7829	-0.00285415
hHSC_young_D1_BC1038_N04	7.6952	6.04879	0.388153
hHSC_young_D1_BC1039_N04	5.66783	8.539	0.0251241
hHSC_young_D1_BC1040_N03	6.95132	8.11485	-0.12064
hHSC_young_D1_BC1041_N03	7.63735	9.12081	-1.11029
hHSC_young_D1_BC1042_N02	7.19372	8.18615	0.442444
hHSC_young_D1_BC1043_N01	6.98114	12.2913	1.51866
hHSC_young_D1_BC1044_N03	7.23439	8.59448	0.0214249
hHSC_young_D1_BC1045_N04	7.95395	6.55725	0.69336
hHSC_young_D1_BC1046_N01	6.99007	5.85435	-0.632764
hHSC_young_D1_BC1047_N04	7.8742	9.14496	1.04277
hHSC_young_D1_BC1048_N03	7.59106	8.46643	-0.848621
hHSC_young_D1_BC1049_N03	7.6836	8.15591	0.68105
hHSC_young_D1_BC1050_N01	6.02506	15.0688	-2.33866
hHSC_young_D1_BC1051_N04	7.63752	9.06206	0.405716
hHSC_young_D1_BC1052_N05	2.40024	10.8335	-2.5305
hHSC_young_D1_BC1053_N04	6.29139	4.93619	-1.38837
hHSC_young_D1_BC1054_N01	7.25995	8.32227	0.768326
hHSC_young_D1_BC1055_N03	8.27581	11.4977	-1.20494
hHSC_young_D1_BC1056_N03	6.70718	7.98199	-1.26229
hHSC_young_D1_BC1057_N03	8.24908	8.38084	1.16192
hHSC_young_D1_BC1058_N04	3.1651	9.2496	-0.998232
hHSC_young_D1_BC1059_N04	8.2835	11.3374	-0.472637
hHSC_young_D1_BC1060_N04	7.89592	6.08139	-0.140366
hHSC_young_D1_BC1061_N04	6.94009	5.12235	0.460668
hHSC_young_D1_BC1062_N04	7.60851	8.51606	-0.473771
hHSC_young_D1_BC1063_N03	6.66577	11.5502	2.38814
hHSC_young_D1_BC1064_N05	6.22833	7.52389	0.817006
hHSC_young_D1_BC1065_N04	7.45301	10.9968	0.229917
hHSC_young_D1_BC1066_N04	7.69476	8.92873	-1.23006
hHSC_young_D1_BC1067_N03	7.39867	8.37978	0.0848465
hHSC_young_D1_BC1068_N03	14.1879	2.33561	1.82286
hHSC_young_D1_BC1069_N02	7.61703	7.21323	-0.481409
hHSC_young_D1_BC1070_N04	2.31363	5.04257	-0.892197
hHSC_young_D1_BC1071_N04	6.62648	8.52717	-1.34335
hHSC_young_D1_BC1072_N04	7.49576	8.01983	-1.06038
hHSC_young_D1_BC1073_N04	8.02534	8.63447	1.74132
hHSC_young_D1_BC1074_N04	7.50881	8.76212	-0.834373
hHSC_young_D1_BC1075_N04	6.57626	4.46809	-0.456943
hHSC_young_D1_BC1076_N02	7.52559	8.75008	1.34092
hHSC_young_D1_BC1077_N02	8.28588	8.67618	0.975545
hHSC_young_D1_BC1078_N02	8.23826	8.62958	-0.861164
hHSC_young_D1_BC1079_N04	7.05517	9.15591	-0.964867
hHSC_young_D1_BC1080_N02	4.00607	3.06048	-1.47769
hHSC_young_D1_BC1081_N04	5.30928	11.0451	0.0613324
hHSC_young_D1_BC1082_N04	7.37727	8.35202	-1.21069
hHSC_young_D1_BC1083_N02	0.561367	4.22982	-1.02095
hHSC_young_D1_BC1084_N04	6.80267	8.47655	-0.607634
hHSC_young_D1_BC1085_N04	3.22041	3.67516	-1.568
hHSC_young_D1_BC1086_N03	7.9466	8.26673	2.36393
hHSC_young_D1_BC1087_N02	9.32849	-13.4805	-2.25492
hHSC_young_D1_BC1088_N04	8.18092	8.90987	0.354658
hHSC_young_D1_BC1089_N04	7.62306	8.55702	-2.14189
hHSC_young_D1_BC1090_N03	8.01254	8.47827	0.99157
hHSC_young_D1_BC1091_N04	2.58316	6.77041	-0.89377
hHSC_young_D1_BC1092_N03	8.5615	6.49463	0.0384881
hHSC_young_D1_BC1093_N05	7.37442	8.93044	1.10295
hHSC_young_D1_BC1094_N05	7.30968	6.77372	0.887516
hHSC_young_D1_BC1095_N04	6.54354	9.84617	-0.589198
hHSC_young_D1_BC1096_N04	6.45216	9.17501	-0.136644
hHSC_young_D1_BC1097_N03	15.088	1.69674	1.56957
hHSC_young_D1_BC1098_N04	7.55701	8.56968	0.815098
hHSC_young_D1_BC1099_N03	8.10862	10.1525	0.505199
hHSC_young_D1_BC1100_N03	2.34562	7.03654	-1.29454
hHSC_young_D1_BC1101_N03	6.40187	8.78757	-0.728408
hHSC_young_D1_BC1102_N02	1.14833	10.6096	-0.567337
hHSC_young_D1_BC1103_N02	8.08292	8.02268	0.0933192
hHSC_young_D1_BC1104_N04	6.46627	4.75092	-1.28433
hHSC_young_D1_BC1105_N04	7.83048	8.9605	-0.552153
hHSC_young_D1_BC1106_N03	7.70564	9.22161	1.93571
hHSC_young_D1_BC1107_N05	4.16957	10.8095	-0.524415
hHSC_young_D1_BC1108_N04	7.28242	10.3206	-1.35728
hHSC_young_D1_BC1109_N04	7.3278	8.66995	0.892901
hHSC_young_D1_BC1110_N03	6.46814	5.05658	1.54072
hHSC_young_D1_BC1111_N04	6.88475	8.20599	-1.60931
hHSC_young_D1_BC1112_N03	7.47334	8.26336	-0.651452
hHSC_young_D1_BC1113_N04	6.82732	6.37131	-1.06895
hHSC_young_D1_BC1114_N04	6.55186	8.31398	0.535893
hHSC_young_D1_BC1115_N03	6.64705	9.87451	-0.405552
hHSC_young_D1_BC1116_N04	7.56969	8.87183	-0.664656
hHSC_young_D1_BC1117_N04	0.267753	2.1363	-1.69537
hHSC_young_D1_BC1118_N04	7.74088	10.3297	-2.89325
hHSC_young_D1_BC1119_N04	3.76179	6.53797	-2.5798
hHSC_young_D1_BC1120_N03	6.50637	8.17088	-0.140946
hHSC_young_D1_BC1121_N01	6.71428	8.69452	-1.11493
hHSC_young_D1_BC1122_N04	3.79156	9.47353	-1.41211
hHSC_young_D1_BC1123_N03	5.03999	11.8235	-0.65953
hHSC_young_D1_BC1124_N03	7.94072	9.03164	0.302457
hHSC_young_D1_BC1125_N03	8.54101	7.64019	-0.189394
hHSC_young_D1_BC1126_N03	7.19065	8.09954	-1.46592
hHSC_young_D1_BC1127_N03	6.6163	9.48665	-1.03271
hHSC_young_D1_BC1128_N02	6.64607	7.70294	0.0979376
hHSC_young_D1_BC1129_N03	7.36179	5.70744	-1.09003
hHSC_young_D1_BC1130_N05	7.33446	9.15349	-1.39555
hHSC_young_D1_BC1131_N04	6.08413	11.8175	-0.47742
hHSC_young_D1_BC1132_N04	7.66167	9.81063	-0.533455
hHSC_young_D1_BC1133_N03	6.66249	4.10522	-1.07536
hHSC_young_D1_BC1134_N04	5.9338	8.52215	-0.815758
hHSC_young_D1_BC1135_N03	8.17344	5.73478	-0.105026
hHSC_young_D1_BC1136_N05	7.8262	9.71031	0.743315
hHSC_young_D1_BC1137_N04	6.30103	5.55381	-0.734392
hHSC_young_D1_BC1138_N03	-0.469477	-3.03548	-1.54699
hHSC_young_D1_BC1139_N04	1.8684	10.3945	-1.31891
hHSC_young_D1_BC1140_N03	7.01516	8.35484	-0.216775
hHSC_young_D1_BC1141_N04	7.60767	8.75318	-0.524673
hHSC_young_D1_BC1142_N03	6.00674	7.73106	1.14511
hHSC_young_D1_BC1143_N03	8.25806	8.31854	0.704257
hHSC_young_D1_BC1144_N03	6.53575	4.08698	-1.3087
hHSC_young_D1_BC1145_N03	-0.241956	1.61866	-3.76691
hHSC_young_D1_BC1146_N04	2.68704	7.0681	-0.848947
hHSC_young_D1_BC1147_N03	6.64653	4.70272	-0.1013
hHSC_young_D1_BC1148_N04	7.43124	8.34422	0.477938
hHSC_young_D1_BC1149_N04	5.59776	10.5699	-1.80794
hHSC_young_D1_BC1150_N02	7.44783	5.97444	-2.45153
hHSC_young_D1_BC1151_N05	7.79698	7.58721	0.748907
hHSC_young_D1_BC1152_N04	7.48219	8.58813	0.990532
hHSC_young_D1_BC1153_N04	6.78425	8.20751	0.146212
hHSC_young_D1_BC1154_N04	7.78735	9.16425	-1.41543
hHSC_young_D1_BC1155_N03	8.31244	11.8686	-0.00934725
hHSC_young_D1_BC1156_N03	7.506	8.64265	-0.989915
hHSC_young_D1_BC1157_N05	1.45002	5.60188	0.37719
hHSC_young_D1_BC1158_N04	6.79117	8.58929	-0.353282
hHSC_young_D1_BC1159_N05	6.2175	8.35382	1.61174
hHSC_young_D1_BC1160_N03	7.72019	8.47139	-0.879811
hHSC_young_D1_BC1161_N03	7.47959	7.85479	-0.523221
hHSC_young_D1_BC1162_N04	8.18445	9.98622	-1.05975
hHSC_young_D1_BC1163_N03	8.03949	9.20737	0.167998
hHSC_young_D1_BC1164_N03	7.40189	8.04864	-0.804247
hHSC_young_D1_BC1165_N03	7.6791	8.25504	-1.86857
hHSC_young_D1_BC1166_N04	7.57077	9.11343	-2.57453
hHSC_young_D1_BC1167_N03	7.69441	8.49818	-0.925611
hHSC_young_D1_BC1168_N04	7.69444	8.76012	0.0284993
hHSC_young_D1_BC1169_N03	6.35958	8.37044	-0.694071
hHSC_young_D1_BC1170_N03	7.23374	8.65736	-0.0280737
hHSC_young_D1_BC1171_N04	7.3303	8.24009	-1.33288
hHSC_young_D1_BC1172_N03	7.18452	9.09008	-1.02544
hHSC_young_D1_BC1173_N03	7.42967	8.11518	-0.934444
hHSC_young_D1_BC1174_N04	3.19561	8.28546	-1.80549
hHSC_young_D1_BC1175_N03	6.86846	9.16759	-0.762155
hHSC_young_D1_BC1176_N05	5.92969	4.70866	-0.38815
hHSC_young_D1_BC1177_N05	5.04057	11.2524	-0.205468
hHSC_young_D1_BC1178_N04	7.42487	7.73422	-0.555418
hHSC_young_D1_BC1179_N03	7.03207	7.484	-0.729814
hHSC_young_D1_BC1180_N03	6.96014	7.43959	-0.172323
hHSC_young_D1_BC1181_N04	8.16266	9.03654	-1.84341
hHSC_young_D1_BC1182_N04	7.84812	9.02439	-1.024
hHSC_young_D1_BC1183_N04	7.4847	8.5451	-0.727781
hHSC_young_D1_BC1184_N04	15.4727	1.82334	2.22901
hHSC_young_D1_BC1185_N05	6.30993	8.82917	-1.02354
hHSC_young_D1_BC1186_N03	8.05579	8.01896	-0.408759
hHSC_young_D1_BC1187_N04	7.90665	8.60685	-0.357299
hHSC_young_D1_BC1188_N03	7.3296	8.52192	-2.5835
hHSC_young_D1_BC1189_N05	3.23071	11.1065	-1.53932
hHSC_young_D1_BC1190_N03	7.11403	7.76633	1.62275
hHSC_young_D1_BC1191_N04	9.84547	7.85069	-0.23258
hHSC_young_D1_BC1192_N04	7.81806	7.74662	1.00519
hHSC_young_D1_BC1193_N03	7.97823	11.5542	-0.016337
hHSC_young_D1_BC1194_N03	6.65453	4.63353	-1.03222
hHSC_young_D1_BC1195_N03	7.99289	8.42056	0.107357
hHSC_young_D1_BC1196_N03	7.34783	8.84132	1.44736
hHSC_young_D1_BC1197_N04	7.05248	8.4167	0.234266
hHSC_young_D1_BC1198_N04	3.89717	5.63815	-1.78207
hHSC_young_D1_BC1199_N03	7.6212	8.4046	-0.256231
hHSC_young_D1_BC1200_N05	14.097	2.89346	1.85895
hHSC_young_D1_BC1201_N02	5.89416	8.31429	-1.30524
hHSC_young_D1_BC1202_N03	7.6107	7.90125	-1.2044
hHSC_young_D1_BC1203_N05	6.29577	9.07404	-1.13864
hHSC_young_D1_BC1204_N03	7.3497	8.48525	1.22892
hHSC_young_D1_BC1206_N04	6.54012	4.76442	-1.6093
hHSC_young_D1_BC1207_N04	8.12786	5.96294	0.582273
hHSC_young_D1_BC1208_N02	6.59059	4.86567	-0.451571
hHSC_young_D1_BC1209_N05	3.14917	10.787	-0.688984
hHSC_young_D1_BC1210_N05	1.02557	4.42732	-0.575516
hHSC_young_D1_BC1211_N03	7.38817	8.237	-0.0877049
hHSC_young_D1_BC1212_N04	6.19558	4.72327	-0.445573
hHSC_young_D1_BC1213_N02	8.95978	10.9819	0.398335
hHSC_young_D1_BC1214_N04	9.68531	-1.38884	-1.11574
hHSC_young_D1_BC1215_N03	6.25566	8.52126	0.828401
hHSC_young_D1_BC1216_N04	7.33134	8.22348	-0.853533
hHSC_young_D1_BC1217_N04	7.27733	8.87656	0.960639
hHSC_young_D1_BC1218_N04	7.07277	8.67949	-0.736537
hHSC_young_D1_BC1219_N04	1.81105	4.04083	-3.2168
hHSC_young_D1_BC1220_N05	6.87264	7.94885	-1.7665
hHSC_young_D1_BC1221_N03	7.77532	7.67312	-0.628305
hHSC_young_D1_BC1222_N03	6.12151	6.01364	-2.15301
hHSC_young_D1_BC1223_N04	8.61129	7.92492	0.499602
hHSC_young_D1_BC1224_N04	7.56277	9.09617	-0.61232
hHSC_young_D1_BC1225_N04	8.06645	8.71827	-0.0764347
hHSC_young_D1_BC1226_N02	1.4054	11.5287	-2.31935
hHSC_young_D1_BC1227_N05	6.02603	9.31206	-2.59018
hHSC_young_D1_BC1228_N04	4.4572	10.4777	-1.227
hHSC_young_D1_BC1229_N02	6.4116	1.30158	-1.24138
hHSC_young_D1_BC1230_N04	6.92916	9.14764	-0.255867
hHSC_young_D1_BC1231_N04	7.07355	7.40019	1.24527
hHSC_young_D1_BC1232_N04	3.50261	8.27911	-1.1832
hHSC_young_D1_BC1233_N04	8.08693	11.3442	-0.305938
hHSC_young_D1_BC1234_N03	8.30731	10.1472	-0.0617624
hHSC_young_D1_BC1235_N05	7.81226	9.80806	-1.61649
hHSC_young_D1_BC1236_N02	6.91308	5.27112	-0.566701
hHSC_young_D1_BC1237_N05	2.90839	6.65538	-2.50885
hHSC_young_D1_BC1238_N03	6.68315	7.94825	-0.803667
hHSC_young_D1_BC1239_N02	8.33814	13.3734	-0.217571
hHSC_young_D1_BC1240_N03	5.85195	7.07363	-0.415977
hHSC_young_D1_BC1241_N04	5.73271	8.78548	-1.4287
hHSC_young_D1_BC1242_N03	7.29643	6.45739	-3.06986
hHSC_young_D1_BC1243_N03	7.31721	10.0481	1.02963
hHSC_young_D1_BC1244_N04	7.48678	8.70185	0.261698
hHSC_young_D1_BC1245_N03	7.25862	7.89514	-0.193398
hHSC_young_D1_BC1246_N04	6.35672	7.85912	-2.87209
hHSC_young_D1_BC1247_N04	9.00773	4.23197	0.568338
hHSC_young_D1_BC1248_N04	5.47198	4.40621	-1.07081
hHSC_young_D1_BC1249_N05	6.57668	9.24218	-1.22649
hHSC_young_D1_BC1250_N02	6.97563	8.46162	-1.80209
hHSC_young_D1_BC1251_N05	7.6277	7.87488	-2.18906
hHSC_young_D1_BC1252_N05	6.92131	13.0993	0.862789
hHSC_young_D1_BC1253_N03	7.3491	7.37166	-1.69253
hHSC_young_D1_BC1254_N05	7.08942	8.14684	-2.03043
hHSC_young_D1_BC1255_N05	7.51016	7.57662	-0.751723
hHSC_young_D1_BC1256_N04	7.19382	7.99712	-0.96684
hHSC_young_D1_BC1257_N03	7.94483	9.36086	1.19183
hHSC_young_D1_BC1258_N03	7.95127	7.51281	-0.0844357
hHSC_young_D1_BC1259_N04	6.72357	9.46214	0.294275
hHSC_young_D1_BC1260_N03	6.6044	8.90375	-1.24231
hHSC_young_D1_BC1261_N05	-2.9507	2.10994	-1.06539
hHSC_young_D1_BC1262_N03	5.27214	11.1448	-1.91406
hHSC_young_D1_BC1263_N02	2.75912	7.59703	-0.0790085
hHSC_young_D1_BC1264_N05	7.17567	9.98824	-0.536614
hHSC_young_D1_BC1265_N04	8.32998	8.12318	-0.59146
hHSC_young_D1_BC1266_N06	7.04489	5.21959	-0.913611
hHSC_young_D1_BC1267_N03	7.45105	6.08619	-1.21408
hHSC_young_D1_BC1268_N03	6.84236	7.91461	-0.551631
hHSC_young_D1_BC1269_N06	6.60529	4.68698	2.69733
hHSC_young_D1_BC1270_N03	6.96976	12.9696	-2.35278
hHSC_young_D1_BC1271_N04	7.9657	9.75091	-0.793703
hHSC_young_D1_BC1272_N05	6.93822	8.23589	-0.201832
hHSC_young_D1_BC1273_N05	7.91265	8.84517	0.376761
hHSC_young_D1_BC1274_N04	3.54962	11.1166	-0.799126
hHSC_young_D1_BC1275_N03	7.08868	8.21004	-0.860067
hHSC_young_D1_BC1276_N03	5.96014	4.35529	-2.343
hHSC_young_D1_BC1277_N04	7.55971	8.8423	-0.176742
hHSC_young_D1_BC1278_N05	6.63814	5.0384	0.948673
hHSC_young_D1_BC1279_N05	3.63067	11.2006	-0.657421
hHSC_young_D1_BC1280_N04	7.15129	6.40374	-1.34653
hHSC_young_D1_BC1281_N05	6.85292	8.2642	-0.3841
hHSC_young_D1_BC1282_N04	8.27135	7.58744	-0.985221
hHSC_young_D1_BC1283_N02	8.54677	9.88203	0.425456
hHSC_young_D1_BC1284_N05	7.78771	10.8166	-0.824836
hHSC_young_D1_BC1285_N02	2.29133	9.98978	-2.82678
hHSC_young_D1_BC1286_N04	7.98682	10.3854	-2.41242
hHSC_young_D1_BC1287_N05	1.84281	10.8893	-0.687309
hHSC_young_D1_BC1288_N04	7.64796	8.87562	-1.24625
hHSC_young_D1_BC1289_N05	7.56271	7.88339	-1.42186
hHSC_young_D1_BC1290_N04	6.37918	7.04399	-0.599295
hHSC_young_D1_BC1291_N03	7.00972	8.96516	-2.02824
hHSC_young_D1_BC1292_N04	7.36725	7.55947	-0.236132
hHSC_young_D1_BC1293_N05	7.5164	7.52573	-1.67969
hHSC_young_D1_BC1294_N05	7.10313	7.92539	-0.730028
hHSC_young_D1_BC1295_N04	6.30348	8.67135	-1.74831
hHSC_young_D1_BC1296_N04	6.84702	9.68261	-1.52309
hHSC_young_D1_BC1297_N05	7.28236	5.67962	-0.516848
hHSC_young_D1_BC1298_N02	6.99691	4.16839	-1.39627
hHSC_young_D1_BC1299_N05	7.65983	7.17098	0.265526
hHSC_young_D1_BC1300_N02	0.955042	11.9074	-0.0956035
hHSC_young_D1_BC1301_N04	6.21678	5.20264	0.630485
hHSC_young_D1_BC1302_N05	7.71143	9.03784	3.14111
hHSC_young_D1_BC1304_N05	2.51185	11.3619	-0.927988
hHSC_young_D1_BC1305_N03	7.58712	7.89602	1.05444
hHSC_young_D1_BC1306_N04	7.75735	8.86538	0.179248
hHSC_young_D1_BC1307_N05	7.50483	4.5041	-0.426979
hHSC_young_D1_BC1308_N03	3.54568	10.6039	-0.392336
hHSC_young_D1_BC1309_N02	3.6759	10.6585	1.16752
hHSC_young_D1_BC1310_N05	7.20021	6.20703	0.0878041
hHSC_young_D1_BC1311_N04	7.26067	9.19695	-0.438349
hHSC_young_D1_BC1312_N05	7.42205	8.95871	1.94404
hHSC_young_D1_BC1313_N03	6.60613	4.20833	-0.836328
hHSC_young_D1_BC1314_N05	4.49736	4.24454	-1.52746
hHSC_young_D1_BC1315_N04	2.79447	4.17832	0.487955
hHSC_young_D1_BC1316_N04	7.19805	4.66965	0.557176
hHSC_young_D1_BC1317_N04	7.84917	9.26422	-0.583936
hHSC_young_D1_BC1318_N03	8.07353	7.9204	-1.25952
hHSC_young_D1_BC1319_N05	-0.631703	-3.07002	-3.28764
hHSC_young_D1_BC1320_N04	5.13734	9.40138	1.50633
hHSC_young_D1_BC1321_N04	6.49348	4.84781	-1.18074
hHSC_young_D1_BC1322_N05	5.95267	4.24659	-0.205055
hHSC_young_D1_BC1323_N04	4.99778	8.76596	-1.34282
hHSC_young_D1_BC1324_N04	6.49717	4.27046	-1.68428
hHSC_young_D1_BC1325_N03	7.49469	10.3963	-0.594066
hHSC_young_D1_BC1326_N04	7.3639	6.6408	-0.00925629
hHSC_young_D1_BC1327_N04	5.26504	4.88268	-1.92664
hHSC_young_D1_BC1328_N03	5.76148	7.60722	-0.722766
hHSC_young_D1_BC1329_N04	7.68945	9.06907	-0.444657
hHSC_young_D1_BC1330_N02	7.77316	12.2369	1.22627
hHSC_young_D1_BC1331_N04	8.30942	8.78996	0.68573
hHSC_young_D1_BC1332_N04	6.61967	4.71899	-1.17991
hHSC_young_D1_BC1333_N05	7.99421	8.65155	-1.36555
hHSC_young_D1_BC1334_N05	8.45612	7.75253	1.00687
hHSC_young_D1_BC1335_N03	8.13154	7.84857	0.167554
hHSC_young_D1_BC1336_N04	7.89286	6.76508	1.1018
hHSC_young_D1_BC1337_N01	7.635	8.14067	0.0125432
hHSC_young_D1_BC1338_N05	6.45117	5.05649	-0.689271
hHSC_young_D1_BC1339_N05	8.8033	8.02834	0.550845
hHSC_young_D1_BC1340_N05	7.28579	9.21508	-0.245732
hHSC_young_D1_BC1341_N04	8.20751	9.28913	1.73276
hHSC_young_D1_BC1342_N06	2.51387	7.03958	-2.27204
hHSC_young_D1_BC1343_N04	7.4797	7.00917	1.1062
hHSC_young_D1_BC1344_N04	8.16678	8.95399	-1.88368
hHSC_young_D1_BC1345_N04	7.67385	8.09389	0.256553
hHSC_young_D1_BC1346_N04	8.49429	9.37252	-0.835866
hHSC_young_D1_BC1347_N05	7.41535	9.12494	-0.381699
hHSC_young_D1_BC1348_N05	7.88913	8.99907	-1.26506
hHSC_young_D1_BC1349_N05	4.08401	6.65417	-1.79984
hHSC_young_D1_BC1350_N04	14.6431	2.41871	0.774229
hHSC_young_D1_BC1351_N05	6.21039	4.63263	-2.21185
hHSC_young_D1_BC1352_N01	7.62005	8.63272	-0.260492
hHSC_young_D1_BC1353_N05	7.57747	8.13603	0.27914
hHSC_young_D1_BC1354_N06	6.88479	7.83105	-0.00969742
hHSC_young_D1_BC1355_N04	3.96304	10.4196	-1.49987
hHSC_young_D1_BC1356_N03	7.59352	8.5715	0.0640484
hHSC_young_D1_BC1357_N05	7.54268	8.08428	-0.335183
hHSC_young_D1_BC1358_N04	10.2932	5.30973	-0.168268
hHSC_young_D1_BC1359_N02	7.73946	5.00003	0.108315
hHSC_young_D1_BC1360_N05	4.8524	7.94711	-0.709403
hHSC_young_D1_BC1361_N05	2.6393	12.0658	-1.65843
hHSC_young_D1_BC1362_N05	5.80589	8.66794	-1.3443
hHSC_young_D1_BC1363_N02	5.60826	0.222585	-1.19897
hHSC_young_D1_BC1364_N04	6.87777	4.10162	1.34669
hHSC_young_D1_BC1365_N05	6.30798	7.91124	-0.430296
hHSC_young_D1_BC1366_N02	2.93775	10.5372	0.209286
hHSC_young_D1_BC1367_N02	5.41134	8.56887	-0.526666
hHSC_young_D1_BC1368_N05	7.48266	7.88674	-1.92696
hHSC_young_D1_BC1369_N05	6.47416	7.71755	-0.25185
hHSC_young_D1_BC1370_N02	7.07568	8.72616	0.245366
hHSC_young_D1_BC1371_N04	7.0097	8.22208	-0.879038
hHSC_young_D1_BC1372_N05	6.16598	7.19299	0.00658458
hHSC_young_D1_BC1373_N04	8.61763	10.0203	1.27233
hHSC_young_D1_BC1374_N03	6.71969	4.63258	-1.20269
hHSC_young_D1_BC1375_N03	7.6206	8.90386	-0.140463
hHSC_young_D1_BC1376_N04	6.95003	8.543	0.475731
hHSC_young_D1_BC1377_N05	7.87303	8.48711	1.28977
hHSC_young_D1_BC1378_N03	6.8608	4.27284	-2.86551
hHSC_young_D1_BC1379_N02	7.68982	9.57049	-0.285839
hHSC_young_D1_BC1380_N02	7.59542	8.43043	0.513184
hHSC_young_D1_BC1381_N03	3.75456	3.46098	-0.891568
hHSC_young_D1_BC1382_N02	7.5793	9.22538	1.88909
hHSC_young_D1_BC1383_N01	4.25095	11.3145	0.909783
hHSC_young_D1_BC1384_N04	6.90117	8.74081	-0.312795
hHSC_young_D1_BC1385_N02	9.5275	-13.7081	-1.43967
hHSC_young_D1_BC1386_N04	8.6062	9.84672	2.54427
hHSC_young_D1_BC1387_N04	9.72148	5.49449	2.08914
hHSC_young_D1_BC1388_N05	6.69321	7.75513	-0.785933
hHSC_young_D1_BC1389_N03	7.05943	8.42132	-0.412556
hHSC_young_D1_BC1390_N06	7.59029	9.02132	-1.81853
hHSC_young_D1_BC1391_N03	7.42377	8.66439	-1.8615
hHSC_young_D1_BC1392_N04	14.209	1.86465	1.2727
hHSC_young_D1_BC1393_N04	7.96474	8.54821	-0.730444
hHSC_young_D1_BC1394_N03	7.39511	10.5299	-0.576348
hHSC_young_D1_BC1395_N06	6.92319	7.72552	-1.46785
hHSC_young_D1_BC1396_N05	7.38189	9.12952	0.988697
hHSC_young_D1_BC1397_N04	8.18182	7.63506	-0.0853483
hHSC_young_D1_BC1398_N05	7.10899	9.09843	-0.586656
hHSC_young_D1_BC1399_N04	6.9241	6.58306	-0.694878
hHSC_young_D1_BC1400_N04	7.311	8.62253	-0.6515
hHSC_young_D1_BC1401_N05	6.9533	7.7708	0.323539
hHSC_young_D1_BC1402_N04	5.58592	4.63634	-1.93749
hHSC_young_D1_BC1403_N04	4.48462	9.99704	-0.962853
hHSC_young_D1_BC1404_N04	7.83744	10.2922	-0.00721286
hHSC_young_D1_BC1405_N05	6.3566	9.00438	-0.641321
hHSC_young_D1_BC1406_N04	6.97646	7.94059	0.0772196
hHSC_young_D1_BC1407_N04	7.47991	8.20607	1.04699
hHSC_young_D1_BC1408_N04	7.74286	7.85345	-1.09276
hHSC_young_D1_BC1409_N03	7.53266	8.17377	-1.35525
hHSC_young_D1_BC1410_N04	7.3929	9.1675	-1.65797
hHSC_young_D1_BC1411_N03	15.007	2.04876	1.68584
hHSC_young_D1_BC1412_N03	7.01619	9.70316	-0.511451
hHSC_young_D1_BC1413_N03	7.34307	8.4864	-2.35664
hHSC_young_D1_BC1414_N05	6.44886	7.50025	-2.20834
hHSC_young_D1_BC1415_N04	5.95637	8.80269	-1.26369
hHSC_young_D1_BC1416_N05	4.82641	5.55	0.146831
hHSC_young_D1_BC1417_N02	6.92348	8.31229	-1.75963
hHSC_young_D1_BC1418_N03	13.7226	5.13218	2.09727
hHSC_young_D1_BC1419_N05	5.32391	10.0035	-0.163967
hHSC_young_D1_BC1420_N04	5.14183	8.68244	-1.13395
hHSC_young_D1_BC1421_N05	8.6886	9.52291	-2.05771
hHSC_young_D1_BC1422_N05	7.6713	9.33092	-1.0637
hHSC_young_D1_BC1423_N04	7.81879	8.45493	-0.99661
hHSC_young_D1_BC1424_N03	7.57364	8.0876	0.498744
hHSC_young_D1_BC1425_N04	6.03464	4.86286	-2.88466
hHSC_young_D1_BC1426_N05	8.20515	9.88835	-0.351174
hHSC_young_D1_BC1427_N03	7.91548	6.32121	1.68949
hHSC_young_D1_BC1428_N03	7.62443	6.96717	-0.615805
hHSC_young_D1_BC1429_N04	7.06847	3.07377	-0.757042
hHSC_young_D1_BC1430_N03	6.51636	4.24619	-1.18281
hHSC_young_D1_BC1431_N05	7.58004	5.62462	2.01486
hHSC_young_D1_BC1432_N05	7.26053	7.84961	0.827155
hHSC_young_D1_BC1433_N04	8.49005	8.13328	0.672872
hHSC_young_D1_BC1434_N05	7.68823	9.35679	-0.638547
hHSC_young_D1_BC1435_N03	7.33749	9.88069	-0.110327
hHSC_young_D1_BC1436_N04	6.72928	4.79749	-2.30476
hHSC_young_D1_BC1437_N04	6.72686	10.2066	-1.66133
hHSC_young_D1_BC1438_N04	7.77876	8.01497	-0.118241
hHSC_young_D1_BC1439_N03	8.20744	8.57795	0.400759
hHSC_young_D1_BC1440_N05	6.81568	6.22003	-0.390438
hHSC_young_D1_BC1441_N03	7.64537	9.38426	0.218071
hHSC_young_D1_BC1442_N02	6.42814	4.72455	-1.47616
hHSC_young_D1_BC1443_N04	7.13178	4.61346	-1.3295
hHSC_young_D1_BC1444_N04	7.07196	5.15916	0.159427
hHSC_young_D1_BC1445_N04	8.12283	8.992	-0.482551
hHSC_young_D1_BC1446_N04	7.54294	7.98527	-1.73289
hHSC_young_D1_BC1447_N04	8.16356	7.97896	-0.0212745
hHSC_young_D1_BC1448_N03	7.73985	7.93034	0.106489
hHSC_young_D1_BC1449_N06	15.038	2.22003	2.33793
hHSC_young_D1_BC1450_N03	6.08031	3.84843	0.00571046
hHSC_young_D1_BC1451_N04	8.01142	9.42078	0.216265
hHSC_young_D1_BC1452_N06	3.15986	7.33233	-2.17914
hHSC_young_D1_BC1453_N03	7.46098	10.5538	-0.377279
hHSC_young_D1_BC1454_N04	8.76066	7.91378	0.5028
hHSC_young_D1_BC1455_N05	6.00991	9.05902	0.241672
hHSC_young_D1_BC1456_N03	6.39284	4.74608	0.498523
hHSC_young_D1_BC1457_N02	4.49014	10.978	0.604255
hHSC_young_D1_BC1458_N03	7.11292	9.01203	-2.18354
hHSC_young_D1_BC1459_N05	7.5225	8.27643	-1.02673
hHSC_young_D1_BC1460_N05	6.61199	9.08585	-1.79626
hHSC_young_D1_BC1461_N03	8.99672	10.9411	1.66663
hHSC_young_D1_BC1462_N05	6.75195	4.38687	-0.86001
hHSC_young_D1_BC1463_N03	14.4019	2.37012	0.738464
hHSC_young_D1_BC1464_N04	8.08627	10.673	-1.71893
hHSC_young_D1_BC1465_N04	7.3064	8.24784	-0.0302621
hHSC_young_D1_BC1466_N02	9.39726	10.9	0.450562
hHSC_young_D1_BC1467_N04	7.91882	7.06379	-0.182359
hHSC_young_D1_BC1468_N05	7.90187	8.04653	-0.575704
hHSC_young_D1_BC1469_N05	8.40286	8.5636	1.1976
hHSC_young_D1_BC1470_N04	6.76506	8.4433	0.757116
hHSC_young_D1_BC1471_N07	14.6043	2.06986	3.0883
hHSC_young_D1_BC1472_N04	6.66218	4.28706	-1.62635
hHSC_young_D1_BC1473_N03	6.80665	5.07107	-1.03749
hHSC_young_D1_BC1474_N04	2.53007	4.73738	-0.494616
hHSC_young_D1_BC1475_N03	7.69176	8.50799	-1.07734
hHSC_young_D1_BC1476_N05	8.12501	7.87294	-0.561819
hHSC_young_D1_BC1477_N05	5.85919	5.08905	-1.34491
hHSC_young_D1_BC1478_N05	7.34727	8.45467	-0.238082
hHSC_young_D1_BC1479_N03	4.09202	4.89176	-0.935856
hHSC_young_D1_BC1480_N05	8.85289	6.91366	1.89749
hHSC_young_D1_BC1481_N01	7.58329	10.358	2.54374
hHSC_young_D1_BC1482_N03	6.77852	8.07894	-0.703505
hHSC_young_D1_BC1483_N05	8.13036	10.6977	-0.90722
hHSC_young_D1_BC1484_N05	7.56103	8.18497	-1.25033
hHSC_young_D1_BC1485_N04	7.12783	8.66102	1.39152
hHSC_young_D1_BC1486_N05	7.49025	8.14266	-0.676814
hHSC_young_D1_BC1487_N04	6.25083	9.41535	-1.66705
hHSC_young_D1_BC1488_N04	7.8777	9.03641	0.363664
hHSC_young_D1_BC1489_N03	6.87236	4.9732	-2.46699
hHSC_young_D1_BC1490_N04	8.62962	8.23404	-1.17392
hHSC_young_D1_BC1491_N04	7.35349	8.89503	-0.416492
hHSC_young_D1_BC1492_N03	6.39035	10.5707	0.240609
hHSC_young_D1_BC1493_N05	7.36531	4.96144	-0.728158
hHSC_young_D1_BC1494_N06	-2.6118	2.26309	0.581415
hHSC_young_D1_BC1495_N05	0.441308	11.5378	-0.981811
hHSC_young_D1_BC1496_N05	7.194	8.63221	-0.850917
hHSC_young_D1_BC1497_N05	7.84072	8.88506	-1.58031
hHSC_young_D1_BC1498_N04	5.63673	9.82572	-0.888382
hHSC_young_D1_BC1499_N05	7.6357	8.77281	0.853774
hHSC_young_D1_BC1500_N04	8.48606	9.67615	0.669499
hHSC_young_D1_BC1501_N04	6.9245	8.61354	-0.260348
hHSC_young_D1_BC1502_N04	6.73644	4.54668	-1.12855
hHSC_young_D1_BC1503_N02	1.63867	3.54441	0.140254
hHSC_young_D1_BC1504_N05	8.24014	8.49741	1.26631
hHSC_young_D1_BC1505_N04	4.20918	7.31873	-0.570388
hHSC_young_D1_BC1506_N01	7.55859	10.5607	-1.37233
hHSC_young_D1_BC1507_N03	6.79344	3.97485	-0.15108
hHSC_young_D1_BC1508_N02	7.84643	5.71208	-0.820315
hHSC_young_D1_BC1509_N05	6.31841	7.8843	-1.12819
hHSC_young_D1_BC1510_N06	6.99486	8.04484	-0.241353
hHSC_young_D1_BC1511_N05	8.74928	10.8036	-0.604382
hHSC_young_D1_BC1512_N04	7.52349	8.70524	-0.558123
hHSC_young_D1_BC1513_N03	8.61025	7.62721	2.83215
hHSC_young_D1_BC1514_N03	7.51159	5.6725	0.681356
hHSC_young_D1_BC1515_N03	0.789804	3.29442	-1.39489
hHSC_young_D1_BC1516_N04	7.71749	8.45468	-0.662827
hHSC_young_D1_BC1517_N04	6.161	9.82504	-1.58738
hHSC_young_D1_BC1518_N02	7.04138	8.02014	0.128433
hHSC_young_D1_BC1519_N04	6.58735	4.26821	-2.69135
hHSC_young_D1_BC1520_N03	8.3124	5.46552	-0.330556
hHSC_young_D1_BC1521_N04	7.4121	5.71988	0.165596
hHSC_young_D1_BC1522_N02	7.84623	11.514	-0.139375
hHSC_young_D1_BC1523_N04	7.42064	8.60018	-0.869242
hHSC_young_D1_BC1524_N02	7.80894	5.16805	0.68998
hHSC_young_D1_BC1525_N05	7.19664	13.2091	0.0114044
hHSC_young_D1_BC1526_N02	4.33646	3.43837	-1.28123
hHSC_young_D1_BC1527_N02	6.09309	4.7087	0.608215
hHSC_young_D1_BC1528_N04	7.89454	9.04312	-1.75782
hHSC_young_D1_BC1529_N04	7.51694	8.33936	0.707887
hHSC_young_D1_BC1530_N03	7.55716	5.4226	-1.70858
hHSC_young_D1_BC1531_N05	7.56307	8.71462	-1.25534
hHSC_young_D1_BC1532_N05	7.12223	8.80837	-0.922378
hHSC_young_D1_BC1533_N05	6.49597	4.55691	-1.40129
hHSC_young_D1_BC1534_N05	7.45169	6.74839	-1.04298
hHSC_young_D1_BC1535_N04	8.29982	8.52268	0.732553
hHSC_young_D1_BC1536_N06	6.22582	4.77169	0.0112118
hHSC_young_D1_BC1537_N05	7.07492	8.42149	-1.66292
hHSC_young_D1_BC1538_N04	6.50907	4.53858	-1.71249
hHSC_young_D1_BC1539_N05	9.49293	4.78349	2.37267
hHSC_young_D1_BC1540_N05	5.7153	8.72676	-0.135353
hHSC_young_D1_BC1541_N05	7.48293	8.63588	-0.563186
hHSC_young_D1_BC1542_N02	7.21659	13.0617	0.526593
hHSC_young_D1_BC1543_N05	7.50076	8.49764	-1.22517
hHSC_young_D1_BC1544_N02	8.45528	4.30832	0.579354
hHSC_young_D1_BC1545_N03	8.6873	12.411	0.285146
hHSC_young_D1_BC1546_N03	7.7151	5.73291	-0.802136
hHSC_young_D1_BC1547_N04	7.18726	8.02542	0.872264
hHSC_young_D1_BC1548_N06	3.0793	4.3048	-1.22746
hHSC_young_D1_BC1549_N05	9.24239	-13.4474	2.24894
hHSC_young_D1_BC1550_N05	7.46945	6.21111	-0.76214
hHSC_young_D1_BC1551_N05	7.62487	9.35962	-0.422545
hHSC_young_D1_BC1552_N07	15.5516	-0.140742	5.09604
hHSC_young_D1_BC1553_N02	7.8319	5.95682	-2.25855
hHSC_young_D1_BC1554_N04	7.23889	7.4722	-0.662451
hHSC_young_D1_BC1555_N03	8.1142	6.33249	-1.73164
hHSC_young_D1_BC1556_N03	8.10341	13.38	-1.34798
hHSC_young_D1_BC1557_N03	7.51581	4.3887	0.412188
hHSC_young_D1_BC1558_N02	6.82656	8.52148	-0.0619571
hHSC_young_D1_BC1559_N02	7.08465	4.94351	-2.34859
hHSC_young_D1_BC1560_N02	7.26335	3.9977	-1.31133
hHSC_young_D1_BC1561_N03	6.6313	1.21674	-0.593848
hHSC_young_D1_BC1562_N05	8.93712	9.87263	2.31185
hHSC_young_D1_BC1563_N04	9.53609	-4.25871	-0.316776
hHSC_young_D1_BC1564_N05	8.69161	9.34657	1.4244
hHSC_young_D1_BC1565_N05	7.7173	8.22102	-0.189823
hHSC_young_D1_BC1566_N04	7.81947	5.95384	0.991171
hHSC_young_D1_BC1567_N03	7.64914	5.58604	-1.18636
hHSC_young_D1_BC1568_N04	6.50075	8.92254	-1.27004
hHSC_young_D1_BC1569_N05	8.78672	9.63805	0.140065
hHSC_young_D1_BC1570_N03	7.55022	4.81184	-1.96363
hHSC_young_D1_BC1571_N04	14.6426	0.64829	0.858948
hHSC_young_D1_BC1572_N03	7.43122	5.40807	-0.606808
hHSC_young_D1_BC1573_N05	7.69368	9.00227	-0.741547
hHSC_young_D1_BC1574_N05	7.00535	5.00121	1.39508
hHSC_young_D1_BC1575_N06	6.35756	8.79694	-0.755792
hHSC_young_D1_BC1576_N05	7.64358	5.73495	0.661678
hHSC_young_D1_BC1577_N04	1.52322	14.915	-1.05748
hHSC_young_D1_BC1578_N05	6.07416	6.90594	0.0670015
hHSC_young_D1_BC1579_N05	7.12028	8.13104	-0.827138
hHSC_young_D1_BC1580_N05	7.25113	8.12636	0.0276387
hHSC_young_D1_BC1581_N04	7.62332	8.70296	4.04372e-05
hHSC_young_D1_BC1582_N02	9.82598	10.0223	-1.54996
hHSC_young_D1_BC1583_N05	8.50461	9.50044	0.245935
hHSC_young_D1_BC1584_N03	6.88344	4.82511	-0.0211667
hHSC_young_D1_BC1585_N04	7.69415	8.24237	-0.589291
hHSC_young_D1_BC1586_N02	7.30041	7.58306	1.53067
hHSC_young_D1_BC1587_N06	7.89356	9.25426	-1.20353
hHSC_young_D1_BC1588_N04	7.2468	7.68802	0.162322
hHSC_young_D1_BC1589_N04	7.17579	8.53064	-0.438527
hHSC_young_D1_BC1590_N05	7.09225	5.28515	1.63985
hHSC_young_D1_BC1591_N02	7.60336	4.86679	1.06794
hHSC_young_D1_BC1592_N04	5.27651	9.11547	-1.13194
hHSC_young_D1_BC1593_N04	7.01635	7.2672	-0.816035
hHSC_young_D1_BC1594_N04	8.33758	8.03807	0.5791
hHSC_young_D1_BC1595_N04	8.33234	10.4422	-0.41898
hHSC_young_D1_BC1596_N04	6.36763	5.03447	-1.01348
hHSC_young_D1_BC1597_N05	7.4952	8.24377	0.0459043
hHSC_young_D1_BC1598_N03	8.83847	11.5348	0.179914
hHSC_young_D1_BC1599_N05	7.86674	8.57603	-1.30551
hHSC_young_D1_BC1600_N03	7.53677	8.08202	-0.124782
hHSC_young_D1_BC1601_N03	8.75488	-3.92866	-1.66027
hHSC_young_D1_BC1602_N05	7.81746	8.13941	-0.348376
hHSC_young_D1_BC1603_N05	7.36068	8.04624	0.282416
hHSC_young_D1_BC1604_N05	7.79944	8.52459	-0.320333
hHSC_young_D1_BC1605_N05	7.06095	9.30803	0.240287
hHSC_young_D1_BC1606_N05	5.70966	10.0255	0.153757
hHSC_young_D1_BC1607_N04	6.91755	7.26164	-2.35324
hHSC_young_D1_BC1608_N03	7.11899	12.8581	-0.93303
hHSC_young_D1_BC1609_N04	7.4609	9.30064	0.458083
hHSC_young_D1_BC1610_N05	7.8672	8.37265	-1.7328
hHSC_young_D1_BC1611_N02	6.62709	4.58697	-0.243409
hHSC_young_D1_BC1612_N05	7.62032	9.12306	-0.198831
hHSC_young_D1_BC1613_N04	3.41657	5.72311	-0.980497
hHSC_young_D1_BC1614_N02	6.35929	1.22597	0.325433
hHSC_young_D1_BC1615_N03	9.13176	7.79502	0.657338
hHSC_young_D1_BC1616_N04	6.70248	4.45353	-1.72359
hHSC_young_D1_BC1617_N04	8.39887	9.75881	-1.70936
hHSC_young_D1_BC1618_N04	5.20734	3.16501	0.0587101
hHSC_young_D1_BC1619_N05	6.87442	8.0365	-0.964118
hHSC_young_D1_BC1620_N04	7.21539	5.98653	-1.01459
hHSC_young_D1_BC1621_N04	7.66386	8.56827	-1.14736
hHSC_young_D1_BC1622_N05	5.8809	8.27687	-0.632267
hHSC_young_D1_BC1623_N02	7.13699	5.26296	-1.69642
hHSC_young_D1_BC1624_N04	3.35013	10.4359	-1.9777
hHSC_young_D1_BC1625_N04	7.42545	6.18283	-1.07918
hHSC_young_D1_BC1626_N06	3.97835	10.8797	0.917707
hHSC_young_D1_BC1627_N02	6.82366	10.0336	1.52359
hHSC_young_D1_BC1628_N03	7.13499	13.1168	-0.265144
hHSC_young_D1_BC1629_N03	7.60755	5.49209	-0.662707
hHSC_young_D1_BC1630_N05	7.46672	8.82843	-3.02691
hHSC_young_D1_BC1631_N04	20.1502	-4.97219	2.54587
hHSC_young_D1_BC1632_N04	6.31737	9.23233	-0.341427
hHSC_young_D1_BC1633_N04	8.6224	8.51647	1.83194
hHSC_young_D1_BC1634_N05	3.23786	5.82907	-1.54033
hHSC_young_D1_BC1635_N04	7.48054	8.88257	-1.70489
hHSC_young_D1_BC1636_N05	7.114	9.43722	-0.738624
hHSC_young_D1_BC1637_N03	4.93539	8.16122	-1.32992
hHSC_young_D1_BC1638_N03	5.41578	3.23047	-1.3956
hHSC_young_D1_BC1639_N02	7.56252	5.18826	-1.23663
hHSC_young_D1_BC1640_N04	6.37175	4.78805	-1.20286
hHSC_young_D1_BC1641_N04	7.50011	7.35403	0.870382
hHSC_young_D1_BC1642_N04	13.6459	2.21693	2.19196
hHSC_young_D1_BC1643_N02	7.11979	3.72695	-0.618154
hHSC_young_D1_BC1644_N05	8.46212	11.5017	-1.37314
hHSC_young_D1_BC1645_N05	6.92581	4.30461	1.07568
hHSC_young_D1_BC1646_N04	7.83719	8.68747	-0.397279
hHSC_young_D1_BC1647_N04	12.8223	-0.0393888	1.49364
hHSC_young_D1_BC1648_N06	7.39245	8.72171	-1.1333
hHSC_young_D1_BC1649_N06	7.34929	8.84515	-1.3246
hHSC_young_D1_BC1650_N03	5.79907	9.01447	-0.00967186
hHSC_young_D1_BC1651_N03	9.83449	6.75321	1.80468
hHSC_young_D1_BC1652_N05	6.91096	9.15512	-0.100726
hHSC_young_D1_BC1653_N06	8.35777	9.23351	0.653247
hHSC_young_D1_BC1654_N05	7.24317	6.35982	-0.333825
hHSC_young_D1_BC1655_N05	6.01516	9.4458	0.400764
hHSC_young_D1_BC1656_N05	7.8883	7.69337	0.24183
hHSC_young_D1_BC1657_N04	7.87081	9.29106	0.721717
hHSC_young_D1_BC1658_N02	7.50964	7.25862	-0.35011
hHSC_young_D1_BC1659_N06	7.03922	7.78303	0.320251
hHSC_young_D1_BC1660_N02	7.81752	6.99223	-0.484947
hHSC_young_D1_BC1661_N02	8.43231	9.12548	0.231929
hHSC_young_D1_BC1662_N04	7.3245	5.23714	-0.67944
hHSC_young_D1_BC1663_N07	6.80109	4.59794	-0.600937
hHSC_young_D1_BC1664_N03	6.79996	8.5484	-0.412934
hHSC_young_D1_BC1665_N04	7.57865	9.32835	1.17041
hHSC_young_D1_BC1666_N05	7.07722	8.27446	0.342265
hHSC_young_D1_BC1667_N06	7.07567	8.0955	-1.0519
hHSC_young_D1_BC1668_N03	7.74761	5.65589	-1.1177
hHSC_young_D1_BC1669_N06	6.04731	8.43541	-2.84294
hHSC_young_D1_BC1670_N05	7.93596	9.67907	-1.58871
hHSC_young_D1_BC1671_N04	6.72447	1.01881	-1.04077
hHSC_young_D1_BC1672_N05	6.13238	6.19487	-1.43054
hHSC_young_D1_BC1673_N05	7.35834	6.78638	0.671885
hHSC_young_D1_BC1674_N04	3.43168	3.25434	-3.2967
hHSC_young_D1_BC1675_N05	7.26604	9.04623	-1.17193
hHSC_young_D1_BC1676_N05	6.32824	8.53312	-1.38096
hHSC_young_D1_BC1677_N02	6.47079	3.87464	-0.551566
hHSC_young_D1_BC1678_N05	7.28599	8.04056	-2.11413
hHSC_young_D1_BC1679_N05	7.10041	9.1199	-1.06505
hHSC_young_D1_BC1680_N05	6.98799	7.77397	0.325475
hHSC_young_D1_BC1681_N01	12.8489	1.6138	0.516922
hHSC_young_D1_BC1682_N05	6.93792	4.83724	-2.05669
hHSC_young_D1_BC1683_N05	12.137	3.14505	2.34281
hHSC_young_D1_BC1684_N03	8.01375	5.34798	0.381767
hHSC_young_D1_BC1685_N06	6.72424	4.12378	1.21923
hHSC_young_D1_BC1686_N05	7.62639	8.03359	-0.132509
hHSC_young_D1_BC1687_N05	7.83619	8.96084	-1.13044
hHSC_young_D1_BC1688_N06	9.60675	5.42208	1.70151
hHSC_young_D1_BC1689_N03	7.66441	8.22022	1.11897
hHSC_young_D1_BC1690_N03	6.79456	0.907556	0.784225
hHSC_young_D1_BC1691_N04	7.06528	7.57469	-1.77349
hHSC_young_D1_BC1692_N11	7.47245	9.07239	-0.686935
hHSC_young_D1_BC1693_N05	14.3881	2.56659	1.54925
hHSC_young_D1_BC1694_N05	7.29839	9.05121	-0.317732
hHSC_young_D1_BC1695_N02	6.4622	8.76215	0.794687
hHSC_young_D1_BC1696_N08	7.55368	9.08679	-1.01275
hHSC_young_D1_BC1697_N04	6.98606	7.64724	-1.2546
hHSC_young_D1_BC1698_N04	8.2441	4.39135	0.0835423
hHSC_young_D1_BC1699_N05	8.08159	7.73437	0.0586133
hHSC_young_D1_BC1700_N04	7.53495	7.62386	-2.50672
hHSC_young_D1_BC1701_N09	7.67895	8.53649	1.08563
hHSC_young_D1_BC1702_N05	7.02037	5.33999	-0.632791
hHSC_young_D1_BC1703_N06	7.95471	6.97194	0.684779
hHSC_young_D1_BC1704_N05	13.3739	1.58282	3.36674
hHSC_young_D1_BC1705_N03	9.08806	6.03453	0.683643
hHSC_young_D1_BC1706_N05	7.77916	7.41867	-0.692304
hHSC_young_D1_BC1707_N04	8.10929	5.6544	0.0399864
hHSC_young_D1_BC1708_N03	6.51149	4.91316	-0.0606733
hHSC_young_D1_BC1709_N05	15.0018	1.49825	1.46291
hHSC_young_D1_BC1710_N04	7.10362	8.19602	-0.534572
hHSC_young_D1_BC1711_N06	7.32787	8.55619	0.157828
hHSC_young_D1_BC1712_N05	9.36863	10.6218	0.490285
hHSC_young_D1_BC1713_N03	6.10482	0.637195	-1.33302
hHSC_young_D1_BC1714_N06	6.83415	4.63217	-1.90817
hHSC_young_D1_BC1715_N06	7.70878	9.35633	-1.44042
hHSC_young_D1_BC1716_N04	6.97938	0.629671	-0.349425
hHSC_young_D1_BC1717_N06	6.45	8.57507	-0.953121
hHSC_young_D1_BC1718_N06	3.47513	3.0235	-1.92359
hHSC_young_D1_BC1719_N05	15.2389	1.87089	3.6615
hHSC_young_D1_BC1720_N05	7.60321	8.9452	0.89901
hHSC_young_D1_BC1721_N04	7.11535	5.75966	0.550526
hHSC_young_D1_BC1722_N05	6.85395	8.69296	0.611279
hHSC_young_D1_BC1723_N04	7.425	7.63471	-1.06317
hHSC_young_D1_BC1724_N04	6.93817	5.46553	-0.477009
hHSC_young_D1_BC1725_N04	7.90618	6.18056	-0.309797
hHSC_young_D1_BC1726_N03	6.92951	6.2398	-0.134267
hHSC_young_D1_BC1727_N04	7.6965	10.468	-0.637298
hHSC_young_D1_BC1728_N04	8.64295	9.92063	-1.44237
hHSC_young_D1_BC1729_N02	3.09793	10.9523	-0.83541
hHSC_young_D1_BC1730_N03	6.456	3.41438	-0.411478
hHSC_young_D1_BC1731_N05	6.20021	5.82822	-0.554574
hHSC_young_D1_BC1732_N03	7.28042	4.57417	-2.03573
hHSC_young_D1_BC1733_N01	6.23555	10.0161	-0.99269
hHSC_young_D1_BC1734_N04	7.91456	7.91719	-1.15953
hHSC_young_D1_BC1735_N05	6.81238	4.39582	-1.44832
hHSC_young_D1_BC1736_N04	6.94549	4.63996	0.459245
hHSC_young_D1_BC1737_N03	6.86911	7.51198	-2.42609
hHSC_young_D1_BC1738_N03	8.21054	10.2772	1.57389
hHSC_young_D1_BC1739_N05	7.51463	8.68621	-0.823403
hHSC_young_D1_BC1740_N04	6.95249	5.89993	0.827761
hHSC_young_D1_BC1741_N02	5.18033	6.11274	1.17405
hHSC_young_D1_BC1742_N01	8.74112	10.9159	-1.75181
hHSC_young_D1_BC1743_N04	6.63682	4.94762	-1.51908
hHSC_young_D1_BC1744_N04	7.21252	6.98147	0.445704
hHSC_young_D1_BC1745_N04	7.97175	7.32021	-1.5862
hHSC_young_D1_BC1746_N06	5.65862	4.42773	-0.442582
hHSC_young_D1_BC1747_N04	-0.609154	7.93759	-2.91495
hHSC_young_D1_BC1748_N06	7.48428	9.4629	-1.68972
hHSC_young_D1_BC1749_N06	7.37812	6.29307	-0.439961
hHSC_young_D1_BC1750_N06	7.18427	11.6076	-0.0248543
hHSC_young_D1_BC1751_N05	7.07082	3.73087	-1.2946
hHSC_young_D1_BC1752_N04	7.78794	5.7449	0.0732982
hHSC_young_D1_BC1753_N04	7.87657	6.27985	-0.0666568
hHSC_young_D1_BC1754_N05	7.02114	5.01989	0.121637
hHSC_young_D1_BC1755_N04	7.26108	6.79515	-0.181399
hHSC_young_D1_BC1756_N03	5.83057	8.42337	-0.00983665
hHSC_young_D1_BC1757_N05	6.69982	7.57899	0.162307
hHSC_young_D1_BC1758_N06	6.33825	4.76908	0.322789
hHSC_young_D1_BC1759_N05	0.0607017	1.4473	-0.298169
hHSC_young_D1_BC1760_N04	8.20027	9.03093	-0.544829
hHSC_young_D1_BC1761_N03	6.4923	-0.462312	-2.20903
hHSC_young_D1_BC1762_N06	7.63283	7.67917	-0.191359
hHSC_young_D1_BC1763_N05	7.65043	5.61616	0.752531
hHSC_young_D1_BC1764_N05	8.37584	9.54132	-1.95552
hHSC_young_D1_BC1765_N05	7.50806	9.40935	-1.65143
hHSC_young_D1_BC1766_N04	6.38127	0.998976	-1.73355
hHSC_young_D1_BC1767_N03	7.06292	12.9324	-0.860677
hHSC_young_D1_BC1768_N05	7.19748	8.11336	0.523459
hHSC_young_D1_BC1769_N06	7.93698	9.34174	0.282118
hHSC_young_D1_BC1770_N04	6.82607	7.86658	0.0391863
hHSC_young_D1_BC1771_N05	7.51611	6.39135	-1.57277
hHSC_young_D1_BC1772_N06	8.17075	5.05235	1.25255
hHSC_young_D1_BC1773_N05	8.76175	7.58867	2.83105
hHSC_young_D1_BC1774_N06	6.24254	6.04683	0.169304
hHSC_young_D1_BC1775_N04	7.67763	5.459	-1.2647
hHSC_young_D1_BC1776_N03	7.56731	8.92984	1.92175
hHSC_young_D1_BC1777_N05	8.05484	6.58559	-1.77812
hHSC_young_D1_BC1778_N04	10.6542	-5.00804	-0.752939
hHSC_young_D1_BC1779_N03	13.4424	3.02341	-0.0804883
hHSC_young_D1_BC1780_N04	5.90133	0.29008	-1.15979
hHSC_young_D1_BC1781_N06	7.58566	6.97166	0.599004
hHSC_young_D1_BC1782_N05	2.96829	5.84153	-1.48655
hHSC_young_D1_BC1783_N05	7.36816	5.44814	-2.87811
hHSC_young_D1_BC1784_N04	6.96378	9.29553	-0.258005
hHSC_young_D1_BC1785_N06	5.93878	7.14164	-1.65656
hHSC_young_D1_BC1786_N05	5.78473	6.61053	1.41712
hHSC_young_D1_BC1787_N06	7.10015	6.76393	-1.51757
hHSC_young_D1_BC1788_N03	7.44081	3.66034	-1.66741
hHSC_young_D1_BC1789_N05	11.6975	4.4544	0.456095
hHSC_young_D1_BC1790_N05	6.11327	7.0031	0.538631
hHSC_young_D1_BC1791_N05	6.52446	4.73877	-0.962221
hHSC_young_D1_BC1792_N05	6.67632	5.21503	0.323891
hHSC_young_D1_BC1793_N06	5.995	4.87307	-1.46676
hHSC_young_D1_BC1794_N02	7.88387	7.75632	-1.35157
hHSC_young_D1_BC1795_N03	7.00635	3.41171	-0.32555
hHSC_young_D1_BC1796_N05	5.52964	6.07188	0.656497
hHSC_young_D1_BC1797_N04	6.83177	-0.293085	-0.0342071
hHSC_young_D1_BC1798_N03	2.52011	9.3657	-1.72113
hHSC_young_D1_BC1799_N05	6.77057	1.48642	-2.24901
hHSC_young_D1_BC1800_N07	5.12757	4.2035	-1.25631
hHSC_young_D1_BC1801_N04	7.02466	1.83736	0.197151
hHSC_young_D1_BC1802_N05	7.09872	5.14315	-0.313863
hHSC_young_D1_BC1803_N06	8.7957	8.05095	-0.124144
hHSC_young_D1_BC1804_N05	9.46496	11.4917	-0.735956
hHSC_young_D1_BC1805_N05	7.02872	8.3174	-0.32744
hHSC_young_D1_BC1806_N04	7.76317	5.48452	-0.0493719
hHSC_young_D1_BC1807_N06	7.31384	6.41404	-1.5396
hHSC_young_D1_BC1808_N05	5.8203	0.938364	-1.88109
hHSC_young_D1_BC1809_N04	7.42488	5.78301	0.431535
hHSC_young_D1_BC1810_N04	6.51087	4.20426	-1.02472
hHSC_young_D1_BC1811_N04	9.88094	3.28036	1.7313
hHSC_young_D1_BC1812_N06	5.90789	7.80969	-0.202068
hHSC_young_D1_BC1813_N04	6.38762	7.55061	-0.959283
hHSC_young_D1_BC1814_N02	7.30275	4.69159	0.461049
hHSC_young_D1_BC1815_N01	6.96322	5.15345	-1.05444
hHSC_young_D1_BC1816_N06	6.4488	6.34783	-0.236439
hHSC_young_D1_BC1817_N03	4.7216	2.93302	0.200969
hHSC_young_D1_BC1818_N05	7.42026	7.15781	0.764476
hHSC_young_D1_BC1819_N04	4.97881	7.68663	-0.432785
hHSC_young_D1_BC1820_N07	7.08856	1.08077	-0.760832
hHSC_young_D1_BC1821_N04	3.99118	-2.98968	-1.03794
hHSC_young_D1_BC1822_N06	8.32679	6.31339	0.897986
hHSC_young_D1_BC1823_N03	7.47055	4.25966	-2.65958
hHSC_young_D1_BC1824_N05	6.63778	6.70576	-0.934255
hHSC_young_D1_BC1825_N07	7.23175	5.8055	-2.95779
hHSC_young_D1_BC1826_N05	7.41687	5.39575	-0.890069
hHSC_young_D1_BC1827_N05	6.22846	0.574627	-1.32807
hHSC_young_D1_BC1828_N06	8.41775	10.4914	-1.10488
hHSC_young_D1_BC1829_N06	8.9123	4.99037	-0.0660178
hHSC_young_D1_BC1830_N04	6.68354	4.35581	-1.81916
hHSC_young_D1_BC1831_N05	5.22248	4.44343	0.205735
hHSC_young_D1_BC1832_N02	7.0478	5.21523	-0.0943583
hHSC_young_D1_BC1833_N07	7.24009	9.99503	-0.472099
hHSC_young_D1_BC1834_N02	7.412	5.83509	1.90416
hHSC_young_D1_BC1835_N04	7.44324	4.35707	1.61131
hHSC_young_D1_BC1836_N07	7.07067	4.81831	0.812826
hHSC_young_D1_BC1837_N05	7.56066	7.65884	-0.759005
hHSC_young_D1_BC1838_N04	7.92876	5.60393	2.02234
hHSC_young_D1_BC1839_N05	7.44156	8.68728	-1.31854
hHSC_young_D1_BC1840_N07	7.19302	6.04546	-0.542607
hHSC_young_D1_BC1841_N03	7.03732	7.46607	0.242713
hHSC_young_D1_BC1842_N04	7.81123	9.02401	-0.0846707
hHSC_young_D1_BC1843_N04	8.85318	5.63326	1.45084
hHSC_young_D1_BC1844_N03	6.02815	0.5395	-2.0447
hHSC_young_D1_BC1845_N01	5.14545	4.90328	-0.375251
hHSC_young_D1_BC1846_N02	6.82696	1.70835	-0.652263
hHSC_young_D1_BC1847_N07	6.33271	4.81378	-0.176269
hHSC_young_D1_BC1848_N05	8.60769	7.68737	-0.720879
hHSC_young_D1_BC1849_N04	12.9629	0.563583	2.87505
hHSC_young_D1_BC1850_N05	7.26673	5.28302	0.195213
hHSC_young_D1_BC1851_N04	9.19054	11.3333	1.16471
hHSC_young_D1_BC1852_N05	7.27472	5.75737	-2.17997
hHSC_young_D1_BC1853_N07	7.19292	7.44379	-2.04996
hHSC_young_D1_BC1854_N05	7.64962	5.30649	0.286736
hHSC_young_D1_BC1855_N07	8.39046	5.35089	-0.716946
hHSC_young_D1_BC1856_N05	7.16618	4.23601	0.408486
hHSC_young_D1_BC1857_N05	-0.94368	-2.36445	-0.970408
hHSC_young_D1_BC1858_N05	7.87422	8.38111	0.926663
hHSC_young_D1_BC1859_N05	2.55171	2.98235	-0.790683
hHSC_young_D1_BC1860_N04	12.3288	-0.243672	0.266659
hHSC_young_D1_BC1861_N03	6.61409	14.9053	0.819212
hHSC_young_D1_BC1862_N04	8.60925	4.85596	0.00722864
hHSC_young_D1_BC1863_N05	7.53534	6.65216	-2.25711
hHSC_young_D1_BC1864_N05	7.98341	6.52542	0.639423
hHSC_young_D1_BC1865_N04	3.79478	3.45521	-0.843038
hHSC_young_D1_BC1866_N05	5.25024	5.01218	-0.163646
hHSC_young_D1_BC1867_N04	-0.356623	12.7892	1.09146
hHSC_young_D1_BC1868_N02	6.90149	5.51628	-1.73101
hHSC_young_D1_BC1869_N06	6.13665	4.44419	-0.173624
hHSC_young_D1_BC1870_N04	7.65887	5.59546	-1.72982
hHSC_young_D1_BC1871_N05	1.76149	2.73389	-2.3854
hHSC_young_D1_BC1872_N04	8.1685	7.99185	0.152348
hHSC_young_D1_BC1873_N04	8.28102	5.28968	-0.523583
hHSC_young_D1_BC1874_N01	6.70585	5.29999	-1.13617
hHSC_young_D1_BC1875_N01	1.64633	9.27021	-1.77183
hHSC_young_D1_BC1877_N04	5.15054	2.46917	-2.67118
hHSC_young_D1_BC1878_N07	7.86923	8.58825	-0.385461
hHSC_young_D1_BC1879_N04	8.91348	8.23253	0.0159619
hHSC_young_D1_BC1880_N04	6.47393	4.05929	0.813914
hHSC_young_D1_BC1881_N04	8.28182	5.15808	-1.67293
hHSC_young_D1_BC1882_N04	14.8924	2.03737	4.26223
hHSC_young_D1_BC1883_N05	8.00685	5.20907	-1.54635
hHSC_young_D1_BC1884_N06	6.17146	5.50623	-0.375782
hHSC_young_D1_BC1885_N04	6.93073	6.63351	-0.213222
hHSC_young_D1_BC1886_N05	8.30905	6.39062	0.123426
hHSC_young_D1_BC1887_N01	11.8586	4.13557	0.496346
hHSC_young_D1_BC1888_N04	9.64624	10.6472	0.0626663
hHSC_young_D1_BC1889_N07	7.23236	6.96776	-0.262425
hHSC_young_D1_BC1890_N03	6.02776	3.83686	1.06606
hHSC_young_D1_BC1891_N03	8.98807	5.48866	1.56099
hHSC_young_D1_BC1892_N04	7.16003	3.79508	-1.25707
hHSC_young_D1_BC1893_N04	5.43441	8.50663	-0.361785
hHSC_young_D1_BC1894_N04	6.67955	4.17199	-1.55455
hHSC_young_D1_BC1895_N04	9.86227	-4.07425	1.88468
hHSC_young_D1_BC1897_N04	5.9915	2.84329	-1.9162
hHSC_young_D1_BC1898_N08	8.77434	9.99942	-0.894788
hHSC_young_D1_BC1899_N01	6.85743	4.90484	-0.548276
hHSC_young_D1_BC1900_N04	6.5517	7.49433	0.323193
hHSC_young_D1_BC1901_N03	7.58073	6.51632	-1.05352
hHSC_young_D1_BC1902_N04	6.70264	-0.767707	-0.272535
hHSC_young_D1_BC1903_N02	7.18291	5.79811	0.230415
hHSC_young_D1_BC1904_N04	5.14599	6.91262	0.756041
hHSC_young_D1_BC1905_N05	6.37714	0.550087	-1.88011
hHSC_young_D1_BC1906_N02	10.6414	-5.087	0.250731
hHSC_young_D1_BC1907_N07	7.41181	6.0533	-0.101147
hHSC_young_D1_BC1908_N04	6.84546	4.37783	-0.532689
hHSC_young_D1_BC1909_N05	15.5242	-0.78173	2.0807
hHSC_young_D1_BC1910_N03	7.13526	-9.1197	-0.469179
hHSC_young_D1_BC1911_N05	6.30628	3.90439	-0.714965
hHSC_young_D1_BC1912_N07	7.32478	5.33355	0.419169
hHSC_young_D1_BC1913_N04	8.8146	4.76139	0.365151
hHSC_young_D1_BC1914_N03	9.25852	12.7887	0.316196
hHSC_young_D1_BC1915_N05	6.83457	5.81054	-0.506716
hHSC_young_D1_BC1916_N02	5.0373	5.53529	-0.227435
hHSC_young_D1_BC1917_N03	14.2063	-2.76168	0.598075
hHSC_young_D1_BC1918_N03	2.80538	-2.40722	-1.67575
hHSC_young_D1_BC1919_N05	7.042	5.53667	-1.25558
hHSC_young_D1_BC1920_N02	7.23163	5.65978	-0.64647
hHSC_young_D1_BC1921_N06	8.9728	10.8439	0.115771
hHSC_young_D1_BC1922_N06	6.27903	3.84675	1.36608
hHSC_young_D1_BC1923_N05	7.03632	9.62649	2.4352
hHSC_young_D1_BC1924_N07	6.61308	7.71814	-2.34234
hHSC_young_D1_BC1925_N07	9.43492	5.37432	1.73353
hHSC_young_D1_BC1926_N05	6.80715	5.38045	0.00041629
hHSC_young_D1_BC1927_N04	7.34727	8.0405	-0.0476207
hHSC_young_D1_BC1928_N04	8.08774	4.15503	-1.2936
hHSC_young_D1_BC1929_N02	7.64584	5.2843	0.718257
hHSC_young_D1_BC1930_N06	9.69614	10.0482	0.481418
hHSC_young_D1_BC1931_N05	7.96169	9.49678	0.76629
hHSC_young_D1_BC1932_N04	6.00428	3.39548	-1.06451
hHSC_young_D1_BC1933_N03	6.55105	0.776696	-0.755049
hHSC_young_D1_BC1934_N05	6.88417	7.58943	0.850007
hHSC_young_D1_BC1935_N06	7.42342	8.49945	-0.68592
hHSC_young_D1_BC1936_N02	8.69727	13.0109	1.64212
hHSC_young_D1_BC1937_N02	8.57408	4.52956	0.148467
hHSC_young_D1_BC1938_N06	7.85902	3.76346	1.86115
hHSC_young_D1_BC1939_N06	7.15479	5.51715	-0.900995
hHSC_young_D1_BC1940_N04	6.49146	6.64619	-0.655298
hHSC_young_D1_BC1941_N03	8.96128	10.4096	-0.0268797
hHSC_young_D1_BC1942_N04	8.0096	5.21108	0.238331
hHSC_young_D1_BC1943_N03	7.84786	6.1659	1.12999
hHSC_young_D1_BC1944_N05	6.34233	2.98204	-1.19351
hHSC_young_D1_BC1945_N05	7.57332	2.71175	-0.790127
hHSC_young_D1_BC1946_N06	8.34902	7.69353	0.512181
hHSC_young_D1_BC1947_N05	7.40556	5.65027	-0.26387
hHSC_young_D1_BC1948_N06	8.13389	5.73664	-0.98926
hHSC_young_D1_BC1949_N02	15.0235	0.550346	1.99058
hHSC_young_D1_BC1950_N04	7.61566	5.10898	-1.45821
hHSC_young_D1_BC1951_N04	7.23694	7.5129	-0.0519526
hHSC_young_D1_BC1952_N06	7.35891	6.36683	0.277309
hHSC_young_D1_BC1953_N05	7.57527	6.65277	-0.113843
hHSC_young_D1_BC1954_N05	8.34976	4.63588	-0.111467
hHSC_young_D1_BC1955_N01	0.605692	12.1672	0.917797
hHSC_young_D1_BC1956_N06	5.90912	0.934884	-0.6274
hHSC_young_D1_BC1957_N04	7.97029	9.47087	0.452168
hHSC_young_D1_BC1958_N02	6.32436	4.13324	0.410765
hHSC_young_D1_BC1959_N06	5.17395	5.60994	-1.36157
hHSC_young_D1_BC1960_N02	11.3195	-4.59527	0.40452
hHSC_young_D1_BC1961_N06	7.51226	5.78243	-1.43409
hHSC_young_D1_BC1962_N06	5.72552	-0.331153	-1.58434
hHSC_young_D1_BC1963_N03	5.64323	5.90372	-0.927873
hHSC_young_D1_BC1964_N02	7.72444	5.35081	1.85648
hHSC_young_D1_BC1965_N05	6.44219	1.05622	0.0528759
hHSC_young_D1_BC1966_N06	9.42545	5.04488	1.95639
hHSC_young_D1_BC1967_N07	7.46596	5.36679	1.03187
hHSC_young_D1_BC1968_N05	4.92407	2.44427	-2.56206
hHSC_young_D1_BC1969_N06	9.75769	10.2609	0.887076
hHSC_young_D1_BC1970_N02	6.20978	0.0712279	0.783039
hHSC_young_D1_BC1971_N06	8.73804	5.23031	0.760039
hHSC_young_D1_BC1972_N04	5.26988	7.16573	-0.875258
hHSC_young_D1_BC1973_N04	4.01396	6.91481	0.532394
hHSC_young_D1_BC1974_N05	6.3122	3.11236	-2.89981
hHSC_young_D1_BC1975_N04	3.05119	8.18049	0.311887
hHSC_young_D1_BC1976_N02	7.49755	5.59239	-0.816338
hHSC_young_D1_BC1977_N06	7.13162	5.75608	0.369431
hHSC_young_D1_BC1978_N05	6.1514	3.79646	1.102
hHSC_young_D1_BC1979_N02	2.2215	-4.45337	-0.0214922
hHSC_young_D1_BC1980_N06	7.11099	5.91952	-1.40852
hHSC_young_D1_BC1981_N05	6.66237	5.99446	-1.06957
hHSC_young_D1_BC1982_N03	-0.395275	-4.97253	-0.447638
hHSC_young_D1_BC1983_N03	7.27097	3.26593	-1.60876
hHSC_young_D1_BC1984_N01	9.17077	10.4282	-0.688164
hHSC_young_D1_BC1985_N03	5.79638	2.16645	-0.331812
hHSC_young_D1_BC1986_N05	6.33503	1.1068	-1.5327
hHSC_young_D1_BC1987_N03	6.14206	6.15082	0.389302
hHSC_young_D1_BC1988_N03	6.77139	0.936738	-0.710054
hHSC_young_D1_BC1989_N03	7.01526	5.05944	0.784297
hHSC_young_D1_BC1990_N04	7.36479	5.23357	0.0608346
hHSC_young_D1_BC1991_N04	9.69001	11.7257	-0.120546
hHSC_young_D1_BC1992_N07	8.9286	9.91271	-1.95498
hHSC_young_D1_BC1993_N01	4.28546	-0.392865	-1.29288
hHSC_young_D1_BC1994_N05	6.98524	2.98083	0.296655
hHSC_young_D1_BC1995_N02	8.64466	11.2258	0.761142
hHSC_young_D1_BC1996_N04	6.17295	0.363394	-0.150149
hHSC_young_D1_BC1997_N05	3.21617	5.98172	-0.640881
hHSC_young_D1_BC1998_N04	8.09436	4.26822	0.742688
hHSC_young_D1_BC1999_N02	5.87063	3.81148	0.389365
hHSC_young_D1_BC2000_N03	6.29647	1.09456	-1.74637
hHSC_young_D1_BC2001_N03	6.69846	4.81813	-0.364702
hHSC_young_D1_BC2002_N05	8.43955	4.38429	0.563846
hHSC_young_D1_BC2003_N03	2.87392	7.57108	-1.75205
hHSC_young_D1_BC2005_N01	-0.7352	-2.38106	-1.06125
hHSC_young_D1_BC2006_N02	4.3685	0.430039	-1.52244
hHSC_young_D1_BC2007_N05	7.02227	1.35168	0.472402
hHSC_young_D1_BC2008_N03	6.47545	0.959185	-1.03368
hHSC_young_D1_BC2009_N07	9.30342	11.1434	0.632175
hHSC_young_D1_BC2010_N04	7.24691	4.20538	1.72125
hHSC_young_D1_BC2011_N05	11.2148	-3.92982	0.891146
hHSC_young_D1_BC2012_N02	6.55759	5.67274	1.022
[truncated: 7,975 more rows]

## Sheet: Fig. 3e
cell_id	umap_1	umap_2	gene_score
hHSC_young_D1_BC0001_N01	4.02195	11.1625	0.0167508
hHSC_young_D1_BC0002_N01	3.36065	6.75251	0.0249866
hHSC_young_D1_BC0003_N02	8.13314	12.9088	0.0148041
hHSC_young_D1_BC0004_N01	7.20815	11.1461	0.0254974
hHSC_young_D1_BC0005_N01	8.03219	10.9281	0.0189524
hHSC_young_D1_BC0006_N02	0.0544446	4.79589	0.024593
hHSC_young_D1_BC0007_N02	7.44193	8.82797	0.0275871
hHSC_young_D1_BC0008_N02	7.20016	9.00724	0.0199046
hHSC_young_D1_BC0009_N02	6.08298	11.325	0.0235901
hHSC_young_D1_BC0010_N02	7.16872	9.11914	0.0162052
hHSC_young_D1_BC0011_N02	6.48886	6.21062	0.0101634
hHSC_young_D1_BC0012_N02	7.32393	8.37227	0.0209685
hHSC_young_D1_BC0013_N02	1.5114	10.1032	0.0147948
hHSC_young_D1_BC0014_N02	6.08888	5.14806	0.0172567
hHSC_young_D1_BC0015_N01	5.45217	8.99992	0.0234958
hHSC_young_D1_BC0016_N02	7.41376	9.08296	0.0233295
hHSC_young_D1_BC0017_N02	7.5123	9.69772	0.0278924
hHSC_young_D1_BC0018_N02	6.79284	9.24796	0.0137375
hHSC_young_D1_BC0019_N01	8.1031	12.015	0.0197275
hHSC_young_D1_BC0020_N02	3.82642	3.97798	0.0124127
hHSC_young_D1_BC0021_N02	3.98238	11.63	0.0262772
hHSC_young_D1_BC0022_N03	6.49334	4.26738	0.0199515
hHSC_young_D1_BC0023_N02	5.23267	10.3411	0.0276225
hHSC_young_D1_BC0025_N02	6.89553	8.79864	0.0269751
hHSC_young_D1_BC0026_N01	6.37808	7.81689	0.0132741
hHSC_young_D1_BC0027_N01	2.91531	11.0362	0.0195766
hHSC_young_D1_BC0028_N02	6.57223	8.33831	0.0149923
hHSC_young_D1_BC0029_N03	-1.54873	2.89606	0.0166651
hHSC_young_D1_BC0030_N01	7.61668	8.06054	0.0166725
hHSC_young_D1_BC0031_N01	6.76565	8.71221	0.0128163
hHSC_young_D1_BC0032_N01	2.76846	11.1796	0.0173469
hHSC_young_D1_BC0033_N01	4.79062	11.9429	0.0297309
hHSC_young_D1_BC0034_N01	6.76515	9.43982	0.0334945
hHSC_young_D1_BC0035_N01	7.72595	9.32762	0.0255293
hHSC_young_D1_BC0036_N02	7.66797	9.31486	0.0179125
hHSC_young_D1_BC0037_N01	6.29889	9.82759	0.0321763
hHSC_young_D1_BC0038_N02	1.42106	13.1874	0.0318693
hHSC_young_D1_BC0039_N01	6.48278	8.81824	0.0170177
hHSC_young_D1_BC0040_N02	-3.00282	2.36752	0.0117129
hHSC_young_D1_BC0041_N03	0.615553	10.4037	0.0193199
hHSC_young_D1_BC0042_N03	3.17408	6.07935	0.016374
hHSC_young_D1_BC0043_N02	6.72973	8.52706	0.0296117
hHSC_young_D1_BC0044_N02	7.20782	9.8213	0.0283094
hHSC_young_D1_BC0045_N02	4.82302	11.8483	0.0160802
hHSC_young_D1_BC0046_N03	7.9959	8.87048	0.0255311
hHSC_young_D1_BC0047_N02	3.30966	11.0956	0.0157465
hHSC_young_D1_BC0048_N03	6.76571	4.23369	0.0215068
hHSC_young_D1_BC0049_N02	6.89139	8.23822	0.0234243
hHSC_young_D1_BC0050_N01	3.64754	11.7603	0.0275279
hHSC_young_D1_BC0051_N02	7.31111	8.90106	0.017612
hHSC_young_D1_BC0052_N02	1.7425	13.2623	0.0269457
hHSC_young_D1_BC0053_N01	7.20226	8.77367	0.0200733
hHSC_young_D1_BC0054_N03	1.93109	5.41096	0.0237247
hHSC_young_D1_BC0055_N02	1.67518	2.5805	0.0169858
hHSC_young_D1_BC0056_N01	5.19111	12.4138	0.0223075
hHSC_young_D1_BC0057_N02	2.05673	5.06393	0.0154489
hHSC_young_D1_BC0058_N02	6.98762	9.20347	0.0229151
hHSC_young_D1_BC0059_N01	7.18357	9.35796	0.0201834
hHSC_young_D1_BC0060_N02	7.32437	11.2613	0.0343739
hHSC_young_D1_BC0061_N02	2.52045	12.3053	0.0351444
hHSC_young_D1_BC0062_N02	3.98818	11.6405	0.0178883
hHSC_young_D1_BC0063_N03	8.94759	7.57542	0.0117537
hHSC_young_D1_BC0064_N03	2.338	11.1447	0.0234549
hHSC_young_D1_BC0065_N02	2.6714	6.29643	0.0143547
hHSC_young_D1_BC0066_N01	9.41784	13.3835	0.0175806
hHSC_young_D1_BC0067_N02	7.46498	8.24413	0.0250278
hHSC_young_D1_BC0068_N01	7.01071	8.70417	0.0217783
hHSC_young_D1_BC0069_N03	4.32662	9.50264	0.023207
hHSC_young_D1_BC0070_N01	1.52546	12.6407	0.023445
hHSC_young_D1_BC0071_N01	7.38335	8.73232	0.0229167
hHSC_young_D1_BC0072_N01	8.23219	8.85977	0.0190319
hHSC_young_D1_BC0073_N01	2.09011	7.89122	0.0222966
hHSC_young_D1_BC0074_N01	3.35074	11.5059	0.0309459
hHSC_young_D1_BC0075_N01	8.07636	9.33884	0.0168728
hHSC_young_D1_BC0076_N01	7.13802	8.63127	0.0260898
hHSC_young_D1_BC0077_N02	4.29297	12.2968	0.0262196
hHSC_young_D1_BC0078_N03	0.449322	4.49938	0.0140884
hHSC_young_D1_BC0079_N03	5.21369	4.64417	0.0184702
hHSC_young_D1_BC0080_N01	5.62938	10.0269	0.0178543
hHSC_young_D1_BC0081_N01	2.06497	10.7021	0.0180774
hHSC_young_D1_BC0082_N02	6.0478	9.87159	0.0226687
hHSC_young_D1_BC0084_N01	5.86448	8.5367	0.0274933
hHSC_young_D1_BC0085_N04	6.50791	5.18835	0.00999963
hHSC_young_D1_BC0086_N02	6.71768	5.34053	0.00916012
hHSC_young_D1_BC0087_N02	5.96836	15.19	0.0329731
hHSC_young_D1_BC0088_N02	6.50999	8.8521	0.0131045
hHSC_young_D1_BC0089_N03	15.1104	1.96356	0.00340135
hHSC_young_D1_BC0090_N02	4.26813	10.8314	0.0308976
hHSC_young_D1_BC0091_N01	2.25507	12.7284	0.043773
hHSC_young_D1_BC0092_N04	7.92997	10.0787	0.0126252
hHSC_young_D1_BC0093_N02	1.82323	10.8484	0.0266449
hHSC_young_D1_BC0094_N03	6.80911	8.93559	0.0242057
hHSC_young_D1_BC0095_N03	6.33222	8.40744	0.023397
hHSC_young_D1_BC0096_N02	8.01752	8.82806	0.0389231
hHSC_young_D1_BC0097_N03	6.46024	5.16885	0.0191678
hHSC_young_D1_BC0098_N04	14.936	1.87418	0.0104047
hHSC_young_D1_BC0099_N01	6.08911	10.9755	0.0248524
hHSC_young_D1_BC0100_N02	3.78025	10.9419	0.0222642
hHSC_young_D1_BC0101_N01	7.74608	9.15491	0.0153735
hHSC_young_D1_BC0102_N03	-3.28544	2.83826	0.0111259
hHSC_young_D1_BC0103_N03	5.83118	9.30922	0.0221479
hHSC_young_D1_BC0104_N01	5.55821	10.5686	0.0236575
hHSC_young_D1_BC0105_N02	2.65389	10.3072	0.0285159
hHSC_young_D1_BC0106_N03	7.43895	9.15012	0.0284609
hHSC_young_D1_BC0107_N02	-1.86739	2.86263	0.015874
hHSC_young_D1_BC0108_N01	8.20131	12.7276	0.0230628
hHSC_young_D1_BC0109_N01	6.09582	9.1176	0.0258432
hHSC_young_D1_BC0110_N01	6.36585	10.0621	0.0120782
hHSC_young_D1_BC0111_N01	-2.6838	3.01295	0.0117303
hHSC_young_D1_BC0112_N01	7.13468	8.94881	0.0282065
hHSC_young_D1_BC0113_N03	7.47258	8.47968	0.0244041
hHSC_young_D1_BC0114_N01	7.31406	8.75575	0.0103145
hHSC_young_D1_BC0115_N03	6.59812	9.28219	0.0280156
hHSC_young_D1_BC0116_N01	7.42738	8.67893	0.0312552
hHSC_young_D1_BC0117_N02	7.78964	8.77618	0.0082493
hHSC_young_D1_BC0118_N04	7.69095	8.76426	0.019621
hHSC_young_D1_BC0119_N02	4.5211	3.87604	0.0134605
hHSC_young_D1_BC0120_N03	1.40952	10.1017	0.032741
hHSC_young_D1_BC0121_N01	3.98884	9.00672	0.0145187
hHSC_young_D1_BC0122_N01	8.73352	12.0577	0.0191059
hHSC_young_D1_BC0123_N01	7.82535	7.96666	0.0210606
hHSC_young_D1_BC0124_N01	5.19914	10.3283	0.0285229
hHSC_young_D1_BC0125_N02	6.10828	5.35722	0.012572
hHSC_young_D1_BC0126_N01	6.40522	9.17833	0.0219129
hHSC_young_D1_BC0127_N01	8.01627	9.22378	0.0189964
hHSC_young_D1_BC0128_N03	7.37339	9.22144	0.0334862
hHSC_young_D1_BC0129_N02	5.8239	9.4181	0.0158349
hHSC_young_D1_BC0130_N01	4.32757	15.3595	0.0346295
hHSC_young_D1_BC0131_N01	7.97856	8.28627	0.0238577
hHSC_young_D1_BC0132_N02	7.27978	8.97154	0.0171024
hHSC_young_D1_BC0133_N02	8.17444	9.92451	0.0153025
hHSC_young_D1_BC0134_N03	6.52298	8.96252	0.0284409
hHSC_young_D1_BC0135_N02	2.32034	10.3699	0.0193125
hHSC_young_D1_BC0136_N01	7.48208	8.72747	0.0264615
hHSC_young_D1_BC0137_N02	1.04544	4.3893	0.0151044
hHSC_young_D1_BC0138_N02	1.56023	14.0739	0.0324992
hHSC_young_D1_BC0139_N02	7.91346	9.51771	0.0186857
hHSC_young_D1_BC0140_N01	7.54277	9.00185	0.0174615
hHSC_young_D1_BC0141_N02	7.35861	14.5852	0.0278042
hHSC_young_D1_BC0142_N01	6.40269	9.95435	0.0244253
hHSC_young_D1_BC0143_N02	8.49084	10.1094	0.0303388
hHSC_young_D1_BC0144_N02	6.75981	9.92792	0.0255668
hHSC_young_D1_BC0145_N01	8.13386	9.22232	0.0203443
hHSC_young_D1_BC0146_N03	7.11002	8.30405	0.014539
hHSC_young_D1_BC0147_N03	8.05898	8.82728	0.0199381
hHSC_young_D1_BC0148_N02	3.37836	7.50232	0.0138814
hHSC_young_D1_BC0149_N02	7.32316	9.11455	0.0158961
hHSC_young_D1_BC0150_N01	6.70992	9.68099	0.0209604
hHSC_young_D1_BC0151_N01	6.73084	7.92021	0.0103305
hHSC_young_D1_BC0152_N02	4.34162	10.9931	0.0205076
hHSC_young_D1_BC0153_N02	7.60588	9.04834	0.0275104
hHSC_young_D1_BC0154_N01	5.37301	10.576	0.00979909
hHSC_young_D1_BC0155_N01	6.74542	8.21504	0.0119779
hHSC_young_D1_BC0156_N02	3.18695	9.94018	0.0126402
hHSC_young_D1_BC0157_N02	7.89275	9.06398	0.02398
hHSC_young_D1_BC0158_N01	7.63296	9.00715	0.0243543
hHSC_young_D1_BC0159_N02	8.44379	9.44794	0.0271176
hHSC_young_D1_BC0160_N01	4.53514	10.3879	0.0133853
hHSC_young_D1_BC0161_N02	5.21013	9.2898	0.0156224
hHSC_young_D1_BC0162_N04	8.35063	8.72212	0.0244404
hHSC_young_D1_BC0163_N04	6.35582	4.75165	0.0111349
hHSC_young_D1_BC0164_N03	7.16297	8.58785	0.021679
hHSC_young_D1_BC0165_N02	2.88889	9.77284	0.0210142
hHSC_young_D1_BC0166_N03	6.77008	8.63311	0.0146691
hHSC_young_D1_BC0167_N02	2.47978	7.42732	0.00960368
hHSC_young_D1_BC0168_N02	6.66723	10.0554	0.0268779
hHSC_young_D1_BC0169_N02	8.24157	7.93945	0.0157049
hHSC_young_D1_BC0170_N02	7.75014	8.69221	0.0269249
hHSC_young_D1_BC0171_N02	7.91868	11.0237	0.0222461
hHSC_young_D1_BC0172_N01	7.59906	9.3002	0.0164824
hHSC_young_D1_BC0173_N02	7.76151	9.02404	0.0185624
hHSC_young_D1_BC0174_N02	2.71574	7.15887	0.010652
hHSC_young_D1_BC0175_N01	6.99295	9.50848	0.0276395
hHSC_young_D1_BC0176_N04	8.16875	8.15955	0.0118304
hHSC_young_D1_BC0177_N01	8.65844	8.37073	0.00637241
hHSC_young_D1_BC0178_N01	7.73065	8.77523	0.0261618
hHSC_young_D1_BC0179_N02	7.31543	11.3569	0.0291306
hHSC_young_D1_BC0180_N01	7.30348	8.80345	0.0179933
hHSC_young_D1_BC0181_N03	6.53546	6.08747	0.0160213
hHSC_young_D1_BC0182_N02	8.32423	8.59138	0.0202688
hHSC_young_D1_BC0183_N03	6.95897	8.74764	0.0120974
hHSC_young_D1_BC0184_N02	7.13626	8.91931	0.0252486
hHSC_young_D1_BC0185_N02	7.16574	8.44657	0.028859
hHSC_young_D1_BC0186_N01	8.70193	11.3644	0.0213427
hHSC_young_D1_BC0187_N02	2.05184	10.8161	0.0191126
hHSC_young_D1_BC0188_N02	3.11437	10.9051	0.029618
hHSC_young_D1_BC0189_N01	7.66935	6.90648	0.0213538
hHSC_young_D1_BC0190_N01	7.35084	8.5614	0.0237983
hHSC_young_D1_BC0191_N01	7.47971	8.35048	0.0229733
hHSC_young_D1_BC0192_N03	3.80862	10.6257	0.0163669
hHSC_young_D1_BC0194_N02	8.39471	8.23852	0.0151756
hHSC_young_D1_BC0195_N04	7.28794	7.83943	0.025222
hHSC_young_D1_BC0197_N01	3.51018	9.54439	0.0176493
hHSC_young_D1_BC0198_N02	5.55738	10.398	0.0185885
hHSC_young_D1_BC0199_N02	2.32362	7.29179	0.0126292
hHSC_young_D1_BC0200_N02	7.31126	8.71573	0.0259797
hHSC_young_D1_BC0201_N02	5.04175	11.5019	0.0280877
hHSC_young_D1_BC0202_N02	8.46194	10.9076	0.0224419
hHSC_young_D1_BC0203_N02	7.28156	7.89624	0.0230339
hHSC_young_D1_BC0204_N04	-2.84856	2.44083	0.0207286
hHSC_young_D1_BC0205_N03	3.08038	4.94366	0.0199029
hHSC_young_D1_BC0206_N02	1.93957	9.90041	0.0119039
hHSC_young_D1_BC0207_N01	6.57654	4.87621	0.0255929
hHSC_young_D1_BC0208_N02	7.69563	8.93364	0.0309847
hHSC_young_D1_BC0209_N02	3.41233	6.58566	0.0177562
hHSC_young_D1_BC0210_N02	6.32163	8.92001	0.0257505
hHSC_young_D1_BC0211_N02	6.3465	8.69261	0.0191657
hHSC_young_D1_BC0212_N03	5.97316	5.05834	0.00877571
hHSC_young_D1_BC0213_N02	8.06143	9.2602	0.0227061
hHSC_young_D1_BC0214_N02	6.29573	7.25718	0.0135494
hHSC_young_D1_BC0215_N02	5.22209	4.41643	0.013977
hHSC_young_D1_BC0216_N01	6.22138	8.07078	0.0239453
hHSC_young_D1_BC0217_N01	7.86738	12.4954	0.0317531
hHSC_young_D1_BC0218_N02	7.65104	9.32993	0.0151786
hHSC_young_D1_BC0219_N02	8.019	8.96673	0.0233383
hHSC_young_D1_BC0220_N03	2.45768	7.12836	0.0197786
hHSC_young_D1_BC0221_N03	4.37059	10.6954	0.0182661
hHSC_young_D1_BC0222_N04	3.82574	10.7328	0.0284924
hHSC_young_D1_BC0223_N02	8.06953	11.4882	0.0129016
hHSC_young_D1_BC0224_N02	7.55284	9.10901	0.0173521
hHSC_young_D1_BC0225_N02	7.40837	8.65889	0.0320097
hHSC_young_D1_BC0226_N01	2.53535	10.2352	0.0164067
hHSC_young_D1_BC0227_N01	7.43546	9.21794	0.0194417
hHSC_young_D1_BC0228_N02	7.4798	8.80119	0.030852
hHSC_young_D1_BC0229_N04	7.77142	8.9597	0.0238761
hHSC_young_D1_BC0230_N02	7.84233	8.94014	0.0246623
hHSC_young_D1_BC0231_N01	8.04637	11.0333	0.0168621
hHSC_young_D1_BC0232_N01	3.16294	11.4627	0.0162471
hHSC_young_D1_BC0233_N01	6.30487	8.80938	0.0117625
hHSC_young_D1_BC0234_N03	6.55158	8.61094	0.0209569
hHSC_young_D1_BC0235_N04	6.61557	4.80308	0.0217572
hHSC_young_D1_BC0236_N01	7.36294	8.51827	0.0179639
hHSC_young_D1_BC0237_N02	7.6544	9.19483	0.0138637
hHSC_young_D1_BC0238_N02	-4.31669	2.27799	0.0175806
hHSC_young_D1_BC0239_N02	2.45957	10.0081	0.0160176
hHSC_young_D1_BC0240_N04	-3.04333	2.44069	0.0169744
hHSC_young_D1_BC0241_N02	7.77539	7.47311	0.0101132
hHSC_young_D1_BC0242_N02	7.81906	9.37977	0.026502
hHSC_young_D1_BC0243_N02	9.65701	13.0765	0.0124411
hHSC_young_D1_BC0244_N02	8.42522	7.8275	0.0225549
hHSC_young_D1_BC0245_N03	4.4647	10.9051	0.0199296
hHSC_young_D1_BC0246_N02	4.29734	11.333	0.0112068
hHSC_young_D1_BC0247_N03	8.02359	9.2172	0.023348
hHSC_young_D1_BC0248_N01	7.95981	11.4243	0.0155259
hHSC_young_D1_BC0249_N02	4.99233	10.0248	0.0098115
hHSC_young_D1_BC0250_N02	7.53576	8.37142	0.0181268
hHSC_young_D1_BC0251_N03	7.76491	11.086	0.0211293
hHSC_young_D1_BC0252_N03	-2.55066	2.09455	0.0108206
hHSC_young_D1_BC0253_N03	2.59689	11.9555	0.0195389
hHSC_young_D1_BC0254_N03	3.36362	11.3358	0.0188041
hHSC_young_D1_BC0255_N02	15.8326	2.0673	0.00848895
hHSC_young_D1_BC0256_N03	2.38983	6.88578	0.0180377
hHSC_young_D1_BC0257_N03	7.72338	8.76096	0.0233358
hHSC_young_D1_BC0258_N02	6.34136	10.643	0.0352126
hHSC_young_D1_BC0259_N02	5.61234	9.38302	0.0338587
hHSC_young_D1_BC0260_N03	3.38846	9.03101	0.0312706
hHSC_young_D1_BC0261_N03	6.43865	4.2728	0.0227351
hHSC_young_D1_BC0262_N02	8.34772	8.28801	0.0174946
hHSC_young_D1_BC0263_N03	5.17347	9.4558	0.0154358
hHSC_young_D1_BC0264_N02	7.78349	8.94316	0.0142871
hHSC_young_D1_BC0265_N02	7.88034	9.15628	0.0280745
hHSC_young_D1_BC0266_N03	7.50621	8.97341	0.0307272
hHSC_young_D1_BC0267_N02	6.66846	6.00102	0.012338
hHSC_young_D1_BC0268_N02	2.58506	7.66918	0.0145111
hHSC_young_D1_BC0269_N03	7.37837	8.87288	0.0210163
hHSC_young_D1_BC0270_N02	8.26365	8.4881	0.012344
hHSC_young_D1_BC0271_N02	12.4437	4.18757	0.00781472
hHSC_young_D1_BC0272_N03	7.99099	9.14666	0.0273956
hHSC_young_D1_BC0273_N02	8.2209	9.92612	0.0175622
hHSC_young_D1_BC0274_N02	8.44109	9.96009	0.0240839
hHSC_young_D1_BC0275_N02	8.1307	8.93311	0.021244
hHSC_young_D1_BC0276_N02	7.02964	9.05551	0.0180049
hHSC_young_D1_BC0277_N03	8.85413	10.9623	0.0357743
hHSC_young_D1_BC0278_N02	6.92397	8.45355	0.0250186
hHSC_young_D1_BC0279_N05	7.9629	8.74855	0.0123598
hHSC_young_D1_BC0280_N01	8.4137	9.22047	0.0231164
hHSC_young_D1_BC0281_N02	7.36586	8.20302	0.0221832
hHSC_young_D1_BC0282_N01	8.92024	11.2011	0.0490048
hHSC_young_D1_BC0283_N02	7.6486	8.69157	0.0296705
hHSC_young_D1_BC0284_N02	5.81702	11.5911	0.026222
hHSC_young_D1_BC0285_N04	-2.69351	2.3876	0.0212194
hHSC_young_D1_BC0286_N01	7.27629	9.33019	0.0343754
hHSC_young_D1_BC0287_N02	7.17173	8.78889	0.015512
hHSC_young_D1_BC0288_N02	6.88513	12.1882	0.018912
hHSC_young_D1_BC0289_N02	7.44042	8.71653	0.0259646
hHSC_young_D1_BC0290_N02	8.36473	8.79352	0.0232303
hHSC_young_D1_BC0291_N03	6.50805	8.4036	0.0256554
hHSC_young_D1_BC0292_N02	7.9884	11.1148	0.0171465
hHSC_young_D1_BC0293_N02	5.54349	8.75942	0.0102151
hHSC_young_D1_BC0294_N02	6.82689	6.79278	0.0219472
hHSC_young_D1_BC0295_N02	6.84735	8.0543	0.0174897
hHSC_young_D1_BC0296_N02	7.3428	9.13403	0.0221014
hHSC_young_D1_BC0297_N02	7.20207	5.83823	0.0121459
hHSC_young_D1_BC0298_N01	2.65375	11.1225	0.0172749
hHSC_young_D1_BC0299_N03	7.68657	10.5752	0.00990598
hHSC_young_D1_BC0300_N02	4.6536	10.9402	0.0320129
hHSC_young_D1_BC0301_N01	7.59558	8.38106	0.031269
hHSC_young_D1_BC0302_N02	7.29493	8.61425	0.0196089
hHSC_young_D1_BC0303_N03	3.73784	11.6121	0.0283085
hHSC_young_D1_BC0304_N02	6.78808	9.21442	0.0196318
hHSC_young_D1_BC0305_N01	1.43726	10.226	0.0220678
hHSC_young_D1_BC0306_N01	7.18133	8.43234	0.0148664
hHSC_young_D1_BC0307_N02	2.54538	11.2259	0.0226979
hHSC_young_D1_BC0308_N03	3.27426	7.16017	0.0238231
hHSC_young_D1_BC0309_N02	8.06241	10.1412	0.0276527
hHSC_young_D1_BC0310_N03	6.89684	8.61818	0.0229461
hHSC_young_D1_BC0311_N03	1.63438	3.93542	0.0162465
hHSC_young_D1_BC0312_N02	7.01892	8.53717	0.0157522
hHSC_young_D1_BC0313_N02	6.40739	13.234	0.0285113
hHSC_young_D1_BC0314_N02	2.94393	7.55397	0.0132337
hHSC_young_D1_BC0315_N02	7.59935	9.46862	0.0135479
hHSC_young_D1_BC0316_N02	6.44019	9.50022	0.0259763
hHSC_young_D1_BC0317_N02	7.7284	9.30231	0.0376628
hHSC_young_D1_BC0318_N03	6.90031	8.97508	0.0325381
hHSC_young_D1_BC0319_N03	3.35285	12.986	0.0236304
hHSC_young_D1_BC0320_N02	7.88311	8.96969	0.0203899
hHSC_young_D1_BC0321_N03	6.857	11.8039	0.021216
hHSC_young_D1_BC0322_N02	7.43998	8.11574	0.0134544
hHSC_young_D1_BC0323_N04	7.51265	8.8971	0.0182035
hHSC_young_D1_BC0324_N03	8.23487	8.90247	0.0318268
hHSC_young_D1_BC0325_N02	7.50261	8.76244	0.016696
hHSC_young_D1_BC0326_N02	5.52223	10.8443	0.0193671
hHSC_young_D1_BC0327_N03	6.35602	10.4083	0.017109
hHSC_young_D1_BC0328_N02	3.73222	11.9337	0.0225978
hHSC_young_D1_BC0329_N02	7.57184	8.26594	0.0169299
hHSC_young_D1_BC0330_N02	7.03514	7.89129	0.0160429
hHSC_young_D1_BC0331_N02	7.35003	7.0431	0.014462
hHSC_young_D1_BC0332_N02	7.07193	9.42125	0.0176952
hHSC_young_D1_BC0333_N02	7.1211	10.1047	0.0194339
hHSC_young_D1_BC0334_N03	8.12226	8.9394	0.0318191
hHSC_young_D1_BC0335_N03	7.6886	9.03207	0.023997
hHSC_young_D1_BC0336_N02	7.86926	6.1341	0.0155746
hHSC_young_D1_BC0337_N02	7.94525	8.92283	0.0231404
hHSC_young_D1_BC0338_N02	7.69094	8.97474	0.025896
hHSC_young_D1_BC0339_N01	7.79397	8.9402	0.0163094
hHSC_young_D1_BC0340_N03	6.80663	8.20059	0.0161842
hHSC_young_D1_BC0341_N02	7.48369	8.5344	0.0229525
hHSC_young_D1_BC0342_N03	7.40826	8.45633	0.029097
hHSC_young_D1_BC0343_N03	7.0706	10.5047	0.0151096
hHSC_young_D1_BC0344_N02	7.41936	8.89867	0.039503
hHSC_young_D1_BC0345_N03	7.30322	8.65066	0.0166945
hHSC_young_D1_BC0346_N03	2.8871	8.10289	0.0177509
hHSC_young_D1_BC0347_N03	6.47701	4.89821	0.0121332
hHSC_young_D1_BC0348_N04	5.84108	10.2399	0.0232842
hHSC_young_D1_BC0349_N02	7.41085	8.79746	0.0185502
hHSC_young_D1_BC0350_N02	8.05473	8.7618	0.0194524
hHSC_young_D1_BC0351_N02	7.51145	8.76201	0.0304134
hHSC_young_D1_BC0352_N02	7.54813	11.4944	0.0196842
hHSC_young_D1_BC0353_N02	3.02144	11.6843	0.0222006
hHSC_young_D1_BC0354_N03	6.26634	8.03731	0.0146525
hHSC_young_D1_BC0355_N02	7.57543	10.0101	0.0218855
hHSC_young_D1_BC0356_N02	2.50045	9.84423	0.0143912
hHSC_young_D1_BC0357_N02	7.54118	8.72481	0.027777
hHSC_young_D1_BC0358_N03	7.57206	8.84996	0.0263697
hHSC_young_D1_BC0359_N03	5.71956	9.1208	0.0234711
hHSC_young_D1_BC0360_N03	6.04073	6.28011	0.0134122
hHSC_young_D1_BC0361_N01	7.97677	5.04644	0.0212541
hHSC_young_D1_BC0362_N01	8.12326	8.71108	0.0248763
hHSC_young_D1_BC0363_N02	7.74859	10.1924	0.0232757
hHSC_young_D1_BC0364_N02	6.21316	7.15686	0.0199305
hHSC_young_D1_BC0365_N04	6.55096	5.53888	0.0183877
hHSC_young_D1_BC0366_N02	7.4905	9.00321	0.0319279
hHSC_young_D1_BC0367_N02	5.53148	10.5389	0.0193285
hHSC_young_D1_BC0368_N03	7.80963	9.34477	0.0308642
hHSC_young_D1_BC0369_N03	14.6816	1.74688	0.0114698
hHSC_young_D1_BC0370_N03	7.75704	10.1023	0.0295628
hHSC_young_D1_BC0371_N02	7.88428	9.08512	0.0212866
hHSC_young_D1_BC0372_N02	6.9852	11.7327	0.0159416
hHSC_young_D1_BC0373_N03	4.73395	11.2885	0.0232564
hHSC_young_D1_BC0374_N02	14.2337	4.77102	0
hHSC_young_D1_BC0375_N03	7.24181	8.4126	0.02619
hHSC_young_D1_BC0376_N02	8.6885	9.7693	0.023663
hHSC_young_D1_BC0377_N02	7.51014	9.46276	0.027625
hHSC_young_D1_BC0378_N03	5.75306	9.31525	0.0216535
hHSC_young_D1_BC0379_N03	1.95093	9.97294	0.0116783
hHSC_young_D1_BC0380_N04	7.53521	8.52581	0.0284626
hHSC_young_D1_BC0381_N01	8.14401	11.1043	0.0119869
hHSC_young_D1_BC0382_N01	7.8421	8.55678	0.028258
hHSC_young_D1_BC0383_N02	8.68399	9.12448	0.0232144
hHSC_young_D1_BC0384_N02	7.6137	9.51599	0.027648
hHSC_young_D1_BC0385_N02	16.3109	3.30725	0.0141331
hHSC_young_D1_BC0386_N02	7.46129	11.0574	0.018134
hHSC_young_D1_BC0387_N02	7.66392	9.08425	0.0157901
hHSC_young_D1_BC0388_N02	2.68604	10.5363	0.012574
hHSC_young_D1_BC0389_N03	7.29391	8.3868	0.022161
hHSC_young_D1_BC0390_N02	8.39656	9.48604	0.0157195
hHSC_young_D1_BC0391_N02	7.8618	9.03533	0.0322369
hHSC_young_D1_BC0392_N03	7.86887	11.1163	0.0227238
hHSC_young_D1_BC0393_N01	6.07967	10.6085	0.0168331
hHSC_young_D1_BC0394_N03	3.01443	9.84607	0.00935904
hHSC_young_D1_BC0395_N04	9.62374	10.0421	0.0244279
hHSC_young_D1_BC0396_N02	6.7161	8.81173	0.0147117
hHSC_young_D1_BC0397_N01	7.51867	5.94566	0.0244735
hHSC_young_D1_BC0398_N02	4.64384	11.3569	0.0282471
hHSC_young_D1_BC0399_N03	8.00326	8.44804	0.0189596
hHSC_young_D1_BC0400_N03	4.70902	4.89029	0.00849259
hHSC_young_D1_BC0401_N03	7.20406	8.40771	0.0180888
hHSC_young_D1_BC0402_N02	7.33238	9.16642	0.0164911
hHSC_young_D1_BC0403_N03	6.01188	10.0048	0.034133
hHSC_young_D1_BC0404_N02	3.53544	8.31222	0.0069906
hHSC_young_D1_BC0405_N02	7.31533	9.22988	0.0283687
hHSC_young_D1_BC0406_N02	6.73315	7.92834	0.0153792
hHSC_young_D1_BC0407_N02	7.99045	9.3535	0.0194718
hHSC_young_D1_BC0408_N02	7.87309	8.91856	0.0278
hHSC_young_D1_BC0409_N04	8.69707	9.5888	0.0396248
hHSC_young_D1_BC0410_N03	7.48918	8.72923	0.0200925
hHSC_young_D1_BC0411_N03	7.04666	9.05423	0.0323637
hHSC_young_D1_BC0412_N02	7.90605	10.2134	0.0080873
hHSC_young_D1_BC0413_N02	7.57069	8.88311	0.0260785
hHSC_young_D1_BC0414_N03	7.38113	9.60142	0.0256422
hHSC_young_D1_BC0415_N01	7.39408	8.67773	0.0113233
hHSC_young_D1_BC0416_N03	2.37075	9.68077	0.0230294
hHSC_young_D1_BC0417_N01	6.28573	11.0236	0.0185362
hHSC_young_D1_BC0418_N04	2.41946	11.3007	0.0255136
hHSC_young_D1_BC0419_N03	7.45284	8.64787	0.00285579
hHSC_young_D1_BC0420_N03	7.8275	8.79273	0.0233067
hHSC_young_D1_BC0421_N03	7.58859	11.4242	0.0363076
hHSC_young_D1_BC0422_N03	7.69345	8.58079	0.0139974
hHSC_young_D1_BC0423_N02	7.44564	8.31571	0.0127181
hHSC_young_D1_BC0424_N03	4.73175	7.7501	0.0071712
hHSC_young_D1_BC0425_N02	7.85525	9.47786	0.0191821
hHSC_young_D1_BC0426_N02	7.33493	9.44647	0.0309547
hHSC_young_D1_BC0427_N01	4.56985	10.3977	0.0240011
hHSC_young_D1_BC0428_N01	6.81164	9.09303	0.0260153
hHSC_young_D1_BC0429_N02	13.4441	3.54004	0.00546986
hHSC_young_D1_BC0430_N01	7.32167	5.63991	0.015032
hHSC_young_D1_BC0431_N02	6.31166	9.21092	0.0232521
hHSC_young_D1_BC0432_N04	12.8118	2.85913	0.00581714
hHSC_young_D1_BC0433_N02	7.80899	8.42281	0.0269226
hHSC_young_D1_BC0434_N02	8.22925	8.99182	0.0159414
hHSC_young_D1_BC0435_N02	8.03818	7.86563	0.0205931
hHSC_young_D1_BC0436_N02	7.57288	8.51985	0.021812
hHSC_young_D1_BC0437_N02	8.23275	9.5902	0.00945539
hHSC_young_D1_BC0438_N01	8.0752	9.39687	0.0316594
hHSC_young_D1_BC0439_N03	7.22207	8.76932	0.0198311
hHSC_young_D1_BC0440_N02	7.16526	8.82876	0.0152181
hHSC_young_D1_BC0441_N02	8.43422	10.7313	0.0122985
hHSC_young_D1_BC0442_N02	3.65703	11.061	0.0248366
hHSC_young_D1_BC0443_N02	7.52509	8.39932	0.0228642
hHSC_young_D1_BC0444_N03	3.06879	7.45528	0.0191847
hHSC_young_D1_BC0445_N03	6.37837	7.27745	0.0131759
hHSC_young_D1_BC0446_N02	8.44937	11.6064	0.0404379
hHSC_young_D1_BC0447_N02	7.11887	8.31202	0.0153151
hHSC_young_D1_BC0448_N03	8.65485	11.7365	0.0428006
hHSC_young_D1_BC0449_N03	6.01348	10.2733	0.0205313
hHSC_young_D1_BC0450_N04	7.09308	6.2482	0.00911917
hHSC_young_D1_BC0451_N02	8.06166	8.98888	0.0144665
hHSC_young_D1_BC0452_N02	7.07214	8.49101	0.0173555
hHSC_young_D1_BC0453_N03	1.81723	9.92577	0.0145816
hHSC_young_D1_BC0454_N03	8.23877	8.74377	0.0142327
hHSC_young_D1_BC0455_N04	8.22613	10.1392	0.0206236
hHSC_young_D1_BC0456_N03	6.64071	9.2314	0.0234205
hHSC_young_D1_BC0457_N03	3.6544	7.03971	0.0225487
hHSC_young_D1_BC0458_N02	2.69753	9.91538	0.0134019
hHSC_young_D1_BC0459_N03	7.62873	8.1283	0.0132237
hHSC_young_D1_BC0460_N02	14.7549	3.02224	0.0101473
hHSC_young_D1_BC0461_N03	7.06599	8.06317	0.0170748
hHSC_young_D1_BC0462_N01	6.35137	5.06249	0.0174359
hHSC_young_D1_BC0463_N02	3.16113	4.69745	0.0157907
hHSC_young_D1_BC0464_N03	7.89348	8.91667	0.0215492
hHSC_young_D1_BC0465_N02	7.97485	9.19801	0.0181417
hHSC_young_D1_BC0466_N01	9.48752	10.5269	0.0229002
hHSC_young_D1_BC0467_N02	7.66998	8.91168	0.0252166
hHSC_young_D1_BC0468_N02	6.43977	10.9439	0.0388738
hHSC_young_D1_BC0469_N03	7.7698	8.511	0.022864
hHSC_young_D1_BC0470_N04	7.51965	9.00366	0.0232162
hHSC_young_D1_BC0471_N02	4.04152	6.55641	0.0168386
hHSC_young_D1_BC0472_N02	14.6084	3.07545	0.00680953
hHSC_young_D1_BC0473_N03	6.67635	9.56992	0.0232813
hHSC_young_D1_BC0474_N03	2.48405	6.78081	0.0200112
hHSC_young_D1_BC0475_N02	7.74268	8.90398	0.0221403
hHSC_young_D1_BC0476_N02	7.6286	9.04047	0.0247942
hHSC_young_D1_BC0477_N02	8.42758	1.90157	0.0238804
hHSC_young_D1_BC0478_N02	6.28583	7.24075	0.0199603
hHSC_young_D1_BC0479_N03	8.70476	9.92988	0.0144218
hHSC_young_D1_BC0480_N01	4.55888	7.32501	0.0184603
hHSC_young_D1_BC0481_N03	7.67815	8.82534	0.0227928
hHSC_young_D1_BC0482_N03	7.4884	9.1692	0.0311745
hHSC_young_D1_BC0483_N02	6.79066	10.7533	0.0209568
hHSC_young_D1_BC0484_N02	1.97487	13.2647	0.037396
hHSC_young_D1_BC0485_N03	7.68403	8.87527	0.0369502
hHSC_young_D1_BC0486_N03	1.65128	9.62426	0.0220494
hHSC_young_D1_BC0487_N03	7.48147	8.315	0.0167773
hHSC_young_D1_BC0488_N03	8.59863	9.39367	0.0159104
hHSC_young_D1_BC0489_N03	6.74342	5.82641	0.00750208
hHSC_young_D1_BC0490_N01	8.58399	11.1951	0.0206732
hHSC_young_D1_BC0491_N03	5.79495	9.94438	0.0183495
hHSC_young_D1_BC0492_N03	6.56232	4.27551	0.014254
hHSC_young_D1_BC0493_N02	7.74811	8.96827	0.0168438
hHSC_young_D1_BC0494_N04	7.4691	9.13317	0.0136443
hHSC_young_D1_BC0495_N01	6.82903	4.31885	0.019493
hHSC_young_D1_BC0496_N02	5.59427	10.3139	0.0172204
hHSC_young_D1_BC0497_N02	7.39997	8.87548	0.0178019
hHSC_young_D1_BC0498_N02	7.19164	8.59396	0.0283683
hHSC_young_D1_BC0499_N03	4.27082	4.87465	0.00964375
hHSC_young_D1_BC0500_N02	5.17662	10.5968	0.0175194
hHSC_young_D1_BC0501_N02	7.1705	8.96623	0.0148385
hHSC_young_D1_BC0502_N05	6.22455	5.13849	0.0182177
hHSC_young_D1_BC0503_N03	2.63729	7.81419	0.0108606
hHSC_young_D1_BC0504_N02	7.93701	9.23902	0.0145668
hHSC_young_D1_BC0505_N03	9.05439	11.2836	0.0331686
hHSC_young_D1_BC0506_N03	6.21393	7.48652	0.013814
hHSC_young_D1_BC0507_N04	7.54453	8.67347	0.0236845
hHSC_young_D1_BC0508_N03	7.32151	9.16606	0.0244741
hHSC_young_D1_BC0509_N02	7.5447	10.6997	0.0163197
hHSC_young_D1_BC0510_N02	11.6815	3.9796	0.0105136
hHSC_young_D1_BC0511_N02	5.7867	10.2916	0.0308923
hHSC_young_D1_BC0512_N02	7.79582	10.4844	0.0194817
hHSC_young_D1_BC0513_N03	6.11464	9.62762	0.0204575
hHSC_young_D1_BC0514_N02	8.15525	8.58482	0.0233132
hHSC_young_D1_BC0515_N02	7.28593	8.3033	0.0212198
hHSC_young_D1_BC0516_N04	7.32707	9.06946	0.0328561
hHSC_young_D1_BC0517_N01	5.26383	11.2887	0.0195637
hHSC_young_D1_BC0518_N02	8.08126	9.37223	0.0232751
hHSC_young_D1_BC0519_N04	7.26251	8.92779	0.0272982
hHSC_young_D1_BC0520_N01	4.53109	9.62737	0.0149308
hHSC_young_D1_BC0521_N03	7.78765	9.43735	0.0191676
hHSC_young_D1_BC0522_N02	7.57812	8.86467	0.024093
hHSC_young_D1_BC0523_N02	8.04203	8.72034	0.0273709
hHSC_young_D1_BC0524_N02	5.7918	9.15823	0.0288465
hHSC_young_D1_BC0525_N03	7.34276	11.654	0.0248402
hHSC_young_D1_BC0526_N03	6.07944	7.29381	0.0114461
hHSC_young_D1_BC0527_N03	2.59779	11.2408	0.0173791
hHSC_young_D1_BC0528_N02	7.77064	8.99394	0.0233783
hHSC_young_D1_BC0529_N03	6.46622	8.4034	0.0325382
hHSC_young_D1_BC0530_N02	7.72904	8.91174	0.0313394
hHSC_young_D1_BC0531_N03	6.53212	5.37564	0.0133601
hHSC_young_D1_BC0532_N03	7.50526	8.58972	0.022803
hHSC_young_D1_BC0533_N03	8.55717	8.21522	0.0163362
hHSC_young_D1_BC0534_N02	15.0676	2.14979	0.00349188
hHSC_young_D1_BC0535_N03	6.80604	8.74974	0.0216293
hHSC_young_D1_BC0536_N04	6.20128	7.3331	0.0125091
hHSC_young_D1_BC0537_N02	5.29218	11.9667	0.0232131
hHSC_young_D1_BC0538_N02	7.95533	8.51926	0.0388474
hHSC_young_D1_BC0539_N03	7.94865	8.71349	0.0207449
hHSC_young_D1_BC0540_N03	8.37835	9.06384	0.0189159
hHSC_young_D1_BC0541_N04	2.80832	10.517	0.026714
hHSC_young_D1_BC0542_N03	7.5312	9.52042	0.0237055
hHSC_young_D1_BC0543_N03	2.33388	10.1621	0.0127206
hHSC_young_D1_BC0544_N03	2.30077	8.57399	0.0187503
hHSC_young_D1_BC0545_N02	7.06556	8.15754	0.0255467
hHSC_young_D1_BC0546_N03	7.71106	9.04251	0.0245652
hHSC_young_D1_BC0547_N02	6.37146	9.95414	0.0155242
hHSC_young_D1_BC0548_N03	7.52931	9.4386	0.0242306
hHSC_young_D1_BC0549_N01	7.05976	12.2359	0.0312219
hHSC_young_D1_BC0550_N03	7.51491	7.99903	0.0174918
hHSC_young_D1_BC0551_N01	2.42497	9.29473	0.0209587
hHSC_young_D1_BC0552_N02	8.47232	10.1469	0.0220041
hHSC_young_D1_BC0553_N02	7.43439	9.218	0.0156267
hHSC_young_D1_BC0554_N03	8.13907	9.1149	0.022379
hHSC_young_D1_BC0555_N03	7.63659	6.51279	0.0121346
hHSC_young_D1_BC0556_N02	7.62082	9.01589	0.0234848
hHSC_young_D1_BC0557_N05	6.32441	5.06423	0.00864828
hHSC_young_D1_BC0558_N04	2.7164	5.70928	0.0141213
hHSC_young_D1_BC0559_N02	7.42217	8.49702	0.0233438
hHSC_young_D1_BC0560_N01	7.7927	9.37449	0.0324205
hHSC_young_D1_BC0561_N03	7.82461	8.89538	0.0212191
hHSC_young_D1_BC0562_N03	7.82677	9.76182	0.0133926
hHSC_young_D1_BC0563_N02	7.83453	8.83553	0.0198874
hHSC_young_D1_BC0564_N03	7.60312	8.4625	0.0190118
hHSC_young_D1_BC0565_N03	7.73795	8.62698	0.0250651
hHSC_young_D1_BC0566_N03	3.28881	6.45479	0.0149447
hHSC_young_D1_BC0567_N03	3.45205	8.0682	0.0159959
hHSC_young_D1_BC0568_N03	4.81034	11.7577	0.0268279
hHSC_young_D1_BC0569_N03	7.24604	7.92074	0.0242714
hHSC_young_D1_BC0570_N02	8.54551	10.0756	0.0332913
hHSC_young_D1_BC0571_N02	8.01135	9.66634	0.0146331
hHSC_young_D1_BC0572_N02	7.75583	11.0189	0.0239353
hHSC_young_D1_BC0573_N03	6.96863	8.83613	0.0200622
hHSC_young_D1_BC0574_N02	8.04657	8.81925	0.0297539
hHSC_young_D1_BC0575_N03	8.78361	9.47313	0.0309461
hHSC_young_D1_BC0576_N03	7.77995	8.94566	0.0182355
hHSC_young_D1_BC0577_N02	5.58676	4.08748	0.0106849
hHSC_young_D1_BC0578_N01	7.34758	8.63465	0.0185517
hHSC_young_D1_BC0579_N02	7.56741	9.06503	0.0194406
hHSC_young_D1_BC0580_N03	1.65256	10.5003	0.0119106
hHSC_young_D1_BC0581_N04	2.33599	8.62668	0.0135765
hHSC_young_D1_BC0582_N03	7.63454	9.11478	0.0134457
hHSC_young_D1_BC0583_N01	12.6313	4.89628	0.0133967
hHSC_young_D1_BC0584_N02	5.83873	9.82292	0.0301266
hHSC_young_D1_BC0585_N02	5.76965	8.88473	0.0175894
hHSC_young_D1_BC0586_N02	7.38814	9.22613	0.0247557
hHSC_young_D1_BC0587_N03	7.88325	8.92886	0.0351507
hHSC_young_D1_BC0588_N03	6.10249	8.84907	0.0172921
hHSC_young_D1_BC0589_N04	14.9115	2.66569	0.00981265
hHSC_young_D1_BC0590_N03	7.50659	9.25466	0.0256422
hHSC_young_D1_BC0591_N03	6.12603	10.4879	0.0271999
hHSC_young_D1_BC0592_N06	4.13138	5.23053	0.0101362
hHSC_young_D1_BC0593_N03	7.56194	8.51078	0.0284705
hHSC_young_D1_BC0594_N02	6.1712	9.48713	0.0312615
hHSC_young_D1_BC0595_N03	7.28419	8.83767	0.00979382
hHSC_young_D1_BC0596_N03	7.43486	8.47953	0.0253905
hHSC_young_D1_BC0597_N02	8.41597	9.62502	0.0163019
hHSC_young_D1_BC0598_N01	7.10362	8.35193	0.0185433
hHSC_young_D1_BC0599_N03	7.60767	8.9947	0.0216565
hHSC_young_D1_BC0600_N03	7.46952	8.09439	0.0113175
hHSC_young_D1_BC0601_N03	7.21708	12.2849	0.0256276
hHSC_young_D1_BC0602_N03	6.92451	5.43218	0.00598069
hHSC_young_D1_BC0603_N03	6.58338	7.74345	0.00875194
hHSC_young_D1_BC0604_N02	14.7092	2.07097	0.00694715
hHSC_young_D1_BC0605_N03	7.51726	8.97484	0.016497
hHSC_young_D1_BC0606_N02	7.40879	8.41199	0.0270402
hHSC_young_D1_BC0607_N02	5.99686	5.91265	0.0170413
hHSC_young_D1_BC0608_N03	6.88063	8.16928	0.0147638
hHSC_young_D1_BC0609_N03	7.93844	8.19611	0.0141822
hHSC_young_D1_BC0610_N02	3.94935	7.54625	0.0136682
hHSC_young_D1_BC0611_N04	7.26962	5.55165	0.00795634
hHSC_young_D1_BC0612_N04	7.31264	8.86826	0.0317271
hHSC_young_D1_BC0613_N02	7.50652	8.97358	0.0189805
hHSC_young_D1_BC0614_N03	5.63474	11.535	0.0311854
hHSC_young_D1_BC0615_N02	5.80552	7.87657	0.0207013
hHSC_young_D1_BC0616_N02	5.35106	9.53244	0.0310527
hHSC_young_D1_BC0617_N01	5.72766	10.4341	0.0179945
hHSC_young_D1_BC0618_N04	8.20758	9.57532	0.0268133
hHSC_young_D1_BC0619_N03	5.58352	11.282	0.0280902
hHSC_young_D1_BC0620_N02	6.7271	8.71315	0.0161408
hHSC_young_D1_BC0621_N03	7.37382	8.26257	0.0317155
hHSC_young_D1_BC0622_N02	7.52594	9.03727	0.0269615
hHSC_young_D1_BC0623_N04	2.65773	7.50842	0.0133337
hHSC_young_D1_BC0624_N01	7.0767	8.41863	0.0103834
hHSC_young_D1_BC0625_N02	6.34247	8.89091	0.0286726
hHSC_young_D1_BC0626_N02	7.40169	9.01792	0.0324068
hHSC_young_D1_BC0627_N03	6.10301	4.1521	0.00775704
hHSC_young_D1_BC0628_N03	9.26877	11.1324	0.0327214
hHSC_young_D1_BC0629_N03	7.68267	7.81313	0.0211259
hHSC_young_D1_BC0630_N03	8.1686	10.8057	0.0216585
hHSC_young_D1_BC0631_N03	3.12711	7.73887	0.0263491
hHSC_young_D1_BC0632_N03	7.77534	9.66556	0.0260775
hHSC_young_D1_BC0633_N03	8.30707	9.81803	0.0189849
hHSC_young_D1_BC0634_N01	6.82591	8.04757	0.019838
hHSC_young_D1_BC0635_N03	7.52407	8.44482	0.0265115
hHSC_young_D1_BC0636_N02	7.57187	8.3923	0.0203548
hHSC_young_D1_BC0637_N02	2.95957	10.4948	0.00510345
hHSC_young_D1_BC0638_N03	6.85766	8.52111	0.0226934
hHSC_young_D1_BC0639_N01	6.56743	14.8611	0.047402
hHSC_young_D1_BC0640_N03	7.30093	6.41511	0.0155845
hHSC_young_D1_BC0641_N02	8.99006	11.7327	0.0242634
hHSC_young_D1_BC0642_N04	-2.86454	2.15753	0.0184672
hHSC_young_D1_BC0643_N03	7.73996	8.63316	0.0244695
hHSC_young_D1_BC0644_N04	-2.13315	2.81309	0.0194064
hHSC_young_D1_BC0645_N04	7.17908	6.87037	0.0205207
hHSC_young_D1_BC0646_N02	7.75628	9.68984	0.0220552
hHSC_young_D1_BC0647_N03	6.87014	9.03765	0.0198251
hHSC_young_D1_BC0648_N03	6.33571	9.91365	0.0125092
hHSC_young_D1_BC0649_N02	8.21537	10.1131	0.0389132
hHSC_young_D1_BC0650_N03	7.60465	8.74913	0.0277699
hHSC_young_D1_BC0651_N03	14.1515	1.86008	0
hHSC_young_D1_BC0652_N03	7.96021	8.45726	0.00720412
hHSC_young_D1_BC0653_N02	7.43203	9.9732	0.0159394
hHSC_young_D1_BC0654_N01	8.11512	8.86655	0.0456957
hHSC_young_D1_BC0655_N03	7.62233	8.96597	0.0231989
hHSC_young_D1_BC0656_N02	7.72498	8.29073	0.020748
hHSC_young_D1_BC0657_N03	7.32461	9.87614	0.0267593
hHSC_young_D1_BC0658_N03	7.46404	8.68031	0.0209279
hHSC_young_D1_BC0659_N03	7.12544	8.61927	0.0123157
hHSC_young_D1_BC0660_N03	4.31729	9.81742	0.0207397
hHSC_young_D1_BC0661_N01	8.36284	12.0817	0.0157818
hHSC_young_D1_BC0662_N03	7.77127	9.20155	0.0317704
hHSC_young_D1_BC0663_N03	2.78486	7.46243	0.011104
hHSC_young_D1_BC0664_N03	7.24898	10.1035	0.025972
hHSC_young_D1_BC0665_N03	7.84249	9.07928	0.0245893
hHSC_young_D1_BC0666_N03	4.86094	3.44942	0.0108063
hHSC_young_D1_BC0667_N02	6.52967	5.09762	0.0157796
hHSC_young_D1_BC0668_N03	3.10429	11.3428	0.030622
hHSC_young_D1_BC0669_N03	6.69755	4.73208	0.012234
hHSC_young_D1_BC0670_N03	7.57304	9.3073	0.0210318
hHSC_young_D1_BC0671_N04	6.40519	4.10727	0.0209542
hHSC_young_D1_BC0672_N04	6.91874	8.43711	0.0168629
hHSC_young_D1_BC0673_N02	7.36479	7.38521	0.0107266
hHSC_young_D1_BC0674_N03	5.59881	5.15651	0.0120662
hHSC_young_D1_BC0675_N03	8.08603	8.39901	0.0119368
hHSC_young_D1_BC0676_N04	6.22564	8.16842	0.021973
hHSC_young_D1_BC0677_N03	7.61565	9.05954	0.0349995
hHSC_young_D1_BC0678_N04	4.95434	10.6073	0.0155734
hHSC_young_D1_BC0679_N02	8.09695	11.7273	0.0222154
hHSC_young_D1_BC0680_N04	7.10184	8.55629	0.0194326
hHSC_young_D1_BC0681_N05	7.71615	8.38274	0.0316331
hHSC_young_D1_BC0682_N03	7.9559	9.06442	0.0223005
hHSC_young_D1_BC0683_N04	7.22845	10.1158	0.0169481
hHSC_young_D1_BC0684_N05	6.19585	4.71733	0.0103108
hHSC_young_D1_BC0685_N04	2.25984	9.94811	0.0211876
hHSC_young_D1_BC0686_N03	8.30943	10.6257	0.0171072
hHSC_young_D1_BC0687_N03	3.00481	7.11987	0.0137483
hHSC_young_D1_BC0688_N03	7.83374	11.6197	0.0278166
hHSC_young_D1_BC0689_N04	7.64349	8.97316	0.0217231
hHSC_young_D1_BC0690_N03	7.65652	9.13097	0.0312632
hHSC_young_D1_BC0691_N03	7.34051	8.87447	0.0214828
hHSC_young_D1_BC0692_N03	2.37354	9.16945	0.0185304
hHSC_young_D1_BC0693_N02	7.32997	12.1051	0.0263203
hHSC_young_D1_BC0694_N03	6.96567	8.15522	0.0208848
hHSC_young_D1_BC0695_N03	7.83471	8.32473	0.0228466
hHSC_young_D1_BC0696_N03	7.19286	8.57958	0.0155584
hHSC_young_D1_BC0697_N03	5.68388	5.0578	0.018254
hHSC_young_D1_BC0698_N02	7.80465	5.36594	0.0133579
hHSC_young_D1_BC0699_N04	7.31738	8.64307	0.0149304
hHSC_young_D1_BC0700_N02	7.9851	8.78627	0.00784439
hHSC_young_D1_BC0701_N03	8.12597	8.89038	0.0106742
hHSC_young_D1_BC0702_N02	8.38343	8.4007	0.012838
hHSC_young_D1_BC0703_N03	6.16385	4.97466	0.0206421
hHSC_young_D1_BC0704_N02	2.35955	11.0739	0.0221466
hHSC_young_D1_BC0705_N05	14.5256	3.45325	0.0033099
hHSC_young_D1_BC0706_N03	7.1648	8.2931	0.0144571
hHSC_young_D1_BC0707_N03	7.98384	8.95008	0.0262766
hHSC_young_D1_BC0708_N04	6.36351	4.29114	0.0155927
hHSC_young_D1_BC0709_N04	4.77126	11.0469	0.0410256
hHSC_young_D1_BC0710_N02	8.82248	9.71074	0.0145137
hHSC_young_D1_BC0711_N03	8.35991	7.92327	0.0100126
hHSC_young_D1_BC0712_N02	7.69381	9.14199	0.0293832
hHSC_young_D1_BC0713_N03	7.72136	8.83858	0.0303622
hHSC_young_D1_BC0714_N02	8.65666	9.97724	0.0400701
hHSC_young_D1_BC0715_N02	7.32966	8.54843	0.0298517
hHSC_young_D1_BC0716_N03	5.53928	6.72337	0.0245069
hHSC_young_D1_BC0717_N03	7.24537	6.58158	0.0172854
hHSC_young_D1_BC0718_N03	-2.66907	2.09234	0.012622
hHSC_young_D1_BC0719_N04	8.20324	12.1162	0.0250001
hHSC_young_D1_BC0720_N03	8.83723	11.001	0.0274342
hHSC_young_D1_BC0721_N03	7.25179	9.25604	0.0200766
hHSC_young_D1_BC0722_N01	3.51526	11.2618	0.00953215
hHSC_young_D1_BC0723_N05	6.19229	4.55759	0.00844976
hHSC_young_D1_BC0724_N02	19.9732	3.13448	0.0179145
hHSC_young_D1_BC0725_N03	7.15574	11.1459	0.020743
hHSC_young_D1_BC0726_N02	1.97736	4.20676	0.0241391
hHSC_young_D1_BC0727_N03	4.42947	11.014	0.0193895
hHSC_young_D1_BC0728_N04	7.37984	8.59304	0.0243489
hHSC_young_D1_BC0729_N04	7.00315	7.88736	0.0156179
hHSC_young_D1_BC0730_N03	0.632036	10.1496	0.00733607
hHSC_young_D1_BC0731_N03	8.13683	10.6028	0.0196017
hHSC_young_D1_BC0732_N03	7.34472	10.8425	0.0201009
hHSC_young_D1_BC0733_N03	7.19322	5.34179	0.0150735
hHSC_young_D1_BC0734_N01	-0.0320328	13.9541	0.0391237
hHSC_young_D1_BC0735_N01	6.53818	5.16546	0.00694217
hHSC_young_D1_BC0736_N01	4.05069	10.9067	0.0230941
hHSC_young_D1_BC0737_N05	5.64024	4.37861	0.0152267
hHSC_young_D1_BC0738_N04	6.95593	8.43949	0.0258152
hHSC_young_D1_BC0739_N03	3.21189	11.3732	0.0133837
hHSC_young_D1_BC0740_N03	6.16763	4.64622	0.0135935
hHSC_young_D1_BC0741_N03	5.99355	10.3929	0.0125661
hHSC_young_D1_BC0742_N03	6.31966	7.53972	0.0191748
hHSC_young_D1_BC0743_N03	7.10931	8.33556	0.0226172
hHSC_young_D1_BC0744_N03	7.71288	8.52352	0.0275397
hHSC_young_D1_BC0745_N02	8.97993	10.066	0.0335454
hHSC_young_D1_BC0746_N02	7.36673	5.64933	0.00776417
hHSC_young_D1_BC0747_N03	15.3125	2.72352	0.00359474
hHSC_young_D1_BC0748_N04	7.17218	8.07419	0.0174848
hHSC_young_D1_BC0749_N04	1.66871	10.5545	0.00750528
hHSC_young_D1_BC0750_N03	7.16831	8.20885	0.0177465
hHSC_young_D1_BC0751_N03	4.33559	9.05252	0.0217864
hHSC_young_D1_BC0752_N03	6.92746	6.66566	0.0190931
hHSC_young_D1_BC0753_N02	8.29776	12.0002	0.0346586
hHSC_young_D1_BC0754_N04	6.91075	8.02426	0.0146535
hHSC_young_D1_BC0755_N03	6.80555	8.30285	0.0159305
hHSC_young_D1_BC0756_N03	7.69824	10.7449	0.0127631
hHSC_young_D1_BC0757_N02	8.05424	8.56855	0.00916038
hHSC_young_D1_BC0758_N03	9.71029	13.0345	0.0174199
hHSC_young_D1_BC0759_N03	7.56564	8.72856	0.0331414
hHSC_young_D1_BC0760_N04	8.61848	10.1871	0.0267129
hHSC_young_D1_BC0761_N03	6.42046	4.1336	0.0174235
hHSC_young_D1_BC0762_N03	7.27646	9.42885	0.0398475
hHSC_young_D1_BC0763_N03	3.36398	7.40592	0.0104493
hHSC_young_D1_BC0764_N02	7.09186	10.1075	0.0193151
hHSC_young_D1_BC0765_N03	4.17201	10.6977	0.0206827
hHSC_young_D1_BC0766_N03	7.40435	8.24945	0.0160801
hHSC_young_D1_BC0767_N04	5.12192	2.53213	0.0108747
hHSC_young_D1_BC0768_N03	6.0819	8.73334	0.0144615
hHSC_young_D1_BC0769_N02	7.90833	8.9702	0.0189753
hHSC_young_D1_BC0770_N03	7.46426	8.94829	0.02252
hHSC_young_D1_BC0771_N02	8.387	10.3626	0.0160963
hHSC_young_D1_BC0772_N03	8.25731	11.6391	0.024271
hHSC_young_D1_BC0773_N05	7.32029	5.04596	0.014511
hHSC_young_D1_BC0774_N02	7.27472	8.12923	0.00603012
hHSC_young_D1_BC0775_N03	7.13394	8.40917	0.0158316
hHSC_young_D1_BC0776_N03	9.2317	11.5274	0.014946
hHSC_young_D1_BC0777_N01	9.50558	7.829	0.0148417
hHSC_young_D1_BC0778_N03	7.61956	9.13087	0.0312834
hHSC_young_D1_BC0779_N01	7.39982	9.16777	0.0224068
hHSC_young_D1_BC0780_N01	5.9876	15.0776	0.0448297
hHSC_young_D1_BC0781_N03	7.53962	9.03192	0.0103921
hHSC_young_D1_BC0783_N03	8.77711	7.19187	0.0067193
hHSC_young_D1_BC0784_N03	6.4372	9.52897	0.0148666
hHSC_young_D1_BC0785_N03	14.8757	2.08144	0
hHSC_young_D1_BC0786_N04	7.22397	6.52278	0.0103855
hHSC_young_D1_BC0787_N04	7.09439	7.95828	0.0193712
hHSC_young_D1_BC0788_N03	8.19241	10.7978	0.0235494
hHSC_young_D1_BC0789_N04	6.38712	6.3333	0.0101317
hHSC_young_D1_BC0790_N04	8.45909	7.89226	0.0180827
hHSC_young_D1_BC0791_N03	5.75507	9.84282	0.0233275
hHSC_young_D1_BC0792_N04	1.35599	13.6284	0.032436
hHSC_young_D1_BC0793_N03	7.54341	8.50231	0.016643
hHSC_young_D1_BC0794_N04	8.03967	8.62344	0.0218106
hHSC_young_D1_BC0795_N02	-2.41537	0.508497	0.00836779
hHSC_young_D1_BC0796_N04	4.18727	10.7581	0.0272288
hHSC_young_D1_BC0797_N03	7.41599	8.50379	0.0234776
hHSC_young_D1_BC0798_N02	7.83343	8.02071	0.00574032
hHSC_young_D1_BC0799_N02	3.67512	6.40378	0.0177293
hHSC_young_D1_BC0800_N03	7.05888	8.68108	0.0153975
hHSC_young_D1_BC0801_N04	4.08892	6.55801	0.0165947
hHSC_young_D1_BC0802_N03	7.514	8.6261	0.0160953
hHSC_young_D1_BC0803_N04	7.51618	8.86513	0.0204345
hHSC_young_D1_BC0804_N04	6.83242	7.78337	0.0154842
hHSC_young_D1_BC0805_N04	7.68009	8.059	0.0185468
hHSC_young_D1_BC0806_N04	7.65495	8.40015	0.0185826
hHSC_young_D1_BC0807_N04	6.1171	9.36589	0.0318479
hHSC_young_D1_BC0808_N03	7.27684	10.0272	0.0202282
hHSC_young_D1_BC0809_N01	6.42818	1.31016	0.0059845
hHSC_young_D1_BC0810_N03	8.31591	11.3503	0.0199334
hHSC_young_D1_BC0811_N02	8.00195	10.2657	0.0204673
hHSC_young_D1_BC0812_N02	7.88305	6.94001	0.014083
hHSC_young_D1_BC0813_N03	7.68358	9.24524	0.0179383
hHSC_young_D1_BC0814_N03	7.29678	8.56077	0.032572
hHSC_young_D1_BC0815_N01	1.43033	13.0111	0.0323117
hHSC_young_D1_BC0816_N02	5.01261	10.672	0.0179031
hHSC_young_D1_BC0817_N04	7.1426	7.96472	0.0188676
hHSC_young_D1_BC0818_N04	6.71153	5.28752	0.0181364
hHSC_young_D1_BC0819_N03	8.99074	4.24289	0.00172831
hHSC_young_D1_BC0820_N04	15.2865	2.29992	0
hHSC_young_D1_BC0821_N03	7.33646	8.39403	0.0189824
hHSC_young_D1_BC0822_N03	3.33622	11.4512	0.0120911
hHSC_young_D1_BC0823_N02	7.60664	9.02199	0.0202998
hHSC_young_D1_BC0824_N04	6.09979	4.82623	0.00506186
hHSC_young_D1_BC0825_N04	7.83579	8.84317	0.0187266
hHSC_young_D1_BC0826_N03	8.47673	9.9441	0.00981666
hHSC_young_D1_BC0827_N04	6.71034	6.46214	0.0156844
hHSC_young_D1_BC0828_N04	6.71736	8.71983	0.0203349
hHSC_young_D1_BC0830_N02	4.43898	7.23163	0.0150071
hHSC_young_D1_BC0831_N03	7.92391	11.0769	0.0310441
hHSC_young_D1_BC0832_N04	12.7272	4.11638	0.00905191
hHSC_young_D1_BC0833_N02	4.465	9.55038	0.0376844
hHSC_young_D1_BC0834_N03	7.45912	9.00948	0.0315566
hHSC_young_D1_BC0835_N02	6.48967	5.30803	0.0159307
hHSC_young_D1_BC0836_N05	7.97575	9.00019	0.0346388
hHSC_young_D1_BC0837_N03	4.40913	6.30369	0.0149058
hHSC_young_D1_BC0838_N04	7.3251	9.121	0.0316519
hHSC_young_D1_BC0839_N02	8.30564	10.3702	0.0196654
hHSC_young_D1_BC0840_N04	7.45753	6.89156	0.01073
hHSC_young_D1_BC0841_N03	8.26075	10.4387	0.0270292
hHSC_young_D1_BC0842_N03	8.17587	7.59206	0.0153606
hHSC_young_D1_BC0843_N03	2.78656	10.7906	0.0208583
hHSC_young_D1_BC0844_N04	8.45953	7.96615	0.00365909
hHSC_young_D1_BC0845_N03	7.76077	8.83304	0.0260517
hHSC_young_D1_BC0846_N04	7.18107	9.08514	0.023302
hHSC_young_D1_BC0847_N04	7.08375	4.55393	0.0161586
hHSC_young_D1_BC0848_N04	5.1019	8.12642	0.0102276
hHSC_young_D1_BC0849_N04	1.48779	11.567	0.0345862
hHSC_young_D1_BC0850_N03	7.92112	9.174	0.0203004
hHSC_young_D1_BC0851_N02	2.97093	-8.98122	0.00544953
hHSC_young_D1_BC0852_N03	8.5295	9.99543	0.0154762
hHSC_young_D1_BC0853_N04	7.323	9.21947	0.0152523
hHSC_young_D1_BC0854_N04	2.49883	8.80318	0.0160539
hHSC_young_D1_BC0855_N04	7.6827	9.29168	0.0317582
hHSC_young_D1_BC0856_N04	2.02509	9.85141	0.0262569
hHSC_young_D1_BC0857_N04	5.13333	3.94961	0.00797517
hHSC_young_D1_BC0858_N03	9.84673	10.1481	0.0211044
hHSC_young_D1_BC0859_N01	3.24046	10.8315	0.0170524
hHSC_young_D1_BC0860_N04	9.22319	8.57827	0.0136468
hHSC_young_D1_BC0861_N03	7.02742	8.91804	0.020279
hHSC_young_D1_BC0862_N02	4.02938	8.85612	0.0190456
hHSC_young_D1_BC0863_N02	6.17404	15.057	0.0558036
hHSC_young_D1_BC0864_N03	7.67456	8.71943	0.0347607
hHSC_young_D1_BC0865_N02	6.52306	7.77385	0.0138604
hHSC_young_D1_BC0866_N03	7.64667	9.11667	0.0215436
hHSC_young_D1_BC0867_N04	7.38139	8.61888	0.0219117
hHSC_young_D1_BC0868_N02	15.2688	1.90546	0.00186139
hHSC_young_D1_BC0869_N03	7.74295	8.98898	0.0193577
hHSC_young_D1_BC0870_N03	8.34993	9.911	0.0119678
hHSC_young_D1_BC0871_N04	7.14111	8.76351	0.0294441
hHSC_young_D1_BC0872_N03	7.74351	10.3285	0.0166111
hHSC_young_D1_BC0873_N04	6.27884	8.93717	0.0154714
hHSC_young_D1_BC0874_N01	6.39709	13.3697	0.0249582
hHSC_young_D1_BC0875_N03	8.4499	8.01099	0.00341185
hHSC_young_D1_BC0876_N03	6.99893	7.96971	0.0117759
hHSC_young_D1_BC0877_N03	8.28976	7.84722	0.00659702
hHSC_young_D1_BC0878_N04	7.78417	10.1241	0.0215133
hHSC_young_D1_BC0879_N05	7.24025	6.46457	0.0106464
hHSC_young_D1_BC0880_N02	6.94252	10.4967	0.0213745
hHSC_young_D1_BC0881_N02	-0.204228	2.68377	0.00734649
hHSC_young_D1_BC0882_N03	6.94722	7.8019	0.010477
hHSC_young_D1_BC0883_N03	8.37174	11.1944	0.0238286
hHSC_young_D1_BC0884_N02	7.58053	13.7088	0.018663
hHSC_young_D1_BC0885_N03	5.96523	10.6872	0.0149655
hHSC_young_D1_BC0886_N02	7.26465	8.58131	0.0121097
hHSC_young_D1_BC0887_N03	1.84824	10.8058	0.0234252
hHSC_young_D1_BC0888_N02	8.02813	10.5381	0.0189017
hHSC_young_D1_BC0889_N03	6.75452	8.5297	0.00435402
hHSC_young_D1_BC0890_N02	4.02341	10.2567	0.0189611
hHSC_young_D1_BC0891_N03	6.83854	5.38871	0.0155395
hHSC_young_D1_BC0892_N04	6.93596	9.23956	0.0217779
hHSC_young_D1_BC0893_N02	7.29141	10.88	0.0274803
hHSC_young_D1_BC0894_N03	6.27833	4.63184	0.0153831
hHSC_young_D1_BC0895_N02	5.03757	12.0851	0.0246371
hHSC_young_D1_BC0896_N03	8.14233	9.33503	0.0331938
hHSC_young_D1_BC0897_N05	2.46456	6.80843	0.0163989
hHSC_young_D1_BC0898_N03	7.30747	9.74946	0.0285446
hHSC_young_D1_BC0899_N04	7.28218	8.93528	0.0124137
hHSC_young_D1_BC0900_N03	6.88445	7.76403	0.0213843
hHSC_young_D1_BC0901_N03	14.9607	1.8374	0.00186139
hHSC_young_D1_BC0902_N04	7.6483	5.93218	0.00949909
hHSC_young_D1_BC0903_N04	8.04777	5.01512	0.0129359
hHSC_young_D1_BC0904_N02	6.67062	7.08495	0.0125494
hHSC_young_D1_BC0905_N02	6.50924	4.82969	0.0220928
hHSC_young_D1_BC0906_N03	6.37493	8.12163	0.0205873
hHSC_young_D1_BC0907_N02	7.96935	8.15705	0.026923
hHSC_young_D1_BC0908_N03	7.62153	8.94062	0.0225219
hHSC_young_D1_BC0909_N04	7.63572	9.84997	0.0238302
hHSC_young_D1_BC0910_N03	-0.547497	-8.8241	0.00475021
hHSC_young_D1_BC0911_N04	2.26891	10.5841	0.0145804
hHSC_young_D1_BC0912_N03	5.52602	10.7449	0.0186623
hHSC_young_D1_BC0913_N03	7.76897	11.439	0.0255616
hHSC_young_D1_BC0914_N01	7.40504	6.16269	0.0222392
hHSC_young_D1_BC0915_N04	6.84134	8.95922	0.00847645
hHSC_young_D1_BC0916_N03	7.97406	9.6817	0.0121872
hHSC_young_D1_BC0917_N02	7.39125	5.5387	0.0208281
hHSC_young_D1_BC0918_N03	4.53222	6.9661	0.0201585
hHSC_young_D1_BC0919_N04	7.50026	8.99564	0.0300123
hHSC_young_D1_BC0920_N02	8.37245	11.1228	0.0321267
hHSC_young_D1_BC0921_N05	2.50072	6.71778	0.0134124
hHSC_young_D1_BC0922_N04	7.66314	8.64781	0.0198394
hHSC_young_D1_BC0923_N01	6.7788	8.1744	0.0254742
hHSC_young_D1_BC0924_N03	6.77824	4.96381	0.0208525
hHSC_young_D1_BC0925_N02	7.80495	8.49471	0.0255475
hHSC_young_D1_BC0926_N03	6.68553	9.26435	0.0350407
hHSC_young_D1_BC0927_N04	7.21131	7.28678	0.0117303
hHSC_young_D1_BC0928_N03	7.87375	9.25292	0.0246844
hHSC_young_D1_BC0929_N03	5.9767	4.01561	0.010087
hHSC_young_D1_BC0930_N02	14.2116	1.49793	0.00186139
hHSC_young_D1_BC0932_N04	7.56648	7.30565	0.0133271
hHSC_young_D1_BC0933_N04	7.96552	8.5442	0.023316
hHSC_young_D1_BC0934_N04	6.71442	9.09852	0.0133183
hHSC_young_D1_BC0935_N03	3.82647	6.75626	0.0266908
hHSC_young_D1_BC0936_N04	7.43301	7.80035	0.00787776
hHSC_young_D1_BC0937_N04	7.60278	8.77745	0.0241866
hHSC_young_D1_BC0938_N02	7.29712	9.08546	0.0299122
hHSC_young_D1_BC0939_N03	8.44331	7.89888	0.0138442
hHSC_young_D1_BC0940_N03	6.67508	9.88786	0.0159586
hHSC_young_D1_BC0941_N02	7.21022	8.36116	0.0156129
hHSC_young_D1_BC0942_N02	1.94915	8.77459	0.0191591
hHSC_young_D1_BC0943_N05	7.30337	8.23953	0.0198797
hHSC_young_D1_BC0944_N03	6.56966	8.9472	0.0242952
hHSC_young_D1_BC0945_N03	8.29201	8.0516	0.0210363
hHSC_young_D1_BC0946_N04	7.766	6.53888	0.0165835
hHSC_young_D1_BC0947_N04	8.01974	8.23734	0.00669647
hHSC_young_D1_BC0948_N04	8.22472	8.4234	0.0167329
hHSC_young_D1_BC0949_N05	7.3325	8.83529	0.0187764
hHSC_young_D1_BC0950_N03	14.9374	2.33423	0.0073236
hHSC_young_D1_BC0951_N03	10.0894	8.91311	0.0105403
hHSC_young_D1_BC0952_N03	7.07868	5.27267	0.0210742
hHSC_young_D1_BC0953_N03	7.22808	7.64149	0.0200568
hHSC_young_D1_BC0954_N02	7.30444	8.51859	0.0237767
hHSC_young_D1_BC0955_N03	5.83826	9.36846	0.0117255
hHSC_young_D1_BC0956_N03	7.33559	5.19553	0.00661424
hHSC_young_D1_BC0957_N03	7.94918	8.55872	0.021254
hHSC_young_D1_BC0958_N04	5.73461	8.59941	0.0167397
hHSC_young_D1_BC0959_N02	1.00051	5.92109	0.0295713
hHSC_young_D1_BC0960_N03	7.77873	8.8098	0.0205938
hHSC_young_D1_BC0961_N03	6.97302	7.36918	0.0192148
hHSC_young_D1_BC0962_N04	7.33461	8.30014	0.023058
hHSC_young_D1_BC0963_N04	6.76006	6.04406	0.0156979
hHSC_young_D1_BC0964_N05	8.68832	9.93535	0.0076982
hHSC_young_D1_BC0965_N02	7.60911	8.53025	0.0169234
hHSC_young_D1_BC0966_N04	2.61787	5.02171	0.0198779
hHSC_young_D1_BC0967_N04	8.99834	10.016	0.0349127
hHSC_young_D1_BC0968_N04	3.48504	10.3188	0.0312824
hHSC_young_D1_BC0969_N03	7.87823	8.77354	0.0253705
hHSC_young_D1_BC0970_N03	8.64803	9.81566	0.0316288
hHSC_young_D1_BC0971_N03	6.75743	4.74983	0.00905811
hHSC_young_D1_BC0972_N02	8.33458	9.92551	0.0190524
hHSC_young_D1_BC0973_N03	7.59712	10.6764	0.0214774
hHSC_young_D1_BC0974_N03	6.70761	8.78174	0.020646
hHSC_young_D1_BC0975_N02	7.5256	6.75441	0.00853539
hHSC_young_D1_BC0976_N05	7.79215	7.38259	0.0174808
hHSC_young_D1_BC0977_N04	7.27458	7.93117	0.0148851
hHSC_young_D1_BC0978_N04	7.63864	8.19767	0.0133165
hHSC_young_D1_BC0979_N04	7.86542	8.71812	0.021205
hHSC_young_D1_BC0980_N04	8.52623	8.62691	0.0291723
hHSC_young_D1_BC0981_N03	15.3427	1.53682	0.00186139
hHSC_young_D1_BC0982_N04	6.88509	8.05918	0.0126428
hHSC_young_D1_BC0983_N04	2.65015	3.66204	0.0247116
hHSC_young_D1_BC0984_N03	8.24339	10.0055	0.0416366
hHSC_young_D1_BC0985_N03	5.56893	3.80832	0.0108608
hHSC_young_D1_BC0986_N04	7.37623	9.15694	0.00697254
hHSC_young_D1_BC0987_N03	2.62998	9.67838	0.0242201
hHSC_young_D1_BC0988_N04	7.45636	9.35193	0.0275477
hHSC_young_D1_BC0989_N03	3.31613	5.94146	0.0194273
hHSC_young_D1_BC0990_N03	7.92168	8.92567	0.0120802
hHSC_young_D1_BC0992_N02	2.69959	7.63145	0.0179693
hHSC_young_D1_BC0993_N03	8.22462	8.84123	0.0177917
hHSC_young_D1_BC0994_N04	8.97436	8.70637	0.0359799
hHSC_young_D1_BC0995_N04	6.42733	7.51029	0.0104305
hHSC_young_D1_BC0996_N04	7.7173	8.31547	0.0112715
hHSC_young_D1_BC0997_N04	7.31141	8.79228	0.0249182
hHSC_young_D1_BC0998_N04	2.87548	7.01112	0.0254157
hHSC_young_D1_BC0999_N02	7.06777	4.47307	0.00249632
hHSC_young_D1_BC1000_N02	7.35436	8.42663	0.0313776
hHSC_young_D1_BC1001_N03	9.45657	-13.6646	0.0541899
hHSC_young_D1_BC1002_N04	6.33614	7.77898	0.00772701
hHSC_young_D1_BC1003_N04	3.87485	9.76628	0.0273747
hHSC_young_D1_BC1004_N04	7.77633	7.76561	0.0256509
hHSC_young_D1_BC1005_N04	7.38908	9.15113	0.0268783
hHSC_young_D1_BC1006_N03	8.42616	7.81531	0.0113867
hHSC_young_D1_BC1007_N04	5.22814	10.2957	0.0280392
hHSC_young_D1_BC1008_N03	8.04893	9.23392	0.014867
hHSC_young_D1_BC1009_N02	7.86236	8.7648	0.021063
hHSC_young_D1_BC1010_N05	4.02369	5.48611	0.016881
hHSC_young_D1_BC1011_N03	7.1904	8.10077	0.0119999
hHSC_young_D1_BC1012_N04	7.67986	9.05948	0.0223114
hHSC_young_D1_BC1013_N04	7.54323	8.88487	0.0244788
hHSC_young_D1_BC1014_N03	7.56553	9.09221	0.0250177
hHSC_young_D1_BC1015_N03	4.94149	5.1492	0.0101345
hHSC_young_D1_BC1016_N04	2.4952	9.61248	0.0253221
hHSC_young_D1_BC1017_N04	3.17147	3.869	0.0134849
hHSC_young_D1_BC1018_N02	6.14851	7.71235	0.0201411
hHSC_young_D1_BC1019_N01	7.70242	5.35885	0.00229933
hHSC_young_D1_BC1020_N03	6.22094	8.93461	0.0259818
hHSC_young_D1_BC1021_N03	7.66042	5.18336	0.0139584
hHSC_young_D1_BC1022_N04	1.43528	11.1954	0.0159836
hHSC_young_D1_BC1023_N04	6.4023	7.48461	0.0158985
hHSC_young_D1_BC1024_N03	6.3111	4.63638	0.0127243
hHSC_young_D1_BC1025_N04	6.95997	4.17828	0.01275
hHSC_young_D1_BC1026_N03	7.13284	6.66304	0.00634089
hHSC_young_D1_BC1027_N05	3.55014	5.04417	0.0111517
hHSC_young_D1_BC1028_N04	-1.10019	-2.31358	0.0105235
hHSC_young_D1_BC1029_N01	5.19676	11.4546	0.0291022
hHSC_young_D1_BC1030_N04	5.58839	4.61319	0.0183172
hHSC_young_D1_BC1031_N04	8.15405	9.51097	0.00609028
hHSC_young_D1_BC1032_N03	3.92685	11.078	0.0096269
hHSC_young_D1_BC1033_N03	7.59152	9.22805	0.0127056
hHSC_young_D1_BC1034_N02	5.90465	8.43439	0.0213933
hHSC_young_D1_BC1035_N02	7.32854	6.28926	0.00926213
hHSC_young_D1_BC1036_N04	6.51004	7.44778	0.0160348
hHSC_young_D1_BC1037_N03	6.57564	4.7829	0.00746525
hHSC_young_D1_BC1038_N04	7.6952	6.04879	0.021396
hHSC_young_D1_BC1039_N04	5.66783	8.539	0.0254974
hHSC_young_D1_BC1040_N03	6.95132	8.11485	0.0176103
hHSC_young_D1_BC1041_N03	7.63735	9.12081	0.0255849
hHSC_young_D1_BC1042_N02	7.19372	8.18615	0.0210152
hHSC_young_D1_BC1043_N01	6.98114	12.2913	0.0121495
hHSC_young_D1_BC1044_N03	7.23439	8.59448	0.0246075
hHSC_young_D1_BC1045_N04	7.95395	6.55725	0.0165807
hHSC_young_D1_BC1046_N01	6.99007	5.85435	0
hHSC_young_D1_BC1047_N04	7.8742	9.14496	0.0232623
hHSC_young_D1_BC1048_N03	7.59106	8.46643	0.0135674
hHSC_young_D1_BC1049_N03	7.6836	8.15591	0.00533164
hHSC_young_D1_BC1050_N01	6.02506	15.0688	0.024284
hHSC_young_D1_BC1051_N04	7.63752	9.06206	0.0230415
hHSC_young_D1_BC1052_N05	2.40024	10.8335	0.0237393
hHSC_young_D1_BC1053_N04	6.29139	4.93619	0.0232082
hHSC_young_D1_BC1054_N01	7.25995	8.32227	0.00767067
hHSC_young_D1_BC1055_N03	8.27581	11.4977	0.0207818
hHSC_young_D1_BC1056_N03	6.70718	7.98199	0.0118535
hHSC_young_D1_BC1057_N03	8.24908	8.38084	0.0187071
hHSC_young_D1_BC1058_N04	3.1651	9.2496	0.0143903
hHSC_young_D1_BC1059_N04	8.2835	11.3374	0.0129303
hHSC_young_D1_BC1060_N04	7.89592	6.08139	0.0121436
hHSC_young_D1_BC1061_N04	6.94009	5.12235	0.00988925
hHSC_young_D1_BC1062_N04	7.60851	8.51606	0.0299911
hHSC_young_D1_BC1063_N03	6.66577	11.5502	0.0262607
hHSC_young_D1_BC1064_N05	6.22833	7.52389	0.0205823
hHSC_young_D1_BC1065_N04	7.45301	10.9968	0.0146693
hHSC_young_D1_BC1066_N04	7.69476	8.92873	0.0347782
hHSC_young_D1_BC1067_N03	7.39867	8.37978	0.0221838
hHSC_young_D1_BC1068_N03	14.1879	2.33561	0
hHSC_young_D1_BC1069_N02	7.61703	7.21323	0.0123482
hHSC_young_D1_BC1070_N04	2.31363	5.04257	0.0113477
hHSC_young_D1_BC1071_N04	6.62648	8.52717	0.0217123
hHSC_young_D1_BC1072_N04	7.49576	8.01983	0.013079
hHSC_young_D1_BC1073_N04	8.02534	8.63447	0.0373235
hHSC_young_D1_BC1074_N04	7.50881	8.76212	0.0151037
hHSC_young_D1_BC1075_N04	6.57626	4.46809	0.0159712
hHSC_young_D1_BC1076_N02	7.52559	8.75008	0.0138493
hHSC_young_D1_BC1077_N02	8.28588	8.67618	0.0214488
hHSC_young_D1_BC1078_N02	8.23826	8.62958	0.0114614
hHSC_young_D1_BC1079_N04	7.05517	9.15591	0.0271951
hHSC_young_D1_BC1080_N02	4.00607	3.06048	0.0121989
hHSC_young_D1_BC1081_N04	5.30928	11.0451	0.0230109
hHSC_young_D1_BC1082_N04	7.37727	8.35202	0.0226016
hHSC_young_D1_BC1083_N02	0.561367	4.22982	0.0212355
hHSC_young_D1_BC1084_N04	6.80267	8.47655	0.020888
hHSC_young_D1_BC1085_N04	3.22041	3.67516	0.0178761
hHSC_young_D1_BC1086_N03	7.9466	8.26673	0.0087337
hHSC_young_D1_BC1087_N02	9.32849	-13.4805	0.0517168
hHSC_young_D1_BC1088_N04	8.18092	8.90987	0.0156913
hHSC_young_D1_BC1089_N04	7.62306	8.55702	0.0232099
hHSC_young_D1_BC1090_N03	8.01254	8.47827	0.0245226
hHSC_young_D1_BC1091_N04	2.58316	6.77041	0.0185922
hHSC_young_D1_BC1092_N03	8.5615	6.49463	0.00480128
hHSC_young_D1_BC1093_N05	7.37442	8.93044	0.0215848
hHSC_young_D1_BC1094_N05	7.30968	6.77372	0.0201158
hHSC_young_D1_BC1095_N04	6.54354	9.84617	0.0191954
hHSC_young_D1_BC1096_N04	6.45216	9.17501	0.0254194
hHSC_young_D1_BC1097_N03	15.088	1.69674	0.00186139
hHSC_young_D1_BC1098_N04	7.55701	8.56968	0.0237463
hHSC_young_D1_BC1099_N03	8.10862	10.1525	0.0266755
hHSC_young_D1_BC1100_N03	2.34562	7.03654	0.0143509
hHSC_young_D1_BC1101_N03	6.40187	8.78757	0.0190241
hHSC_young_D1_BC1102_N02	1.14833	10.6096	0.0110117
hHSC_young_D1_BC1103_N02	8.08292	8.02268	0.00671651
hHSC_young_D1_BC1104_N04	6.46627	4.75092	0.0043823
hHSC_young_D1_BC1105_N04	7.83048	8.9605	0.0129908
hHSC_young_D1_BC1106_N03	7.70564	9.22161	0.0314053
hHSC_young_D1_BC1107_N05	4.16957	10.8095	0.0226313
hHSC_young_D1_BC1108_N04	7.28242	10.3206	0.0323686
hHSC_young_D1_BC1109_N04	7.3278	8.66995	0.0240388
hHSC_young_D1_BC1110_N03	6.46814	5.05658	0.0192835
hHSC_young_D1_BC1111_N04	6.88475	8.20599	0.0161658
hHSC_young_D1_BC1112_N03	7.47334	8.26336	0.0156502
hHSC_young_D1_BC1113_N04	6.82732	6.37131	0.0173861
hHSC_young_D1_BC1114_N04	6.55186	8.31398	0.020674
hHSC_young_D1_BC1115_N03	6.64705	9.87451	0.0288763
hHSC_young_D1_BC1116_N04	7.56969	8.87183	0.0137185
hHSC_young_D1_BC1117_N04	0.267753	2.1363	0.00747546
hHSC_young_D1_BC1118_N04	7.74088	10.3297	0.0312863
hHSC_young_D1_BC1119_N04	3.76179	6.53797	0.0135313
hHSC_young_D1_BC1120_N03	6.50637	8.17088	0.0161034
hHSC_young_D1_BC1121_N01	6.71428	8.69452	0.0198332
hHSC_young_D1_BC1122_N04	3.79156	9.47353	0.0186025
hHSC_young_D1_BC1123_N03	5.03999	11.8235	0.0249683
hHSC_young_D1_BC1124_N03	7.94072	9.03164	0.0155072
hHSC_young_D1_BC1125_N03	8.54101	7.64019	0.0103304
hHSC_young_D1_BC1126_N03	7.19065	8.09954	0.0239776
hHSC_young_D1_BC1127_N03	6.6163	9.48665	0.0169125
hHSC_young_D1_BC1128_N02	6.64607	7.70294	0.0148231
hHSC_young_D1_BC1129_N03	7.36179	5.70744	0.00382991
hHSC_young_D1_BC1130_N05	7.33446	9.15349	0.0236716
hHSC_young_D1_BC1131_N04	6.08413	11.8175	0.031984
hHSC_young_D1_BC1132_N04	7.66167	9.81063	0.0268856
hHSC_young_D1_BC1133_N03	6.66249	4.10522	0.00848082
hHSC_young_D1_BC1134_N04	5.9338	8.52215	0.0134828
hHSC_young_D1_BC1135_N03	8.17344	5.73478	0.00902922
hHSC_young_D1_BC1136_N05	7.8262	9.71031	0.00614922
hHSC_young_D1_BC1137_N04	6.30103	5.55381	0.00725953
hHSC_young_D1_BC1138_N03	-0.469477	-3.03548	0.00496494
hHSC_young_D1_BC1139_N04	1.8684	10.3945	0.0202284
hHSC_young_D1_BC1140_N03	7.01516	8.35484	0.00931355
hHSC_young_D1_BC1141_N04	7.60767	8.75318	0.037828
hHSC_young_D1_BC1142_N03	6.00674	7.73106	0.0207733
hHSC_young_D1_BC1143_N03	8.25806	8.31854	0.0217679
hHSC_young_D1_BC1144_N03	6.53575	4.08698	0.0191345
hHSC_young_D1_BC1145_N03	-0.241956	1.61866	0.0239874
hHSC_young_D1_BC1146_N04	2.68704	7.0681	0.0108996
hHSC_young_D1_BC1147_N03	6.64653	4.70272	0.0162807
hHSC_young_D1_BC1148_N04	7.43124	8.34422	0.0241225
hHSC_young_D1_BC1149_N04	5.59776	10.5699	0.0237123
hHSC_young_D1_BC1150_N02	7.44783	5.97444	0.00953754
hHSC_young_D1_BC1151_N05	7.79698	7.58721	0.0136574
hHSC_young_D1_BC1152_N04	7.48219	8.58813	0.0230028
hHSC_young_D1_BC1153_N04	6.78425	8.20751	0.0189829
hHSC_young_D1_BC1154_N04	7.78735	9.16425	0.0228658
hHSC_young_D1_BC1155_N03	8.31244	11.8686	0.0420574
hHSC_young_D1_BC1156_N03	7.506	8.64265	0.0303384
hHSC_young_D1_BC1157_N05	1.45002	5.60188	0.010308
hHSC_young_D1_BC1158_N04	6.79117	8.58929	0.0201846
hHSC_young_D1_BC1159_N05	6.2175	8.35382	0.0202333
hHSC_young_D1_BC1160_N03	7.72019	8.47139	0.028582
hHSC_young_D1_BC1161_N03	7.47959	7.85479	0.0095631
hHSC_young_D1_BC1162_N04	8.18445	9.98622	0.0171766
hHSC_young_D1_BC1163_N03	8.03949	9.20737	0.031724
hHSC_young_D1_BC1164_N03	7.40189	8.04864	0.0134317
hHSC_young_D1_BC1165_N03	7.6791	8.25504	0.0220013
hHSC_young_D1_BC1166_N04	7.57077	9.11343	0.024058
hHSC_young_D1_BC1167_N03	7.69441	8.49818	0.0136553
hHSC_young_D1_BC1168_N04	7.69444	8.76012	0.0183985
hHSC_young_D1_BC1169_N03	6.35958	8.37044	0.0198978
hHSC_young_D1_BC1170_N03	7.23374	8.65736	0.0193698
hHSC_young_D1_BC1171_N04	7.3303	8.24009	0.0167617
hHSC_young_D1_BC1172_N03	7.18452	9.09008	0.026726
hHSC_young_D1_BC1173_N03	7.42967	8.11518	0.0257734
hHSC_young_D1_BC1174_N04	3.19561	8.28546	0.0245936
hHSC_young_D1_BC1175_N03	6.86846	9.16759	0.0205734
hHSC_young_D1_BC1176_N05	5.92969	4.70866	0.00492676
hHSC_young_D1_BC1177_N05	5.04057	11.2524	0.0249049
hHSC_young_D1_BC1178_N04	7.42487	7.73422	0.0167401
hHSC_young_D1_BC1179_N03	7.03207	7.484	0.0169145
hHSC_young_D1_BC1180_N03	6.96014	7.43959	0.0176368
hHSC_young_D1_BC1181_N04	8.16266	9.03654	0.0188081
hHSC_young_D1_BC1182_N04	7.84812	9.02439	0.0177472
hHSC_young_D1_BC1183_N04	7.4847	8.5451	0.0188921
hHSC_young_D1_BC1184_N04	15.4727	1.82334	0.00531667
hHSC_young_D1_BC1185_N05	6.30993	8.82917	0.0206066
hHSC_young_D1_BC1186_N03	8.05579	8.01896	0.0218019
hHSC_young_D1_BC1187_N04	7.90665	8.60685	0.0212637
hHSC_young_D1_BC1188_N03	7.3296	8.52192	0.024924
hHSC_young_D1_BC1189_N05	3.23071	11.1065	0.0325025
hHSC_young_D1_BC1190_N03	7.11403	7.76633	0.0122778
hHSC_young_D1_BC1191_N04	9.84547	7.85069	0.0111948
hHSC_young_D1_BC1192_N04	7.81806	7.74662	0.00909748
hHSC_young_D1_BC1193_N03	7.97823	11.5542	0.0295532
hHSC_young_D1_BC1194_N03	6.65453	4.63353	0.0164778
hHSC_young_D1_BC1195_N03	7.99289	8.42056	0.0205852
hHSC_young_D1_BC1196_N03	7.34783	8.84132	0.0134733
hHSC_young_D1_BC1197_N04	7.05248	8.4167	0.0152731
hHSC_young_D1_BC1198_N04	3.89717	5.63815	0.00849259
hHSC_young_D1_BC1199_N03	7.6212	8.4046	0.0174045
hHSC_young_D1_BC1200_N05	14.097	2.89346	0.0169568
hHSC_young_D1_BC1201_N02	5.89416	8.31429	0.0109741
hHSC_young_D1_BC1202_N03	7.6107	7.90125	0.0243883
hHSC_young_D1_BC1203_N05	6.29577	9.07404	0.015685
hHSC_young_D1_BC1204_N03	7.3497	8.48525	0.0235265
hHSC_young_D1_BC1206_N04	6.54012	4.76442	0.025552
hHSC_young_D1_BC1207_N04	8.12786	5.96294	0.0145686
hHSC_young_D1_BC1208_N02	6.59059	4.86567	0.0109877
hHSC_young_D1_BC1209_N05	3.14917	10.787	0.0203661
hHSC_young_D1_BC1210_N05	1.02557	4.42732	0.0251962
hHSC_young_D1_BC1211_N03	7.38817	8.237	0.0178846
hHSC_young_D1_BC1212_N04	6.19558	4.72327	0.0165727
hHSC_young_D1_BC1213_N02	8.95978	10.9819	0.0191166
hHSC_young_D1_BC1214_N04	9.68531	-1.38884	0.0019878
hHSC_young_D1_BC1215_N03	6.25566	8.52126	0.0287165
hHSC_young_D1_BC1216_N04	7.33134	8.22348	0.0166003
hHSC_young_D1_BC1217_N04	7.27733	8.87656	0.0237213
hHSC_young_D1_BC1218_N04	7.07277	8.67949	0.0153762
hHSC_young_D1_BC1219_N04	1.81105	4.04083	0.00999718
hHSC_young_D1_BC1220_N05	6.87264	7.94885	0.01988
hHSC_young_D1_BC1221_N03	7.77532	7.67312	0.0140086
hHSC_young_D1_BC1222_N03	6.12151	6.01364	0.0092861
hHSC_young_D1_BC1223_N04	8.61129	7.92492	0.0100982
hHSC_young_D1_BC1224_N04	7.56277	9.09617	0.0205847
hHSC_young_D1_BC1225_N04	8.06645	8.71827	0.0162889
hHSC_young_D1_BC1226_N02	1.4054	11.5287	0.0198086
hHSC_young_D1_BC1227_N05	6.02603	9.31206	0.0203593
hHSC_young_D1_BC1228_N04	4.4572	10.4777	0.0225819
hHSC_young_D1_BC1229_N02	6.4116	1.30158	0.00624561
hHSC_young_D1_BC1230_N04	6.92916	9.14764	0.0245015
hHSC_young_D1_BC1231_N04	7.07355	7.40019	0.0125743
hHSC_young_D1_BC1232_N04	3.50261	8.27911	0.0176716
hHSC_young_D1_BC1233_N04	8.08693	11.3442	0.0230826
hHSC_young_D1_BC1234_N03	8.30731	10.1472	0.0271618
hHSC_young_D1_BC1235_N05	7.81226	9.80806	0.0237216
hHSC_young_D1_BC1236_N02	6.91308	5.27112	0.0296712
hHSC_young_D1_BC1237_N05	2.90839	6.65538	0.0142716
hHSC_young_D1_BC1238_N03	6.68315	7.94825	0.0108824
hHSC_young_D1_BC1239_N02	8.33814	13.3734	0.0302244
hHSC_young_D1_BC1240_N03	5.85195	7.07363	0.00751428
hHSC_young_D1_BC1241_N04	5.73271	8.78548	0.0136345
hHSC_young_D1_BC1242_N03	7.29643	6.45739	0.0289416
hHSC_young_D1_BC1243_N03	7.31721	10.0481	0.00493226
hHSC_young_D1_BC1244_N04	7.48678	8.70185	0.0123342
hHSC_young_D1_BC1245_N03	7.25862	7.89514	0.017121
hHSC_young_D1_BC1246_N04	6.35672	7.85912	0.0127153
hHSC_young_D1_BC1247_N04	9.00773	4.23197	0.0133554
hHSC_young_D1_BC1248_N04	5.47198	4.40621	0.0128509
hHSC_young_D1_BC1249_N05	6.57668	9.24218	0.0169756
hHSC_young_D1_BC1250_N02	6.97563	8.46162	0.0165826
hHSC_young_D1_BC1251_N05	7.6277	7.87488	0.0136214
hHSC_young_D1_BC1252_N05	6.92131	13.0993	0.0211464
hHSC_young_D1_BC1253_N03	7.3491	7.37166	0.0181656
hHSC_young_D1_BC1254_N05	7.08942	8.14684	0.0109403
hHSC_young_D1_BC1255_N05	7.51016	7.57662	0.0159893
hHSC_young_D1_BC1256_N04	7.19382	7.99712	0.0137218
hHSC_young_D1_BC1257_N03	7.94483	9.36086	0.0214704
hHSC_young_D1_BC1258_N03	7.95127	7.51281	0.017712
hHSC_young_D1_BC1259_N04	6.72357	9.46214	0.0271636
hHSC_young_D1_BC1260_N03	6.6044	8.90375	0.0137037
hHSC_young_D1_BC1261_N05	-2.9507	2.10994	0.00531528
hHSC_young_D1_BC1262_N03	5.27214	11.1448	0.0286409
hHSC_young_D1_BC1263_N02	2.75912	7.59703	0.0193443
hHSC_young_D1_BC1264_N05	7.17567	9.98824	0.0240345
hHSC_young_D1_BC1265_N04	8.32998	8.12318	0.0136554
hHSC_young_D1_BC1266_N06	7.04489	5.21959	0.0229808
hHSC_young_D1_BC1267_N03	7.45105	6.08619	0.0221102
hHSC_young_D1_BC1268_N03	6.84236	7.91461	0.0174567
hHSC_young_D1_BC1269_N06	6.60529	4.68698	0.00702315
hHSC_young_D1_BC1270_N03	6.96976	12.9696	0.0253573
hHSC_young_D1_BC1271_N04	7.9657	9.75091	0.0146996
hHSC_young_D1_BC1272_N05	6.93822	8.23589	0.0225381
hHSC_young_D1_BC1273_N05	7.91265	8.84517	0.0177727
hHSC_young_D1_BC1274_N04	3.54962	11.1166	0.0116442
hHSC_young_D1_BC1275_N03	7.08868	8.21004	0.0209696
hHSC_young_D1_BC1276_N03	5.96014	4.35529	0.00995547
hHSC_young_D1_BC1277_N04	7.55971	8.8423	0.0253855
hHSC_young_D1_BC1278_N05	6.63814	5.0384	0.00766154
hHSC_young_D1_BC1279_N05	3.63067	11.2006	0.0267701
hHSC_young_D1_BC1280_N04	7.15129	6.40374	0.0225177
hHSC_young_D1_BC1281_N05	6.85292	8.2642	0.0172039
hHSC_young_D1_BC1282_N04	8.27135	7.58744	0.0183081
hHSC_young_D1_BC1283_N02	8.54677	9.88203	0.0283203
hHSC_young_D1_BC1284_N05	7.78771	10.8166	0.0115327
hHSC_young_D1_BC1285_N02	2.29133	9.98978	0.0174942
hHSC_young_D1_BC1286_N04	7.98682	10.3854	0.0271768
hHSC_young_D1_BC1287_N05	1.84281	10.8893	0.0211268
hHSC_young_D1_BC1288_N04	7.64796	8.87562	0.0218886
hHSC_young_D1_BC1289_N05	7.56271	7.88339	0.0309262
hHSC_young_D1_BC1290_N04	6.37918	7.04399	0.0087499
hHSC_young_D1_BC1291_N03	7.00972	8.96516	0.0167965
hHSC_young_D1_BC1292_N04	7.36725	7.55947	0.0236845
hHSC_young_D1_BC1293_N05	7.5164	7.52573	0.0137417
hHSC_young_D1_BC1294_N05	7.10313	7.92539	0.01954
hHSC_young_D1_BC1295_N04	6.30348	8.67135	0.0140787
hHSC_young_D1_BC1296_N04	6.84702	9.68261	0.0363711
hHSC_young_D1_BC1297_N05	7.28236	5.67962	0.0141146
hHSC_young_D1_BC1298_N02	6.99691	4.16839	0.0115925
hHSC_young_D1_BC1299_N05	7.65983	7.17098	0.0118999
hHSC_young_D1_BC1300_N02	0.955042	11.9074	0.0131167
hHSC_young_D1_BC1301_N04	6.21678	5.20264	0.00396629
hHSC_young_D1_BC1302_N05	7.71143	9.03784	0.0254773
hHSC_young_D1_BC1304_N05	2.51185	11.3619	0.0221265
hHSC_young_D1_BC1305_N03	7.58712	7.89602	0.0119843
hHSC_young_D1_BC1306_N04	7.75735	8.86538	0.0196858
hHSC_young_D1_BC1307_N05	7.50483	4.5041	0.0100823
hHSC_young_D1_BC1308_N03	3.54568	10.6039	0.0243792
hHSC_young_D1_BC1309_N02	3.6759	10.6585	0.0204665
hHSC_young_D1_BC1310_N05	7.20021	6.20703	0.0251999
hHSC_young_D1_BC1311_N04	7.26067	9.19695	0.0197335
hHSC_young_D1_BC1312_N05	7.42205	8.95871	0.0264865
hHSC_young_D1_BC1313_N03	6.60613	4.20833	0.0108169
hHSC_young_D1_BC1314_N05	4.49736	4.24454	0.0081355
hHSC_young_D1_BC1315_N04	2.79447	4.17832	0.0170849
hHSC_young_D1_BC1316_N04	7.19805	4.66965	0.0200585
hHSC_young_D1_BC1317_N04	7.84917	9.26422	0.0268989
hHSC_young_D1_BC1318_N03	8.07353	7.9204	0.0206546
hHSC_young_D1_BC1319_N05	-0.631703	-3.07002	0.0162875
hHSC_young_D1_BC1320_N04	5.13734	9.40138	0.018782
hHSC_young_D1_BC1321_N04	6.49348	4.84781	0.0112818
hHSC_young_D1_BC1322_N05	5.95267	4.24659	0.0147265
hHSC_young_D1_BC1323_N04	4.99778	8.76596	0.00687989
hHSC_young_D1_BC1324_N04	6.49717	4.27046	0.0153226
hHSC_young_D1_BC1325_N03	7.49469	10.3963	0.0229873
hHSC_young_D1_BC1326_N04	7.3639	6.6408	0.0197023
hHSC_young_D1_BC1327_N04	5.26504	4.88268	0.00963901
hHSC_young_D1_BC1328_N03	5.76148	7.60722	0.0194748
hHSC_young_D1_BC1329_N04	7.68945	9.06907	0.0209831
hHSC_young_D1_BC1330_N02	7.77316	12.2369	0.012676
hHSC_young_D1_BC1331_N04	8.30942	8.78996	0.0175746
hHSC_young_D1_BC1332_N04	6.61967	4.71899	0.0180513
hHSC_young_D1_BC1333_N05	7.99421	8.65155	0.0241208
hHSC_young_D1_BC1334_N05	8.45612	7.75253	0.00949827
hHSC_young_D1_BC1335_N03	8.13154	7.84857	0.0208515
hHSC_young_D1_BC1336_N04	7.89286	6.76508	0.0171942
hHSC_young_D1_BC1337_N01	7.635	8.14067	0.0199606
hHSC_young_D1_BC1338_N05	6.45117	5.05649	0.0232201
hHSC_young_D1_BC1339_N05	8.8033	8.02834	0.0219851
hHSC_young_D1_BC1340_N05	7.28579	9.21508	0.0216451
hHSC_young_D1_BC1341_N04	8.20751	9.28913	0.0151259
hHSC_young_D1_BC1342_N06	2.51387	7.03958	0.0174534
hHSC_young_D1_BC1343_N04	7.4797	7.00917	0.0125429
hHSC_young_D1_BC1344_N04	8.16678	8.95399	0.0241801
hHSC_young_D1_BC1345_N04	7.67385	8.09389	0.0196136
hHSC_young_D1_BC1346_N04	8.49429	9.37252	0.0256731
hHSC_young_D1_BC1347_N05	7.41535	9.12494	0.0194568
hHSC_young_D1_BC1348_N05	7.88913	8.99907	0.01509
hHSC_young_D1_BC1349_N05	4.08401	6.65417	0.0249706
hHSC_young_D1_BC1350_N04	14.6431	2.41871	0.0030173
hHSC_young_D1_BC1351_N05	6.21039	4.63263	0.0146831
hHSC_young_D1_BC1352_N01	7.62005	8.63272	0.0219616
hHSC_young_D1_BC1353_N05	7.57747	8.13603	0.020666
hHSC_young_D1_BC1354_N06	6.88479	7.83105	0.0206553
hHSC_young_D1_BC1355_N04	3.96304	10.4196	0.0237993
hHSC_young_D1_BC1356_N03	7.59352	8.5715	0.0171362
hHSC_young_D1_BC1357_N05	7.54268	8.08428	0.0244043
hHSC_young_D1_BC1358_N04	10.2932	5.30973	0.012243
hHSC_young_D1_BC1359_N02	7.73946	5.00003	0.00632622
hHSC_young_D1_BC1360_N05	4.8524	7.94711	0.0229493
hHSC_young_D1_BC1361_N05	2.6393	12.0658	0.0120988
hHSC_young_D1_BC1362_N05	5.80589	8.66794	0.0161922
hHSC_young_D1_BC1363_N02	5.60826	0.222585	0
hHSC_young_D1_BC1364_N04	6.87777	4.10162	0.0152634
hHSC_young_D1_BC1365_N05	6.30798	7.91124	0.0242785
hHSC_young_D1_BC1366_N02	2.93775	10.5372	0.0168251
hHSC_young_D1_BC1367_N02	5.41134	8.56887	0.0258578
hHSC_young_D1_BC1368_N05	7.48266	7.88674	0.0224274
hHSC_young_D1_BC1369_N05	6.47416	7.71755	0.0176341
hHSC_young_D1_BC1370_N02	7.07568	8.72616	0.0211028
hHSC_young_D1_BC1371_N04	7.0097	8.22208	0.0145861
hHSC_young_D1_BC1372_N05	6.16598	7.19299	0.0101511
hHSC_young_D1_BC1373_N04	8.61763	10.0203	0.0131573
hHSC_young_D1_BC1374_N03	6.71969	4.63258	0.0217675
hHSC_young_D1_BC1375_N03	7.6206	8.90386	0.027126
hHSC_young_D1_BC1376_N04	6.95003	8.543	0.0187348
hHSC_young_D1_BC1377_N05	7.87303	8.48711	0.0210509
hHSC_young_D1_BC1378_N03	6.8608	4.27284	0.00838104
hHSC_young_D1_BC1379_N02	7.68982	9.57049	0.0314978
hHSC_young_D1_BC1380_N02	7.59542	8.43043	0.0245937
hHSC_young_D1_BC1381_N03	3.75456	3.46098	0.00402917
hHSC_young_D1_BC1382_N02	7.5793	9.22538	0.0146437
hHSC_young_D1_BC1383_N01	4.25095	11.3145	0.0087105
hHSC_young_D1_BC1384_N04	6.90117	8.74081	0.0191299
hHSC_young_D1_BC1385_N02	9.5275	-13.7081	0.0543643
hHSC_young_D1_BC1386_N04	8.6062	9.84672	0.0164821
hHSC_young_D1_BC1387_N04	9.72148	5.49449	0.0151662
hHSC_young_D1_BC1388_N05	6.69321	7.75513	0.0193759
hHSC_young_D1_BC1389_N03	7.05943	8.42132	0.0395474
hHSC_young_D1_BC1390_N06	7.59029	9.02132	0.0287658
hHSC_young_D1_BC1391_N03	7.42377	8.66439	0.02995
hHSC_young_D1_BC1392_N04	14.209	1.86465	0.00186139
hHSC_young_D1_BC1393_N04	7.96474	8.54821	0.0240051
hHSC_young_D1_BC1394_N03	7.39511	10.5299	0.0331598
hHSC_young_D1_BC1395_N06	6.92319	7.72552	0.00718804
hHSC_young_D1_BC1396_N05	7.38189	9.12952	0.02508
hHSC_young_D1_BC1397_N04	8.18182	7.63506	0.0131786
hHSC_young_D1_BC1398_N05	7.10899	9.09843	0.0257608
hHSC_young_D1_BC1399_N04	6.9241	6.58306	0.0250324
hHSC_young_D1_BC1400_N04	7.311	8.62253	0.0327849
hHSC_young_D1_BC1401_N05	6.9533	7.7708	0.0123099
hHSC_young_D1_BC1402_N04	5.58592	4.63634	0.00933475
hHSC_young_D1_BC1403_N04	4.48462	9.99704	0.0276774
hHSC_young_D1_BC1404_N04	7.83744	10.2922	0.0283947
hHSC_young_D1_BC1405_N05	6.3566	9.00438	0.028143
hHSC_young_D1_BC1406_N04	6.97646	7.94059	0.0167373
hHSC_young_D1_BC1407_N04	7.47991	8.20607	0.0174318
hHSC_young_D1_BC1408_N04	7.74286	7.85345	0.0226251
hHSC_young_D1_BC1409_N03	7.53266	8.17377	0.0229527
hHSC_young_D1_BC1410_N04	7.3929	9.1675	0.0209033
hHSC_young_D1_BC1411_N03	15.007	2.04876	0
hHSC_young_D1_BC1412_N03	7.01619	9.70316	0.0182417
hHSC_young_D1_BC1413_N03	7.34307	8.4864	0.011141
hHSC_young_D1_BC1414_N05	6.44886	7.50025	0.0107977
hHSC_young_D1_BC1415_N04	5.95637	8.80269	0.020565
hHSC_young_D1_BC1416_N05	4.82641	5.55	0.0107703
hHSC_young_D1_BC1417_N02	6.92348	8.31229	0.00822593
hHSC_young_D1_BC1418_N03	13.7226	5.13218	0
hHSC_young_D1_BC1419_N05	5.32391	10.0035	0.0264706
hHSC_young_D1_BC1420_N04	5.14183	8.68244	0.0175535
hHSC_young_D1_BC1421_N05	8.6886	9.52291	0.022057
hHSC_young_D1_BC1422_N05	7.6713	9.33092	0.0147997
hHSC_young_D1_BC1423_N04	7.81879	8.45493	0.0136738
hHSC_young_D1_BC1424_N03	7.57364	8.0876	0.00846275
hHSC_young_D1_BC1425_N04	6.03464	4.86286	0.0104005
hHSC_young_D1_BC1426_N05	8.20515	9.88835	0.0126248
hHSC_young_D1_BC1427_N03	7.91548	6.32121	0.0228816
hHSC_young_D1_BC1428_N03	7.62443	6.96717	0.0158419
hHSC_young_D1_BC1429_N04	7.06847	3.07377	0.00545409
hHSC_young_D1_BC1430_N03	6.51636	4.24619	0.00848082
hHSC_young_D1_BC1431_N05	7.58004	5.62462	0.0188885
hHSC_young_D1_BC1432_N05	7.26053	7.84961	0.0120303
hHSC_young_D1_BC1433_N04	8.49005	8.13328	0.0115603
hHSC_young_D1_BC1434_N05	7.68823	9.35679	0.0177817
hHSC_young_D1_BC1435_N03	7.33749	9.88069	0.0275769
hHSC_young_D1_BC1436_N04	6.72928	4.79749	0.0174579
hHSC_young_D1_BC1437_N04	6.72686	10.2066	0.00236775
hHSC_young_D1_BC1438_N04	7.77876	8.01497	0.027409
hHSC_young_D1_BC1439_N03	8.20744	8.57795	0.0197735
hHSC_young_D1_BC1440_N05	6.81568	6.22003	0.00857779
hHSC_young_D1_BC1441_N03	7.64537	9.38426	0.031451
hHSC_young_D1_BC1442_N02	6.42814	4.72455	0.011451
hHSC_young_D1_BC1443_N04	7.13178	4.61346	0.00703988
hHSC_young_D1_BC1444_N04	7.07196	5.15916	0.0173089
hHSC_young_D1_BC1445_N04	8.12283	8.992	0.0195918
hHSC_young_D1_BC1446_N04	7.54294	7.98527	0.0335545
hHSC_young_D1_BC1447_N04	8.16356	7.97896	0.0149688
hHSC_young_D1_BC1448_N03	7.73985	7.93034	0.0224675
hHSC_young_D1_BC1449_N06	15.038	2.22003	0
hHSC_young_D1_BC1450_N03	6.08031	3.84843	0.00229933
hHSC_young_D1_BC1451_N04	8.01142	9.42078	0.0110456
hHSC_young_D1_BC1452_N06	3.15986	7.33233	0.0122097
hHSC_young_D1_BC1453_N03	7.46098	10.5538	0.0225154
hHSC_young_D1_BC1454_N04	8.76066	7.91378	0.0153437
hHSC_young_D1_BC1455_N05	6.00991	9.05902	0.0232873
hHSC_young_D1_BC1456_N03	6.39284	4.74608	0.00588145
hHSC_young_D1_BC1457_N02	4.49014	10.978	0.0241482
hHSC_young_D1_BC1458_N03	7.11292	9.01203	0.0209915
hHSC_young_D1_BC1459_N05	7.5225	8.27643	0.0207209
hHSC_young_D1_BC1460_N05	6.61199	9.08585	0.0153919
hHSC_young_D1_BC1461_N03	8.99672	10.9411	0.0144389
hHSC_young_D1_BC1462_N05	6.75195	4.38687	0.00921956
hHSC_young_D1_BC1463_N03	14.4019	2.37012	0.00549132
hHSC_young_D1_BC1464_N04	8.08627	10.673	0.0211392
hHSC_young_D1_BC1465_N04	7.3064	8.24784	0.01923
hHSC_young_D1_BC1466_N02	9.39726	10.9	0.0201165
hHSC_young_D1_BC1467_N04	7.91882	7.06379	0.0125859
hHSC_young_D1_BC1468_N05	7.90187	8.04653	0.025498
hHSC_young_D1_BC1469_N05	8.40286	8.5636	0.0221597
hHSC_young_D1_BC1470_N04	6.76506	8.4433	0.0141456
hHSC_young_D1_BC1471_N07	14.6043	2.06986	0.00694715
hHSC_young_D1_BC1472_N04	6.66218	4.28706	0.0162678
hHSC_young_D1_BC1473_N03	6.80665	5.07107	0.0304884
hHSC_young_D1_BC1474_N04	2.53007	4.73738	0.0235474
hHSC_young_D1_BC1475_N03	7.69176	8.50799	0.0330613
hHSC_young_D1_BC1476_N05	8.12501	7.87294	0.0179576
hHSC_young_D1_BC1477_N05	5.85919	5.08905	0.00274879
hHSC_young_D1_BC1478_N05	7.34727	8.45467	0.0208791
hHSC_young_D1_BC1479_N03	4.09202	4.89176	0.00927903
hHSC_young_D1_BC1480_N05	8.85289	6.91366	0.0192292
hHSC_young_D1_BC1481_N01	7.58329	10.358	0.0113279
hHSC_young_D1_BC1482_N03	6.77852	8.07894	0.0131577
hHSC_young_D1_BC1483_N05	8.13036	10.6977	0.0299049
hHSC_young_D1_BC1484_N05	7.56103	8.18497	0.0175038
hHSC_young_D1_BC1485_N04	7.12783	8.66102	0.0311163
hHSC_young_D1_BC1486_N05	7.49025	8.14266	0.0212216
hHSC_young_D1_BC1487_N04	6.25083	9.41535	0.0350527
hHSC_young_D1_BC1488_N04	7.8777	9.03641	0.0200116
hHSC_young_D1_BC1489_N03	6.87236	4.9732	0.00229933
hHSC_young_D1_BC1490_N04	8.62962	8.23404	0.0241004
hHSC_young_D1_BC1491_N04	7.35349	8.89503	0.0224528
hHSC_young_D1_BC1492_N03	6.39035	10.5707	0.027338
hHSC_young_D1_BC1493_N05	7.36531	4.96144	0.0260637
hHSC_young_D1_BC1494_N06	-2.6118	2.26309	0.0232368
hHSC_young_D1_BC1495_N05	0.441308	11.5378	0.0419913
hHSC_young_D1_BC1496_N05	7.194	8.63221	0.0230232
hHSC_young_D1_BC1497_N05	7.84072	8.88506	0.0240511
hHSC_young_D1_BC1498_N04	5.63673	9.82572	0.0174765
hHSC_young_D1_BC1499_N05	7.6357	8.77281	0.0235952
hHSC_young_D1_BC1500_N04	8.48606	9.67615	0.0195868
hHSC_young_D1_BC1501_N04	6.9245	8.61354	0.0250498
hHSC_young_D1_BC1502_N04	6.73644	4.54668	0.0202559
hHSC_young_D1_BC1503_N02	1.63867	3.54441	0.0282956
hHSC_young_D1_BC1504_N05	8.24014	8.49741	0.0335574
hHSC_young_D1_BC1505_N04	4.20918	7.31873	0.00527102
hHSC_young_D1_BC1506_N01	7.55859	10.5607	0.0227001
hHSC_young_D1_BC1507_N03	6.79344	3.97485	0.00868694
hHSC_young_D1_BC1508_N02	7.84643	5.71208	0.00823422
hHSC_young_D1_BC1509_N05	6.31841	7.8843	0.00828631
hHSC_young_D1_BC1510_N06	6.99486	8.04484	0.0239568
hHSC_young_D1_BC1511_N05	8.74928	10.8036	0.0196805
hHSC_young_D1_BC1512_N04	7.52349	8.70524	0.0241803
hHSC_young_D1_BC1513_N03	8.61025	7.62721	0.0181751
hHSC_young_D1_BC1514_N03	7.51159	5.6725	0.0118089
hHSC_young_D1_BC1515_N03	0.789804	3.29442	0.0104487
hHSC_young_D1_BC1516_N04	7.71749	8.45468	0.0284621
hHSC_young_D1_BC1517_N04	6.161	9.82504	0.0154306
hHSC_young_D1_BC1518_N02	7.04138	8.02014	0.0158831
hHSC_young_D1_BC1519_N04	6.58735	4.26821	0.014039
hHSC_young_D1_BC1520_N03	8.3124	5.46552	0.00709345
hHSC_young_D1_BC1521_N04	7.4121	5.71988	0.0111346
hHSC_young_D1_BC1522_N02	7.84623	11.514	0.0224636
hHSC_young_D1_BC1523_N04	7.42064	8.60018	0.0196142
hHSC_young_D1_BC1524_N02	7.80894	5.16805	0.00624561
hHSC_young_D1_BC1525_N05	7.19664	13.2091	0.0274311
hHSC_young_D1_BC1526_N02	4.33646	3.43837	0.0113345
hHSC_young_D1_BC1527_N02	6.09309	4.7087	0.0072944
hHSC_young_D1_BC1528_N04	7.89454	9.04312	0.00845562
hHSC_young_D1_BC1529_N04	7.51694	8.33936	0.0363574
hHSC_young_D1_BC1530_N03	7.55716	5.4226	0.00249632
hHSC_young_D1_BC1531_N05	7.56307	8.71462	0.0220491
hHSC_young_D1_BC1532_N05	7.12223	8.80837	0.0177356
hHSC_young_D1_BC1533_N05	6.49597	4.55691	0.0113719
hHSC_young_D1_BC1534_N05	7.45169	6.74839	0.0166253
hHSC_young_D1_BC1535_N04	8.29982	8.52268	0.0180351
hHSC_young_D1_BC1536_N06	6.22582	4.77169	0.00856563
hHSC_young_D1_BC1537_N05	7.07492	8.42149	0.0132759
hHSC_young_D1_BC1538_N04	6.50907	4.53858	0.0385935
hHSC_young_D1_BC1539_N05	9.49293	4.78349	0.0114092
hHSC_young_D1_BC1540_N05	5.7153	8.72676	0.0166392
hHSC_young_D1_BC1541_N05	7.48293	8.63588	0.0156105
hHSC_young_D1_BC1542_N02	7.21659	13.0617	0.0277921
hHSC_young_D1_BC1543_N05	7.50076	8.49764	0.0222057
hHSC_young_D1_BC1544_N02	8.45528	4.30832	0.00229933
hHSC_young_D1_BC1545_N03	8.6873	12.411	0.0213084
hHSC_young_D1_BC1546_N03	7.7151	5.73291	0.00725318
hHSC_young_D1_BC1547_N04	7.18726	8.02542	0.0147778
hHSC_young_D1_BC1548_N06	3.0793	4.3048	0.00451662
hHSC_young_D1_BC1549_N05	9.24239	-13.4474	0.0469334
hHSC_young_D1_BC1550_N05	7.46945	6.21111	0.0209504
hHSC_young_D1_BC1551_N05	7.62487	9.35962	0.0260695
hHSC_young_D1_BC1552_N07	15.5516	-0.140742	0
hHSC_young_D1_BC1553_N02	7.8319	5.95682	0.0225531
hHSC_young_D1_BC1554_N04	7.23889	7.4722	0.0142604
hHSC_young_D1_BC1555_N03	8.1142	6.33249	0.0126178
hHSC_young_D1_BC1556_N03	8.10341	13.38	0.0304615
hHSC_young_D1_BC1557_N03	7.51581	4.3887	0.0113156
hHSC_young_D1_BC1558_N02	6.82656	8.52148	0.00666303
hHSC_young_D1_BC1559_N02	7.08465	4.94351	0.00624561
hHSC_young_D1_BC1560_N02	7.26335	3.9977	0.0059845
hHSC_young_D1_BC1561_N03	6.6313	1.21674	0.00249632
hHSC_young_D1_BC1562_N05	8.93712	9.87263	0.0207844
hHSC_young_D1_BC1563_N04	9.53609	-4.25871	0
hHSC_young_D1_BC1564_N05	8.69161	9.34657	0.0429501
hHSC_young_D1_BC1565_N05	7.7173	8.22102	0.0233936
hHSC_young_D1_BC1566_N04	7.81947	5.95384	0.00725446
hHSC_young_D1_BC1567_N03	7.64914	5.58604	0.0226373
hHSC_young_D1_BC1568_N04	6.50075	8.92254	0.0218778
hHSC_young_D1_BC1569_N05	8.78672	9.63805	0.0216871
hHSC_young_D1_BC1570_N03	7.55022	4.81184	0.011387
hHSC_young_D1_BC1571_N04	14.6426	0.64829	0.0159329
hHSC_young_D1_BC1572_N03	7.43122	5.40807	0.00624561
hHSC_young_D1_BC1573_N05	7.69368	9.00227	0.0285177
hHSC_young_D1_BC1574_N05	7.00535	5.00121	0.0208352
hHSC_young_D1_BC1575_N06	6.35756	8.79694	0.0154081
hHSC_young_D1_BC1576_N05	7.64358	5.73495	0.00996623
hHSC_young_D1_BC1577_N04	1.52322	14.915	0.0390551
hHSC_young_D1_BC1578_N05	6.07416	6.90594	0.0101511
hHSC_young_D1_BC1579_N05	7.12028	8.13104	0.0246023
hHSC_young_D1_BC1580_N05	7.25113	8.12636	0.023298
hHSC_young_D1_BC1581_N04	7.62332	8.70296	0.01428
hHSC_young_D1_BC1582_N02	9.82598	10.0223	0.0178823
hHSC_young_D1_BC1583_N05	8.50461	9.50044	0.0191424
hHSC_young_D1_BC1584_N03	6.88344	4.82511	0.0131372
hHSC_young_D1_BC1585_N04	7.69415	8.24237	0.00589572
hHSC_young_D1_BC1586_N02	7.30041	7.58306	0.00990756
hHSC_young_D1_BC1587_N06	7.89356	9.25426	0.0239376
hHSC_young_D1_BC1588_N04	7.2468	7.68802	0
hHSC_young_D1_BC1589_N04	7.17579	8.53064	0.0197545
hHSC_young_D1_BC1590_N05	7.09225	5.28515	0.0242724
hHSC_young_D1_BC1591_N02	7.60336	4.86679	0.0030173
hHSC_young_D1_BC1592_N04	5.27651	9.11547	0.0174406
hHSC_young_D1_BC1593_N04	7.01635	7.2672	0.0194122
hHSC_young_D1_BC1594_N04	8.33758	8.03807	0.0196392
hHSC_young_D1_BC1595_N04	8.33234	10.4422	0.0263473
hHSC_young_D1_BC1596_N04	6.36763	5.03447	0
hHSC_young_D1_BC1597_N05	7.4952	8.24377	0.0314165
hHSC_young_D1_BC1598_N03	8.83847	11.5348	0.0274095
hHSC_young_D1_BC1599_N05	7.86674	8.57603	0.0268164
hHSC_young_D1_BC1600_N03	7.53677	8.08202	0.0140642
hHSC_young_D1_BC1601_N03	8.75488	-3.92866	0
hHSC_young_D1_BC1602_N05	7.81746	8.13941	0.0176707
hHSC_young_D1_BC1603_N05	7.36068	8.04624	0.00951619
hHSC_young_D1_BC1604_N05	7.79944	8.52459	0.0378919
hHSC_young_D1_BC1605_N05	7.06095	9.30803	0.0157271
hHSC_young_D1_BC1606_N05	5.70966	10.0255	0.0241122
hHSC_young_D1_BC1607_N04	6.91755	7.26164	0.0101643
hHSC_young_D1_BC1608_N03	7.11899	12.8581	0.0403592
hHSC_young_D1_BC1609_N04	7.4609	9.30064	0.0244939
hHSC_young_D1_BC1610_N05	7.8672	8.37265	0.0216233
hHSC_young_D1_BC1611_N02	6.62709	4.58697	0.0107757
hHSC_young_D1_BC1612_N05	7.62032	9.12306	0.0173851
hHSC_young_D1_BC1613_N04	3.41657	5.72311	0.0130976
hHSC_young_D1_BC1614_N02	6.35929	1.22597	0.00229933
hHSC_young_D1_BC1615_N03	9.13176	7.79502	0.0192326
hHSC_young_D1_BC1616_N04	6.70248	4.45353	0.0153381
hHSC_young_D1_BC1617_N04	8.39887	9.75881	0.0129505
hHSC_young_D1_BC1618_N04	5.20734	3.16501	0.00870367
hHSC_young_D1_BC1619_N05	6.87442	8.0365	0.0202726
hHSC_young_D1_BC1620_N04	7.21539	5.98653	0.0204074
hHSC_young_D1_BC1621_N04	7.66386	8.56827	0.0158118
hHSC_young_D1_BC1622_N05	5.8809	8.27687	0.0270303
hHSC_young_D1_BC1623_N02	7.13699	5.26296	0.0136378
hHSC_young_D1_BC1624_N04	3.35013	10.4359	0.0205894
hHSC_young_D1_BC1625_N04	7.42545	6.18283	0.0140953
hHSC_young_D1_BC1626_N06	3.97835	10.8797	0.0302136
hHSC_young_D1_BC1627_N02	6.82366	10.0336	0.017758
hHSC_young_D1_BC1628_N03	7.13499	13.1168	0.0440591
hHSC_young_D1_BC1629_N03	7.60755	5.49209	0.00874193
hHSC_young_D1_BC1630_N05	7.46672	8.82843	0.0140197
hHSC_young_D1_BC1631_N04	20.1502	-4.97219	0
hHSC_young_D1_BC1632_N04	6.31737	9.23233	0.0232855
hHSC_young_D1_BC1633_N04	8.6224	8.51647	0.0272596
hHSC_young_D1_BC1634_N05	3.23786	5.82907	0.0112704
hHSC_young_D1_BC1635_N04	7.48054	8.88257	0.018709
hHSC_young_D1_BC1636_N05	7.114	9.43722	0.0107574
hHSC_young_D1_BC1637_N03	4.93539	8.16122	0.0169573
hHSC_young_D1_BC1638_N03	5.41578	3.23047	0.00479169
hHSC_young_D1_BC1639_N02	7.56252	5.18826	0.00940931
hHSC_young_D1_BC1640_N04	6.37175	4.78805	0.00725651
hHSC_young_D1_BC1641_N04	7.50011	7.35403	0.00406091
hHSC_young_D1_BC1642_N04	13.6459	2.21693	0
hHSC_young_D1_BC1643_N02	7.11979	3.72695	0.00624561
hHSC_young_D1_BC1644_N05	8.46212	11.5017	0.0336513
hHSC_young_D1_BC1645_N05	6.92581	4.30461	0.0222391
hHSC_young_D1_BC1646_N04	7.83719	8.68747	0.0131951
hHSC_young_D1_BC1647_N04	12.8223	-0.0393888	0.0030173
hHSC_young_D1_BC1648_N06	7.39245	8.72171	0.014283
hHSC_young_D1_BC1649_N06	7.34929	8.84515	0.0160513
hHSC_young_D1_BC1650_N03	5.79907	9.01447	0.0261501
hHSC_young_D1_BC1651_N03	9.83449	6.75321	0.01693
hHSC_young_D1_BC1652_N05	6.91096	9.15512	0.0156228
hHSC_young_D1_BC1653_N06	8.35777	9.23351	0.0234505
hHSC_young_D1_BC1654_N05	7.24317	6.35982	0.0121706
hHSC_young_D1_BC1655_N05	6.01516	9.4458	0.0216188
hHSC_young_D1_BC1656_N05	7.8883	7.69337	0.00930448
hHSC_young_D1_BC1657_N04	7.87081	9.29106	0.0220137
hHSC_young_D1_BC1658_N02	7.50964	7.25862	0.0280459
hHSC_young_D1_BC1659_N06	7.03922	7.78303	0.0131746
hHSC_young_D1_BC1660_N02	7.81752	6.99223	0.0177697
hHSC_young_D1_BC1661_N02	8.43231	9.12548	0.00211977
hHSC_young_D1_BC1662_N04	7.3245	5.23714	0.00573416
hHSC_young_D1_BC1663_N07	6.80109	4.59794	0.00371141
hHSC_young_D1_BC1664_N03	6.79996	8.5484	0.0270661
hHSC_young_D1_BC1665_N04	7.57865	9.32835	0.0288817
hHSC_young_D1_BC1666_N05	7.07722	8.27446	0.0152978
hHSC_young_D1_BC1667_N06	7.07567	8.0955	0.0127039
hHSC_young_D1_BC1668_N03	7.74761	5.65589	0.0224054
hHSC_young_D1_BC1669_N06	6.04731	8.43541	0.0194593
hHSC_young_D1_BC1670_N05	7.93596	9.67907	0.0168014
hHSC_young_D1_BC1671_N04	6.72447	1.01881	0
hHSC_young_D1_BC1672_N05	6.13238	6.19487	0.00483735
hHSC_young_D1_BC1673_N05	7.35834	6.78638	0.0201824
hHSC_young_D1_BC1674_N04	3.43168	3.25434	0.0142936
hHSC_young_D1_BC1675_N05	7.26604	9.04623	0.0118689
hHSC_young_D1_BC1676_N05	6.32824	8.53312	0.025802
hHSC_young_D1_BC1677_N02	6.47079	3.87464	0.0258528
hHSC_young_D1_BC1678_N05	7.28599	8.04056	0.00665778
hHSC_young_D1_BC1679_N05	7.10041	9.1199	0.014775
hHSC_young_D1_BC1680_N05	6.98799	7.77397	0.0170175
hHSC_young_D1_BC1681_N01	12.8489	1.6138	0.00335054
hHSC_young_D1_BC1682_N05	6.93792	4.83724	0.0078881
hHSC_young_D1_BC1683_N05	12.137	3.14505	0.0030173
hHSC_young_D1_BC1684_N03	8.01375	5.34798	0.0171045
hHSC_young_D1_BC1685_N06	6.72424	4.12378	0.0183696
hHSC_young_D1_BC1686_N05	7.62639	8.03359	0.0101546
hHSC_young_D1_BC1687_N05	7.83619	8.96084	0.0224129
hHSC_young_D1_BC1688_N06	9.60675	5.42208	0.0035897
hHSC_young_D1_BC1689_N03	7.66441	8.22022	0.00586635
hHSC_young_D1_BC1690_N03	6.79456	0.907556	0.00874193
hHSC_young_D1_BC1691_N04	7.06528	7.57469	0.0184175
hHSC_young_D1_BC1692_N11	7.47245	9.07239	0.0261127
hHSC_young_D1_BC1693_N05	14.3881	2.56659	0.00340772
hHSC_young_D1_BC1694_N05	7.29839	9.05121	0.021178
hHSC_young_D1_BC1695_N02	6.4622	8.76215	0.0282789
hHSC_young_D1_BC1696_N08	7.55368	9.08679	0.0245261
hHSC_young_D1_BC1697_N04	6.98606	7.64724	0.00994114
hHSC_young_D1_BC1698_N04	8.2441	4.39135	0
hHSC_young_D1_BC1699_N05	8.08159	7.73437	0.0140397
hHSC_young_D1_BC1700_N04	7.53495	7.62386	0.0186673
hHSC_young_D1_BC1701_N09	7.67895	8.53649	0.0171205
hHSC_young_D1_BC1702_N05	7.02037	5.33999	0.0148256
hHSC_young_D1_BC1703_N06	7.95471	6.97194	0.0182797
hHSC_young_D1_BC1704_N05	13.3739	1.58282	0.0188693
hHSC_young_D1_BC1705_N03	9.08806	6.03453	0.00860125
hHSC_young_D1_BC1706_N05	7.77916	7.41867	0.0244841
hHSC_young_D1_BC1707_N04	8.10929	5.6544	0.0190055
hHSC_young_D1_BC1708_N03	6.51149	4.91316	0
hHSC_young_D1_BC1709_N05	15.0018	1.49825	0.00541644
hHSC_young_D1_BC1710_N04	7.10362	8.19602	0.0183325
hHSC_young_D1_BC1711_N06	7.32787	8.55619	0.0203663
hHSC_young_D1_BC1712_N05	9.36863	10.6218	0.0279944
hHSC_young_D1_BC1713_N03	6.10482	0.637195	0.00874193
hHSC_young_D1_BC1714_N06	6.83415	4.63217	0.0132375
hHSC_young_D1_BC1715_N06	7.70878	9.35633	0.0219573
hHSC_young_D1_BC1716_N04	6.97938	0.629671	0
hHSC_young_D1_BC1717_N06	6.45	8.57507	0.0107631
hHSC_young_D1_BC1718_N06	3.47513	3.0235	0.0107562
hHSC_young_D1_BC1719_N05	15.2389	1.87089	0
hHSC_young_D1_BC1720_N05	7.60321	8.9452	0.0160018
hHSC_young_D1_BC1721_N04	7.11535	5.75966	0.0064715
hHSC_young_D1_BC1722_N05	6.85395	8.69296	0.0178231
hHSC_young_D1_BC1723_N04	7.425	7.63471	0.0300268
hHSC_young_D1_BC1724_N04	6.93817	5.46553	0.0148373
hHSC_young_D1_BC1725_N04	7.90618	6.18056	0.0142982
hHSC_young_D1_BC1726_N03	6.92951	6.2398	0.0203687
hHSC_young_D1_BC1727_N04	7.6965	10.468	0.0163107
hHSC_young_D1_BC1728_N04	8.64295	9.92063	0.0166334
hHSC_young_D1_BC1729_N02	3.09793	10.9523	0.0253038
hHSC_young_D1_BC1730_N03	6.456	3.41438	0.0199126
hHSC_young_D1_BC1731_N05	6.20021	5.82822	0.00869283
hHSC_young_D1_BC1732_N03	7.28042	4.57417	0.0078881
hHSC_young_D1_BC1733_N01	6.23555	10.0161	0.0180463
hHSC_young_D1_BC1734_N04	7.91456	7.91719	0.0202011
hHSC_young_D1_BC1735_N05	6.81238	4.39582	0.00840725
hHSC_young_D1_BC1736_N04	6.94549	4.63996	0.0118573
hHSC_young_D1_BC1737_N03	6.86911	7.51198	0.00986839
hHSC_young_D1_BC1738_N03	8.21054	10.2772	0.0240798
hHSC_young_D1_BC1739_N05	7.51463	8.68621	0.0261767
hHSC_young_D1_BC1740_N04	6.95249	5.89993	0.00415971
hHSC_young_D1_BC1741_N02	5.18033	6.11274	0.0169804
hHSC_young_D1_BC1742_N01	8.74112	10.9159	0.0181853
hHSC_young_D1_BC1743_N04	6.63682	4.94762	0.012603
hHSC_young_D1_BC1744_N04	7.21252	6.98147	0.00975744
hHSC_young_D1_BC1745_N04	7.97175	7.32021	0.0106795
hHSC_young_D1_BC1746_N06	5.65862	4.42773	0.00801451
hHSC_young_D1_BC1747_N04	-0.609154	7.93759	0.0185642
hHSC_young_D1_BC1748_N06	7.48428	9.4629	0.0122012
hHSC_young_D1_BC1749_N06	7.37812	6.29307	0.0144972
hHSC_young_D1_BC1750_N06	7.18427	11.6076	0.00796747
hHSC_young_D1_BC1751_N05	7.07082	3.73087	0.00848082
hHSC_young_D1_BC1752_N04	7.78794	5.7449	0.0266845
hHSC_young_D1_BC1753_N04	7.87657	6.27985	0.0178514
hHSC_young_D1_BC1754_N05	7.02114	5.01989	0.00988925
hHSC_young_D1_BC1755_N04	7.26108	6.79515	0.0157048
hHSC_young_D1_BC1756_N03	5.83057	8.42337	0.0185359
hHSC_young_D1_BC1757_N05	6.69982	7.57899	0.00845235
hHSC_young_D1_BC1758_N06	6.33825	4.76908	0.00438161
hHSC_young_D1_BC1759_N05	0.0607017	1.4473	0.0296868
hHSC_young_D1_BC1760_N04	8.20027	9.03093	0.0103383
hHSC_young_D1_BC1761_N03	6.4923	-0.462312	0.00368517
hHSC_young_D1_BC1762_N06	7.63283	7.67917	0.024247
hHSC_young_D1_BC1763_N05	7.65043	5.61616	0.00538494
hHSC_young_D1_BC1764_N05	8.37584	9.54132	0.0175022
hHSC_young_D1_BC1765_N05	7.50806	9.40935	0.0430705
hHSC_young_D1_BC1766_N04	6.38127	0.998976	0.00624561
hHSC_young_D1_BC1767_N03	7.06292	12.9324	0.0258454
hHSC_young_D1_BC1768_N05	7.19748	8.11336	0.0148594
hHSC_young_D1_BC1769_N06	7.93698	9.34174	0.0111967
hHSC_young_D1_BC1770_N04	6.82607	7.86658	0.0263218
hHSC_young_D1_BC1771_N05	7.51611	6.39135	0.0190009
hHSC_young_D1_BC1772_N06	8.17075	5.05235	0.00712298
hHSC_young_D1_BC1773_N05	8.76175	7.58867	0.0130507
hHSC_young_D1_BC1774_N06	6.24254	6.04683	0.00820288
hHSC_young_D1_BC1775_N04	7.67763	5.459	0.0100755
hHSC_young_D1_BC1776_N03	7.56731	8.92984	0.0140171
hHSC_young_D1_BC1777_N05	8.05484	6.58559	0.00545943
hHSC_young_D1_BC1778_N04	10.6542	-5.00804	0
hHSC_young_D1_BC1779_N03	13.4424	3.02341	0.00711993
hHSC_young_D1_BC1780_N04	5.90133	0.29008	0.0019878
hHSC_young_D1_BC1781_N06	7.58566	6.97166	0.0116789
hHSC_young_D1_BC1782_N05	2.96829	5.84153	0.00882682
hHSC_young_D1_BC1783_N05	7.36816	5.44814	0.0169932
hHSC_young_D1_BC1784_N04	6.96378	9.29553	0.0116352
hHSC_young_D1_BC1785_N06	5.93878	7.14164	0.0143266
hHSC_young_D1_BC1786_N05	5.78473	6.61053	0.00909396
hHSC_young_D1_BC1787_N06	7.10015	6.76393	0.0161059
hHSC_young_D1_BC1788_N03	7.44081	3.66034	0.00624561
hHSC_young_D1_BC1789_N05	11.6975	4.4544	0.00711324
hHSC_young_D1_BC1790_N05	6.11327	7.0031	0.00905575
hHSC_young_D1_BC1791_N05	6.52446	4.73877	0.0078881
hHSC_young_D1_BC1792_N05	6.67632	5.21503	0.0236271
hHSC_young_D1_BC1793_N06	5.995	4.87307	0.0101296
hHSC_young_D1_BC1794_N02	7.88387	7.75632	0.0211258
hHSC_young_D1_BC1795_N03	7.00635	3.41171	0.00624561
hHSC_young_D1_BC1796_N05	5.52964	6.07188	0.00545409
hHSC_young_D1_BC1797_N04	6.83177	-0.293085	0.00615531
hHSC_young_D1_BC1798_N03	2.52011	9.3657	0.023399
hHSC_young_D1_BC1799_N05	6.77057	1.48642	0
hHSC_young_D1_BC1800_N07	5.12757	4.2035	0.0134499
hHSC_young_D1_BC1801_N04	7.02466	1.83736	0.0089025
hHSC_young_D1_BC1802_N05	7.09872	5.14315	0.0188381
hHSC_young_D1_BC1803_N06	8.7957	8.05095	0.0127952
hHSC_young_D1_BC1804_N05	9.46496	11.4917	0.0262322
hHSC_young_D1_BC1805_N05	7.02872	8.3174	0.0144287
hHSC_young_D1_BC1806_N04	7.76317	5.48452	0.0100755
hHSC_young_D1_BC1807_N06	7.31384	6.41404	0.0220532
hHSC_young_D1_BC1808_N05	5.8203	0.938364	0.00725166
hHSC_young_D1_BC1809_N04	7.42488	5.78301	0.01491
hHSC_young_D1_BC1810_N04	6.51087	4.20426	0.0133292
hHSC_young_D1_BC1811_N04	9.88094	3.28036	0.00355504
hHSC_young_D1_BC1812_N06	5.90789	7.80969	0.0139136
hHSC_young_D1_BC1813_N04	6.38762	7.55061	0.0128713
hHSC_young_D1_BC1814_N02	7.30275	4.69159	0.00624561
hHSC_young_D1_BC1815_N01	6.96322	5.15345	0.0286597
hHSC_young_D1_BC1816_N06	6.4488	6.34783	0.00403679
hHSC_young_D1_BC1817_N03	4.7216	2.93302	0.00913666
hHSC_young_D1_BC1818_N05	7.42026	7.15781	0.0222843
hHSC_young_D1_BC1819_N04	4.97881	7.68663	0.0105467
hHSC_young_D1_BC1820_N07	7.08856	1.08077	0.00647305
hHSC_young_D1_BC1821_N04	3.99118	-2.98968	0
hHSC_young_D1_BC1822_N06	8.32679	6.31339	0.00619103
hHSC_young_D1_BC1823_N03	7.47055	4.25966	0.00624561
hHSC_young_D1_BC1824_N05	6.63778	6.70576	0.0105504
hHSC_young_D1_BC1825_N07	7.23175	5.8055	0.0221323
hHSC_young_D1_BC1826_N05	7.41687	5.39575	0.00624561
hHSC_young_D1_BC1827_N05	6.22846	0.574627	0
hHSC_young_D1_BC1828_N06	8.41775	10.4914	0.0306014
hHSC_young_D1_BC1829_N06	8.9123	4.99037	0.00640546
hHSC_young_D1_BC1830_N04	6.68354	4.35581	0.0215088
hHSC_young_D1_BC1831_N05	5.22248	4.44343	0.0056368
hHSC_young_D1_BC1832_N02	7.0478	5.21523	0.00659562
hHSC_young_D1_BC1833_N07	7.24009	9.99503	0.0320445
hHSC_young_D1_BC1834_N02	7.412	5.83509	0.00247549
hHSC_young_D1_BC1835_N04	7.44324	4.35707	0.00805251
hHSC_young_D1_BC1836_N07	7.07067	4.81831	0.021275
hHSC_young_D1_BC1837_N05	7.56066	7.65884	0.0155546
hHSC_young_D1_BC1838_N04	7.92876	5.60393	0.0125356
hHSC_young_D1_BC1839_N05	7.44156	8.68728	0.0194087
hHSC_young_D1_BC1840_N07	7.19302	6.04546	0.0229973
hHSC_young_D1_BC1841_N03	7.03732	7.46607	0.00376899
hHSC_young_D1_BC1842_N04	7.81123	9.02401	0.0201671
hHSC_young_D1_BC1843_N04	8.85318	5.63326	0.0163073
hHSC_young_D1_BC1844_N03	6.02815	0.5395	0.0059845
hHSC_young_D1_BC1845_N01	5.14545	4.90328	0
hHSC_young_D1_BC1846_N02	6.82696	1.70835	0.00343483
hHSC_young_D1_BC1847_N07	6.33271	4.81378	0.00383672
hHSC_young_D1_BC1848_N05	8.60769	7.68737	0.0251312
hHSC_young_D1_BC1849_N04	12.9629	0.563583	0
hHSC_young_D1_BC1850_N05	7.26673	5.28302	0.0030173
hHSC_young_D1_BC1851_N04	9.19054	11.3333	0.0125398
hHSC_young_D1_BC1852_N05	7.27472	5.75737	0.0168689
hHSC_young_D1_BC1853_N07	7.19292	7.44379	0.0105172
hHSC_young_D1_BC1854_N05	7.64962	5.30649	0.00926291
hHSC_young_D1_BC1855_N07	8.39046	5.35089	0.0030173
hHSC_young_D1_BC1856_N05	7.16618	4.23601	0.0151779
hHSC_young_D1_BC1857_N05	-0.94368	-2.36445	0.00983795
hHSC_young_D1_BC1858_N05	7.87422	8.38111	0.0131491
hHSC_young_D1_BC1859_N05	2.55171	2.98235	0.00608392
hHSC_young_D1_BC1860_N04	12.3288	-0.243672	0.00624561
hHSC_young_D1_BC1861_N03	6.61409	14.9053	0.0444393
hHSC_young_D1_BC1862_N04	8.60925	4.85596	0.00921484
hHSC_young_D1_BC1863_N05	7.53534	6.65216	0.0167687
hHSC_young_D1_BC1864_N05	7.98341	6.52542	0.0123781
hHSC_young_D1_BC1865_N04	3.79478	3.45521	0.00643736
hHSC_young_D1_BC1866_N05	5.25024	5.01218	0.0204712
hHSC_young_D1_BC1867_N04	-0.356623	12.7892	0.029788
hHSC_young_D1_BC1868_N02	6.90149	5.51628	0.0030173
hHSC_young_D1_BC1869_N06	6.13665	4.44419	0.014741
hHSC_young_D1_BC1870_N04	7.65887	5.59546	0.00992818
hHSC_young_D1_BC1871_N05	1.76149	2.73389	0.00925635
hHSC_young_D1_BC1872_N04	8.1685	7.99185	0.0171339
hHSC_young_D1_BC1873_N04	8.28102	5.28968	0.0226907
hHSC_young_D1_BC1874_N01	6.70585	5.29999	0.0140699
hHSC_young_D1_BC1875_N01	1.64633	9.27021	0.0272202
hHSC_young_D1_BC1877_N04	5.15054	2.46917	0.0103068
hHSC_young_D1_BC1878_N07	7.86923	8.58825	0
hHSC_young_D1_BC1879_N04	8.91348	8.23253	0.0276189
hHSC_young_D1_BC1880_N04	6.47393	4.05929	0.0215884
hHSC_young_D1_BC1881_N04	8.28182	5.15808	0.0225299
hHSC_young_D1_BC1882_N04	14.8924	2.03737	0.00553783
hHSC_young_D1_BC1883_N05	8.00685	5.20907	0.0130928
hHSC_young_D1_BC1884_N06	6.17146	5.50623	0.00545409
hHSC_young_D1_BC1885_N04	6.93073	6.63351	0.0168889
hHSC_young_D1_BC1886_N05	8.30905	6.39062	0.0215485
hHSC_young_D1_BC1887_N01	11.8586	4.13557	0.01182
hHSC_young_D1_BC1888_N04	9.64624	10.6472	0.0256839
hHSC_young_D1_BC1889_N07	7.23236	6.96776	0.0176736
hHSC_young_D1_BC1890_N03	6.02776	3.83686	0.0270034
hHSC_young_D1_BC1891_N03	8.98807	5.48866	0.0122159
hHSC_young_D1_BC1892_N04	7.16003	3.79508	0.00513188
hHSC_young_D1_BC1893_N04	5.43441	8.50663	0.0237023
hHSC_young_D1_BC1894_N04	6.67955	4.17199	0.0147482
hHSC_young_D1_BC1895_N04	9.86227	-4.07425	0.00678701
hHSC_young_D1_BC1897_N04	5.9915	2.84329	0.00624561
hHSC_young_D1_BC1898_N08	8.77434	9.99942	0.0327385
hHSC_young_D1_BC1899_N01	6.85743	4.90484	0
hHSC_young_D1_BC1900_N04	6.5517	7.49433	0.01036
hHSC_young_D1_BC1901_N03	7.58073	6.51632	0.0200092
hHSC_young_D1_BC1902_N04	6.70264	-0.767707	0.00624561
hHSC_young_D1_BC1903_N02	7.18291	5.79811	0.0166259
hHSC_young_D1_BC1904_N04	5.14599	6.91262	0.0128525
hHSC_young_D1_BC1905_N05	6.37714	0.550087	0
hHSC_young_D1_BC1906_N02	10.6414	-5.087	0
hHSC_young_D1_BC1907_N07	7.41181	6.0533	0.0100755
hHSC_young_D1_BC1908_N04	6.84546	4.37783	0.0248447
hHSC_young_D1_BC1909_N05	15.5242	-0.78173	0.00186139
hHSC_young_D1_BC1910_N03	7.13526	-9.1197	0.00627549
hHSC_young_D1_BC1911_N05	6.30628	3.90439	0.00624561
hHSC_young_D1_BC1912_N07	7.32478	5.33355	0.00410568
hHSC_young_D1_BC1913_N04	8.8146	4.76139	0.0138111
hHSC_young_D1_BC1914_N03	9.25852	12.7887	0.0157565
hHSC_young_D1_BC1915_N05	6.83457	5.81054	0.0192016
hHSC_young_D1_BC1916_N02	5.0373	5.53529	0.0059278
hHSC_young_D1_BC1917_N03	14.2063	-2.76168	0.002918
hHSC_young_D1_BC1918_N03	2.80538	-2.40722	0
hHSC_young_D1_BC1919_N05	7.042	5.53667	0.0114607
hHSC_young_D1_BC1920_N02	7.23163	5.65978	0.0160893
hHSC_young_D1_BC1921_N06	8.9728	10.8439	0.0369068
hHSC_young_D1_BC1922_N06	6.27903	3.84675	0.00173804
hHSC_young_D1_BC1923_N05	7.03632	9.62649	0.0225657
hHSC_young_D1_BC1924_N07	6.61308	7.71814	0.0069117
hHSC_young_D1_BC1925_N07	9.43492	5.37432	0.0139538
hHSC_young_D1_BC1926_N05	6.80715	5.38045	0.020507
hHSC_young_D1_BC1927_N04	7.34727	8.0405	0.0153227
hHSC_young_D1_BC1928_N04	8.08774	4.15503	0.00946237
hHSC_young_D1_BC1929_N02	7.64584	5.2843	0.0100823
hHSC_young_D1_BC1930_N06	9.69614	10.0482	0.022026
hHSC_young_D1_BC1931_N05	7.96169	9.49678	0.0233026
hHSC_young_D1_BC1932_N04	6.00428	3.39548	0.0230994
hHSC_young_D1_BC1933_N03	6.55105	0.776696	0
hHSC_young_D1_BC1934_N05	6.88417	7.58943	0.00700154
hHSC_young_D1_BC1935_N06	7.42342	8.49945	0.0247818
hHSC_young_D1_BC1936_N02	8.69727	13.0109	0.0231906
hHSC_young_D1_BC1937_N02	8.57408	4.52956	0.00615531
hHSC_young_D1_BC1938_N06	7.85902	3.76346	0
hHSC_young_D1_BC1939_N06	7.15479	5.51715	0.0352471
hHSC_young_D1_BC1940_N04	6.49146	6.64619	0.00845271
hHSC_young_D1_BC1941_N03	8.96128	10.4096	0.0421618
hHSC_young_D1_BC1942_N04	8.0096	5.21108	0.0068472
hHSC_young_D1_BC1943_N03	7.84786	6.1659	0.0167062
hHSC_young_D1_BC1944_N05	6.34233	2.98204	0.0116997
hHSC_young_D1_BC1945_N05	7.57332	2.71175	0
hHSC_young_D1_BC1946_N06	8.34902	7.69353	0.0194689
hHSC_young_D1_BC1947_N05	7.40556	5.65027	0.0178305
hHSC_young_D1_BC1948_N06	8.13389	5.73664	0.0188239
hHSC_young_D1_BC1949_N02	15.0235	0.550346	0
hHSC_young_D1_BC1950_N04	7.61566	5.10898	0.00624561
hHSC_young_D1_BC1951_N04	7.23694	7.5129	0.00990263
hHSC_young_D1_BC1952_N06	7.35891	6.36683	0.0166327
hHSC_young_D1_BC1953_N05	7.57527	6.65277	0.00931748
hHSC_young_D1_BC1954_N05	8.34976	4.63588	0.00511156
hHSC_young_D1_BC1955_N01	0.605692	12.1672	0.0257893
hHSC_young_D1_BC1956_N06	5.90912	0.934884	0.00624561
hHSC_young_D1_BC1957_N04	7.97029	9.47087	0.0158546
hHSC_young_D1_BC1958_N02	6.32436	4.13324	0.00600445
hHSC_young_D1_BC1959_N06	5.17395	5.60994	0.0223336
hHSC_young_D1_BC1960_N02	11.3195	-4.59527	0
hHSC_young_D1_BC1961_N06	7.51226	5.78243	0.0255089
hHSC_young_D1_BC1962_N06	5.72552	-0.331153	0.0059845
hHSC_young_D1_BC1963_N03	5.64323	5.90372	0.0418781
hHSC_young_D1_BC1964_N02	7.72444	5.35081	0.00241215
hHSC_young_D1_BC1965_N05	6.44219	1.05622	0
hHSC_young_D1_BC1966_N06	9.42545	5.04488	0.00887171
hHSC_young_D1_BC1967_N07	7.46596	5.36679	0.0151965
hHSC_young_D1_BC1968_N05	4.92407	2.44427	0.00173072
hHSC_young_D1_BC1969_N06	9.75769	10.2609	0.0144815
hHSC_young_D1_BC1970_N02	6.20978	0.0712279	0
hHSC_young_D1_BC1971_N06	8.73804	5.23031	0.0180843
hHSC_young_D1_BC1972_N04	5.26988	7.16573	0.019129
hHSC_young_D1_BC1973_N04	4.01396	6.91481	0.00788146
hHSC_young_D1_BC1974_N05	6.3122	3.11236	0.0230994
hHSC_young_D1_BC1975_N04	3.05119	8.18049	0.0142679
hHSC_young_D1_BC1976_N02	7.49755	5.59239	0.0100823
hHSC_young_D1_BC1977_N06	7.13162	5.75608	0.0124945
hHSC_young_D1_BC1978_N05	6.1514	3.79646	0.00465971
hHSC_young_D1_BC1979_N02	2.2215	-4.45337	0.00309472
hHSC_young_D1_BC1980_N06	7.11099	5.91952	0.0141801
hHSC_young_D1_BC1981_N05	6.66237	5.99446	0.00383672
hHSC_young_D1_BC1982_N03	-0.395275	-4.97253	0.00624561
hHSC_young_D1_BC1983_N03	7.27097	3.26593	0.0261149
hHSC_young_D1_BC1984_N01	9.17077	10.4282	0.0146369
hHSC_young_D1_BC1985_N03	5.79638	2.16645	0.0279008
hHSC_young_D1_BC1986_N05	6.33503	1.1068	0.00368517
hHSC_young_D1_BC1987_N03	6.14206	6.15082	0.0221884
hHSC_young_D1_BC1988_N03	6.77139	0.936738	0.00678701
hHSC_young_D1_BC1989_N03	7.01526	5.05944	0.0100823
hHSC_young_D1_BC1990_N04	7.36479	5.23357	0.0151965
hHSC_young_D1_BC1991_N04	9.69001	11.7257	0.0083262
hHSC_young_D1_BC1992_N07	8.9286	9.91271	0.0237977
hHSC_young_D1_BC1993_N01	4.28546	-0.392865	0.00367182
hHSC_young_D1_BC1994_N05	6.98524	2.98083	0.00624561
hHSC_young_D1_BC1995_N02	8.64466	11.2258	0.0384192
hHSC_young_D1_BC1996_N04	6.17295	0.363394	0
hHSC_young_D1_BC1997_N05	3.21617	5.98172	0.0245255
hHSC_young_D1_BC1998_N04	8.09436	4.26822	0.00624561
hHSC_young_D1_BC1999_N02	5.87063	3.81148	0.00958889
hHSC_young_D1_BC2000_N03	6.29647	1.09456	0.00624561
hHSC_young_D1_BC2001_N03	6.69846	4.81813	0.00926291
hHSC_young_D1_BC2002_N05	8.43955	4.38429	0.0100306
hHSC_young_D1_BC2003_N03	2.87392	7.57108	0.0311668
hHSC_young_D1_BC2005_N01	-0.7352	-2.38106	0.0212524
hHSC_young_D1_BC2006_N02	4.3685	0.430039	0
hHSC_young_D1_BC2007_N05	7.02227	1.35168	0.002918
hHSC_young_D1_BC2008_N03	6.47545	0.959185	0
hHSC_young_D1_BC2009_N07	9.30342	11.1434	0.0223291
hHSC_young_D1_BC2010_N04	7.24691	4.20538	0.0115652
hHSC_young_D1_BC2011_N05	11.2148	-3.92982	0
hHSC_young_D1_BC2012_N02	6.55759	5.67274	0.00258917
[truncated: 7,975 more rows]

## Sheet: Supplementary Fig. 4a
Supplementary Figure 4a
	Fold Enrichment
Distance from TSS (bp)	Low quality	Low quality + AtacWorks
-2000	0.987338	0.981912
-1999	0.987539	0.981638
-1998	0.986853	0.981521
-1997	0.987246	0.982488
-1996	0.987288	0.982302
-1995	0.987824	0.982097
-1994	0.988092	0.982947
-1993	0.987456	0.982918
-1992	0.987204	0.983152
-1991	0.988251	0.982185
-1990	0.988101	0.983152
-1989	0.988595	0.983612
-1988	0.988587	0.982977
-1987	0.988494	0.983612
-1986	0.989064	0.983944
-1985	0.989123	0.984218
-1984	0.988821	0.984911
-1983	0.988302	0.983866
-1982	0.987699	0.983885
-1981	0.987581	0.984257
-1980	0.987481	0.983817
-1979	0.987347	0.983485
-1978	0.988553	0.985019
-1977	0.988335	0.985126
-1976	0.988176	0.985615
-1975	0.987439	0.984677
-1974	0.987573	0.985009
-1973	0.98738	0.985048
-1972	0.987322	0.986201
-1971	0.986752	0.985459
-1970	0.986744	0.986455
-1969	0.986107	0.986797
-1968	0.986719	0.986827
-1967	0.987322	0.985507
-1966	0.986417	0.986455
-1965	0.987213	0.987129
-1964	0.98769	0.987188
-1963	0.987531	0.987042
-1962	0.987933	0.987423
-1961	0.988151	0.987608
-1960	0.989005	0.988361
-1959	0.988796	0.987853
-1958	0.988478	0.988556
-1957	0.988561	0.988615
-1956	0.988922	0.988918
-1955	0.989458	0.988595
-1954	0.989089	0.988468
-1953	0.989039	0.989113
-1952	0.989567	0.990335
-1951	0.989399	0.989934
-1950	0.989031	0.989338
-1949	0.989022	0.990295
-1948	0.987975	0.989611
-1947	0.989575	0.989465
-1946	0.988888	0.990452
-1945	0.988804	0.990413
-1944	0.989106	0.990843
-1943	0.989768	0.991292
-1942	0.989826	0.991263
-1941	0.989759	0.992279
-1940	0.989835	0.991976
-1939	0.989692	0.991849
-1938	0.991275	0.992729
-1937	0.991527	0.992465
-1936	0.991594	0.992875
-1935	0.991703	0.993207
-1934	0.992775	0.993393
-1933	0.992901	0.993901
-1932	0.993789	0.994136
-1931	0.993881	0.993471
-1930	0.993512	0.994214
-1929	0.993286	0.994399
-1928	0.993412	0.994595
-1927	0.992792	0.994448
-1926	0.992691	0.994566
-1925	0.992674	0.994683
-1924	0.992348	0.995885
-1923	0.992473	0.994126
-1922	0.9927	0.995152
-1921	0.993311	0.995298
-1920	0.993202	0.995728
-1919	0.99275	0.996061
-1918	0.992716	0.996295
-1917	0.992859	0.996842
-1916	0.993537	0.997272
-1915	0.994593	0.996383
-1914	0.994057	0.996608
-1913	0.994827	0.996979
-1912	0.99605	0.997184
-1911	0.994961	0.997976
-1910	0.995229	0.997966
-1909	0.996159	0.998288
-1908	0.996762	0.998582
-1907	0.997659	0.998503
-1906	0.997441	0.998767
-1905	0.997248	0.998679
-1904	0.997357	0.998552
-1903	0.997298	0.999197
-1902	0.99853	0.99908
-1901	0.998379	0.999432
-1900	0.998949	0.999979
-1899	0.999359	0.99952
-1898	0.999192	1.00005
-1897	0.998932	0.999471
-1896	0.999024	1.00055
-1895	0.998488	1.00115
-1894	0.998588	1.00035
-1893	0.998999	1.00152
-1892	0.998488	1.00151
-1891	0.998128	1.00136
-1890	0.999083	1.00221
-1889	0.999745	1.00185
-1888	0.999552	1.00263
-1887	0.99946	1.00235
-1886	1.00081	1.00262
-1885	1.00055	1.00374
-1884	1.00024	1.00328
-1883	1.00118	1.00286
-1882	1.00134	1.00365
-1881	1.00076	1.00317
-1880	1.00095	1.00366
-1879	1.00147	1.00404
-1878	1.00175	1.00389
-1877	1.00219	1.00471
-1876	1.00236	1.00399
-1875	1.00219	1.00433
-1874	1.0014	1.00504
-1873	1.00125	1.00465
-1872	1.00154	1.00573
-1871	1.0024	1.00547
-1870	1.00294	1.00507
-1869	1.0036	1.00538
-1868	1.00359	1.00431
-1867	1.00328	1.00499
-1866	1.00311	1.00513
-1865	1.00387	1.00575
-1864	1.00399	1.00688
-1863	1.00408	1.00715
-1862	1.00483	1.00702
-1861	1.00525	1.00741
-1860	1.00604	1.00713
-1859	1.00678	1.00761
-1858	1.00712	1.00791
-1857	1.0075	1.00778
-1856	1.00816	1.00861
-1855	1.00825	1.00896
-1854	1.00873	1.00846
-1853	1.00861	1.00955
-1852	1.00898	1.00929
-1851	1.00962	1.00941
-1850	1.01032	1.0101
-1849	1.01071	1.01089
-1848	1.01058	1.0115
-1847	1.01054	1.01104
-1846	1.01147	1.01121
-1845	1.01156	1.01201
-1844	1.01196	1.01137
-1843	1.01239	1.01196
-1842	1.01274	1.01347
-1841	1.01373	1.0123
-1840	1.01356	1.01346
-1839	1.01394	1.0129
-1838	1.01377	1.01313
-1837	1.01378	1.01403
-1836	1.01426	1.01298
-1835	1.01446	1.01408
-1834	1.01502	1.01437
-1833	1.01445	1.01387
-1832	1.0145	1.01454
-1831	1.01482	1.01338
-1830	1.01477	1.01404
-1829	1.01549	1.01423
-1828	1.01662	1.01399
-1827	1.01688	1.01433
-1826	1.01653	1.01521
-1825	1.01703	1.01504
-1824	1.01736	1.01622
-1823	1.01794	1.01578
-1822	1.01813	1.01485
-1821	1.01818	1.01518
-1820	1.0177	1.01514
-1819	1.01792	1.0155
-1818	1.01809	1.01676
-1817	1.01836	1.01655
-1816	1.01774	1.01722
-1815	1.01723	1.01674
-1814	1.01762	1.01648
-1813	1.01853	1.01713
-1812	1.01796	1.01677
-1811	1.01856	1.01665
-1810	1.0194	1.01838
-1809	1.02002	1.01841
-1808	1.01951	1.01832
-1807	1.02008	1.01781
-1806	1.02057	1.01832
-1805	1.02088	1.01794
-1804	1.02111	1.01939
-1803	1.02038	1.01896
-1802	1.02097	1.0198
-1801	1.021	1.01981
-1800	1.02054	1.01939
-1799	1.02056	1.01934
-1798	1.02086	1.01984
-1797	1.02142	1.02009
-1796	1.02095	1.02109
-1795	1.021	1.02032
-1794	1.02135	1.02109
-1793	1.02165	1.02022
-1792	1.02218	1.0213
-1791	1.02271	1.02064
-1790	1.0228	1.02143
-1789	1.02338	1.02214
-1788	1.02338	1.02243
-1787	1.02356	1.02192
-1786	1.02246	1.02238
-1785	1.02288	1.02177
-1784	1.02358	1.02279
-1783	1.02434	1.02274
-1782	1.02555	1.02302
-1781	1.02552	1.02302
-1780	1.02526	1.0234
-1779	1.02593	1.02403
-1778	1.02575	1.02448
-1777	1.02508	1.02402
-1776	1.02478	1.02396
-1775	1.02449	1.02369
-1774	1.02528	1.0236
-1773	1.02551	1.02428
-1772	1.02587	1.0252
-1771	1.02616	1.02392
-1770	1.02613	1.02426
-1769	1.02742	1.02475
-1768	1.0275	1.02576
-1767	1.02782	1.02524
-1766	1.02802	1.02543
-1765	1.02895	1.02628
-1764	1.02886	1.02654
-1763	1.0289	1.02592
-1762	1.02901	1.02761
-1761	1.02879	1.02608
-1760	1.02926	1.02767
-1759	1.02872	1.02718
-1758	1.02895	1.02692
-1757	1.02951	1.02708
-1756	1.0295	1.02713
-1755	1.02921	1.02676
-1754	1.02983	1.02777
-1753	1.03037	1.02783
-1752	1.03014	1.02859
-1751	1.03068	1.02862
-1750	1.03039	1.02924
-1749	1.03029	1.02954
-1748	1.03044	1.02954
-1747	1.03137	1.03014
-1746	1.02967	1.03007
-1745	1.03027	1.02963
-1744	1.03067	1.03078
-1743	1.03051	1.03045
-1742	1.03013	1.03052
-1741	1.03002	1.03096
-1740	1.03023	1.03102
-1739	1.03109	1.03108
-1738	1.03117	1.03217
-1737	1.03014	1.03131
-1736	1.03014	1.0316
-1735	1.03031	1.03097
-1734	1.0301	1.03141
-1733	1.02996	1.03208
-1732	1.02973	1.03229
-1731	1.02961	1.03206
-1730	1.02903	1.03195
-1729	1.02927	1.03207
-1728	1.03039	1.03219
-1727	1.03086	1.03206
-1726	1.0313	1.03274
-1725	1.03154	1.03262
-1724	1.0319	1.03319
-1723	1.0322	1.03298
-1722	1.03185	1.03375
-1721	1.03223	1.03321
-1720	1.03132	1.0339
-1719	1.0309	1.03313
-1718	1.03112	1.0341
-1717	1.03095	1.03496
-1716	1.03077	1.03442
-1715	1.03124	1.03398
-1714	1.03031	1.03435
-1713	1.03108	1.03435
-1712	1.03038	1.03535
-1711	1.02997	1.03471
-1710	1.03071	1.03542
-1709	1.03176	1.03595
-1708	1.03145	1.03643
-1707	1.03113	1.03575
-1706	1.03089	1.03701
-1705	1.03124	1.03688
-1704	1.03118	1.03641
-1703	1.03112	1.03649
-1702	1.03129	1.03657
-1701	1.03055	1.03698
-1700	1.03035	1.03705
-1699	1.03075	1.03617
-1698	1.03086	1.03704
-1697	1.03124	1.03735
-1696	1.03156	1.03762
-1695	1.03159	1.03734
-1694	1.03221	1.03855
-1693	1.032	1.03893
-1692	1.03155	1.03819
-1691	1.03236	1.03807
-1690	1.03303	1.03978
-1689	1.03274	1.03929
-1688	1.03324	1.03868
-1687	1.0337	1.03861
-1686	1.03353	1.0395
-1685	1.03278	1.0398
-1684	1.03328	1.03953
-1683	1.03427	1.03951
-1682	1.034	1.04122
-1681	1.03398	1.04056
-1680	1.03397	1.0402
-1679	1.03398	1.04087
-1678	1.03453	1.04178
-1677	1.03416	1.04167
-1676	1.03415	1.04184
-1675	1.03453	1.04159
-1674	1.03482	1.04278
-1673	1.03535	1.043
-1672	1.03527	1.04145
-1671	1.03523	1.04208
-1670	1.03555	1.04227
-1669	1.03565	1.04218
-1668	1.03598	1.04268
-1667	1.03664	1.04367
-1666	1.03715	1.04461
-1665	1.0368	1.0434
-1664	1.03692	1.04404
-1663	1.03688	1.04368
-1662	1.03716	1.04385
-1661	1.03668	1.04367
-1660	1.03589	1.04289
-1659	1.03528	1.04376
-1658	1.03458	1.04493
-1657	1.03368	1.04395
-1656	1.03427	1.04358
-1655	1.03479	1.04374
-1654	1.03445	1.04404
-1653	1.03415	1.04455
-1652	1.03459	1.04461
-1651	1.03428	1.04472
-1650	1.03452	1.04617
-1649	1.03432	1.04439
-1648	1.03467	1.04546
-1647	1.03433	1.04502
-1646	1.03431	1.04496
-1645	1.03359	1.04548
-1644	1.03359	1.04587
-1643	1.03365	1.0459
-1642	1.03304	1.04712
-1641	1.03226	1.0454
-1640	1.03161	1.04643
-1639	1.03158	1.04576
-1638	1.031	1.04499
-1637	1.03212	1.0465
-1636	1.03215	1.04724
-1635	1.0322	1.04675
-1634	1.03216	1.04836
-1633	1.0326	1.04681
-1632	1.0331	1.04741
-1631	1.0334	1.04709
-1630	1.0348	1.04729
-1629	1.03489	1.04816
-1628	1.03477	1.04836
-1627	1.03468	1.04855
-1626	1.03476	1.0492
-1625	1.03499	1.04841
-1624	1.03533	1.04917
-1623	1.0354	1.04876
-1622	1.03562	1.04875
-1621	1.03577	1.04914
-1620	1.03591	1.04992
-1619	1.03708	1.05058
-1618	1.03714	1.05139
-1617	1.03737	1.05113
-1616	1.03684	1.05165
-1615	1.03737	1.05082
-1614	1.03747	1.05139
-1613	1.03767	1.05201
-1612	1.03695	1.05221
-1611	1.03784	1.05309
-1610	1.03724	1.05243
-1609	1.03712	1.05243
-1608	1.03688	1.05287
-1607	1.03737	1.05221
-1606	1.03749	1.05258
-1605	1.03742	1.05363
-1604	1.0372	1.05402
-1603	1.03756	1.05484
-1602	1.03776	1.05457
-1601	1.03703	1.05329
-1600	1.03694	1.05444
-1599	1.03711	1.05454
-1598	1.03685	1.05479
-1597	1.03722	1.05503
-1596	1.03721	1.05546
-1595	1.0372	1.05568
-1594	1.03742	1.05573
-1593	1.03774	1.05502
-1592	1.03781	1.05636
-1591	1.03764	1.05627
-1590	1.03714	1.05632
-1589	1.03731	1.05701
-1588	1.03733	1.0568
-1587	1.03687	1.05712
-1586	1.03692	1.05787
-1585	1.03731	1.05696
-1584	1.03726	1.05821
-1583	1.03759	1.05784
-1582	1.03695	1.05754
-1581	1.0368	1.05818
-1580	1.03737	1.05825
-1579	1.03818	1.05868
-1578	1.03781	1.06032
-1577	1.03765	1.06048
-1576	1.03766	1.06057
-1575	1.03857	1.06016
-1574	1.03893	1.06056
-1573	1.0391	1.06066
-1572	1.03952	1.06158
-1571	1.03948	1.06185
-1570	1.03923	1.06269
-1569	1.03958	1.06353
-1568	1.03875	1.06377
-1567	1.03931	1.06318
-1566	1.0392	1.06313
-1565	1.03884	1.06358
-1564	1.03904	1.06427
-1563	1.03937	1.0638
-1562	1.03958	1.06403
-1561	1.0397	1.06497
-1560	1.03927	1.06569
-1559	1.03861	1.06551
-1558	1.03899	1.06519
-1557	1.03938	1.06534
-1556	1.03874	1.06594
-1555	1.03839	1.0663
-1554	1.03892	1.06628
-1553	1.03849	1.06685
-1552	1.03875	1.06698
-1551	1.03979	1.06733
-1550	1.03985	1.06671
-1549	1.04016	1.06785
-1548	1.04086	1.06804
-1547	1.04084	1.06812
-1546	1.04088	1.0695
-1545	1.0418	1.07044
-1544	1.04262	1.06973
-1543	1.04307	1.07003
-1542	1.04282	1.07028
-1541	1.04338	1.07121
-1540	1.04409	1.0714
-1539	1.04461	1.07185
-1538	1.0439	1.07266
-1537	1.04451	1.0732
-1536	1.04392	1.07305
-1535	1.04413	1.07237
-1534	1.04405	1.07298
-1533	1.04436	1.07413
-1532	1.04448	1.07394
-1531	1.04457	1.0749
-1530	1.04469	1.07531
-1529	1.04449	1.07531
-1528	1.04552	1.0758
-1527	1.04601	1.07601
-1526	1.04548	1.07647
-1525	1.04514	1.07704
-1524	1.04591	1.07728
-1523	1.04576	1.07705
-1522	1.04573	1.07884
-1521	1.04656	1.07776
-1520	1.04605	1.07798
-1519	1.04692	1.07756
-1518	1.04734	1.07842
-1517	1.048	1.07914
-1516	1.04891	1.0801
-1515	1.04926	1.07991
-1514	1.04871	1.08132
-1513	1.04838	1.08071
-1512	1.04864	1.08101
-1511	1.04876	1.08116
-1510	1.04926	1.08184
-1509	1.04907	1.08244
-1508	1.04834	1.0822
-1507	1.04882	1.08252
-1506	1.04934	1.08267
-1505	1.04947	1.0827
-1504	1.04944	1.08353
-1503	1.04974	1.08278
-1502	1.04925	1.08335
-1501	1.04971	1.08354
-1500	1.04977	1.08408
-1499	1.0503	1.08489
-1498	1.04985	1.08522
-1497	1.05019	1.08543
-1496	1.04986	1.08542
-1495	1.04995	1.08452
-1494	1.04949	1.08551
-1493	1.04905	1.08544
-1492	1.04915	1.08608
-1491	1.0496	1.08668
-1490	1.04961	1.0874
-1489	1.04927	1.08717
-1488	1.0499	1.08826
-1487	1.04915	1.08728
-1486	1.04954	1.08802
-1485	1.05064	1.08904
-1484	1.05101	1.08849
-1483	1.05082	1.08885
-1482	1.05053	1.08956
-1481	1.0496	1.08931
-1480	1.04874	1.08991
-1479	1.04954	1.09024
-1478	1.04926	1.0895
-1477	1.04962	1.09023
-1476	1.04974	1.09004
-1475	1.0506	1.09151
-1474	1.05097	1.09219
-1473	1.05104	1.09151
-1472	1.05166	1.09246
-1471	1.05278	1.09233
-1470	1.05251	1.09293
-1469	1.05187	1.09347
-1468	1.05075	1.09357
-1467	1.05066	1.09388
-1466	1.05053	1.0949
-1465	1.05043	1.09434
-1464	1.05032	1.09462
-1463	1.05004	1.09356
-1462	1.04932	1.0942
-1461	1.04929	1.09444
-1460	1.04873	1.09464
-1459	1.04929	1.09487
-1458	1.04921	1.09511
-1457	1.0499	1.09556
-1456	1.0513	1.09688
-1455	1.05077	1.09563
-1454	1.05064	1.09581
-1453	1.05178	1.09658
-1452	1.05206	1.09674
-1451	1.05182	1.0976
-1450	1.05182	1.09784
-1449	1.05216	1.09784
-1448	1.05255	1.09869
-1447	1.0524	1.09745
-1446	1.05307	1.09744
-1445	1.05402	1.09771
-1444	1.0535	1.09802
-1443	1.05392	1.09813
-1442	1.05432	1.09867
-1441	1.05463	1.0992
-1440	1.05494	1.10022
-1439	1.05452	1.09936
-1438	1.05499	1.09931
-1437	1.05534	1.0996
-1436	1.05493	1.10084
-1435	1.05481	1.10084
-1434	1.05445	1.10058
-1433	1.05492	1.10095
-1432	1.05431	1.10248
-1431	1.05383	1.10148
-1430	1.05397	1.10169
-1429	1.05306	1.10224
-1428	1.05353	1.10259
-1427	1.05326	1.10309
-1426	1.05308	1.10295
-1425	1.0529	1.10367
-1424	1.05367	1.10448
-1423	1.05389	1.10351
-1422	1.0541	1.10372
-1421	1.05328	1.10419
-1420	1.05285	1.1042
-1419	1.05285	1.10403
-1418	1.05231	1.10443
-1417	1.05317	1.10555
-1416	1.05228	1.10563
-1415	1.05259	1.10511
-1414	1.05343	1.10404
-1413	1.05414	1.10601
-1412	1.05404	1.10624
-1411	1.05459	1.10612
-1410	1.05409	1.10654
-1409	1.05396	1.1066
-1408	1.05485	1.10654
-1407	1.05562	1.10629
-1406	1.05602	1.10608
-1405	1.05584	1.10748
-1404	1.05605	1.10824
-1403	1.05687	1.1087
-1402	1.05786	1.10893
-1401	1.0574	1.10889
-1400	1.05836	1.10958
-1399	1.05862	1.10856
-1398	1.05883	1.10817
-1397	1.05909	1.1104
-1396	1.05923	1.11089
-1395	1.05949	1.11053
-1394	1.05937	1.11115
-1393	1.05947	1.11103
-1392	1.05882	1.11159
-1391	1.05857	1.11077
-1390	1.05846	1.10961
-1389	1.05929	1.11099
-1388	1.0587	1.11109
-1387	1.05914	1.11189
[truncated: 3,386 more rows]

## Sheet: Supplementary Fig. 5b
site_index	chrom	start	end	strand	dist_from_center	clean	noisy	denoised
[truncated: 1,048,575+ more rows]

[truncated: 2 more sheets: Supplementary Fig. 8a, Supplementary Fig. 8b]
